# Supplementary material for: Profiling of Androgen Response in Rainbow Trout Pubertal Testis: Relevance to Male Gonad Development and Spermatogenesis
Source: PLoS One. 2013 Jan 3;8(1):e53302. doi: 10.1371/journal.pone.0053302 (PMC3536770; doi:10.1371/journal.pone.0053302)
Supplement: File S1 — Androgen-responsive genes in the trout testis. A searchable excel file containing normalized expression data (Log-2 transformed), annotations, and information about “Androgen response” (clusters 1 to 4), “Testicular development” (clusters A to I) and the identification of “conserved ARE” for the 485 androgen-responsive clones. Annotation provided contains the “Clone Name”, the “Annotation status” (“None”, “Not confident”, “Confident”), the “EST Name” and “Organism” retained for annotation, the corresponding “BLAT Score”, the “Matching type” (“Exonic”, “Intronic” or “Intergenic”), the “Overlapping length” (# base pairs; if <0 corresponds to the distance from the closest gene), the confidence index “n”, the “Fish ortholog Ensembl gene IDs” and “Fish ortholog Gene Symbols” and “Descriptions”, the “Non redundant ID” (Ensembl Gene ID of fish orthologs according to the following species availability: Gasteosteus aculeatus, Danio rerio, Oryzias latipes or Takifugu rubripes), the “Mammalian ortholog Ensembl gene IDs” (for human, mouse and rat), the “Mammalian ortholog gene symbols” and “Descriptions” and associated GeneOntology terms and IDs (“Biological process”, Molecular function” and “Cellular component”). (XLS) [file pone.0053302.s008.xls]

## Sheet: Supplemental_File1
Clone Name	Androgen response	T vs 11KT	Testicular development	cARE	Annotation status	EST Name	Organism	BLAT score	Confidence index (0-10)	Matching type	Overlapping lengh	Ensembl Gene ID	Gene Symbol	Description	Fish Ortholog Gene Ids	Fish Ortholog Gene Names	Fish Ortholog Descriptions	Non redundant ID	Mammalian Ortholog Gene Ids	Mammalian Ortholog Gene names	Mammalian Ortholog Descriptions	Trout contig similarity with Human proteinsimilarity	biological_process terms	biological_process IDs	molecular_function terms	molecular_function IDs	cellular_component terms	cellular_component IDs	Control_1	Control_2	Control_3	Control_4	Control_5	Control_6	Control_7	Control_8	Control_9	Control_10	Control_11	Control_12	Control_13	Control_14	T_0.1mg_Day7_1	T_0.1mg_Day7_2	T_0.1mg_Day7_3	T_0.1mg_Day7_4	T_0.1mg_Day7_5	T_0.2mg_Day7_1	T_0.2mg_Day7_2
tcba0004.d.18	Cluster 1 - Down	-	Not differentially expressed	Yes	Confident	TCBA0004C.D.18_5.1	Danio_rerio	264	4	1-EXONIC	438	ENSDARG00000002745	tdh	L-threonine dehydrogenase [Source:RefSeq_peptide;Acc:NP_998410]	ENSDARG00000002745;ENSTRUG00000006102;ENSORLG00000016384;ENSGACG00000010817;ENSTNIG00000016333	tdh;TDH	L-threonine dehydrogenase [Source:RefSeq_peptide;Acc:NP_998410];Inactive L-threonine 3-dehydrogenase, mitochondrial precursor. [Source:Uniprot/SWISSPROT;Acc:Q8IZJ6];Inactive L-threonine 3-dehydrogenase, mitochondrial Precursor [Source:UniProtKB/Swiss-Prot	ENSGACG00000010817	ENSMUSG00000021953;ENSRNOG00000011342;ENSG00000154316	TDH;NP_001099514.1	L-threonine dehydrogenase Gene [Source:MGI Symbol;Acc:MGI:1926231];L-threonine dehydrogenase [Source:RefSeq_peptide;Acc:NP_001099514];Inactive L-threonine 3-dehydrogenase, mitochondrial Precursor [Source:UniProtKB/Swiss-Prot;Acc:Q8IZJ6]	-	steroid biosynthetic process (0006694);extracellular polysaccharide biosynthetic process (0045226);oxidation reduction (0055114)	0044237;0008152;0008150;0009987;0006694;0045226;0008202;0044249;0009058;0044255;0006629;0044238;0008610;0033692;0000271;0016051;0005975;0043284;0009059;0043170;0043283;0034637;0034961;0034645;0044260;0034960;0044264;0005976;0044262;0046379;0055114	coenzyme binding (0050662);3-beta-hydroxy-delta5-steroid dehydrogenase activity (0003854);dTDP-4-dehydrorhamnose reductase activity (0008831);L-threonine 3-dehydrogenase activity (0008743)	0050662;0003824;0003674;0048037;0005488;0003854;0008831;0033764;0016229;0016491;0016616;0016614;0008743	mitochondrion (0005739)	0005739;0043231;0043227;0043226;0005575;0043229;0044424;0044464;0005623;0005622;0044444;0005737	7.12	6.35	6.97	6.76	6.09	7.29	6.4	7.08	6.75	6.41	6.61	6.98	6.47	7.21	6.1	6.16	6.2	6.36	6.25	6.14	6.57
tcbk0041.b.18	Cluster 1 - Down	-	Not differentially expressed	NO	Confident	TCBK0041C.B.18_5.1	Oryzias_latipes	51	2	3-INTERGENIC	-741	ENSORLG00000012091	-	-	ENSORLG00000012091;ENSDARG00000029140	SYTL3;sytl3	Synaptotagmin-like protein 3 (Exophilin-6). [Source:Uniprot/SWISSPROT;Acc:Q4VX76];Novel protein (Fragment). [Source:Uniprot/SPTREMBL;Acc:Q5RI83]	ENSDARG00000029140	-	-	-	Highly similar to Synaptotagmin-like protein 3 (SYTL3)	-	-	-	-	-	-	6.51	6.6	6.26	6.46	6.95	6.54	6.57	6.36	6.64	6.58	6.66	6.54	6.68	6.53	6.75	6.67	6.36	6.61	6.82	6.26	6.36
1RT48O17_A_H09	Cluster 1 - Down	T only	Not differentially expressed	Yes	Confident	1.50807e+07	Gasterosteus_aculeatus	279	3	1-EXONIC	503	ENSGACG00000011605	-	-	ENSGACG00000011605;ENSORLG00000016474;ENSTNIG00000012431;ENSDARG00000033760	silvb	silver homolog (mouse) b [Source:RefSeq_peptide;Acc:NP_001029090]	ENSGACG00000011605	-	-	-	Highly similar to Melanocyte protein Pmel 17 (SILV)	-	-	-	-	-	-	6.31	6.2	6.4	6.73	6.8	6.47	6.91	6.16	6.52	6.83	6.75	6.29	6.55	6.63	6.46	6.21	6.48	6.08	6.85	6.08	6.13
tcbk0044.b.11	Cluster 1 - Down	-	Badly measured	Yes	Confident	TCCE0024D.F.13_3.1	Danio_rerio	269	4	1-EXONIC	524	ENSDARG00000062959	zgc:158785	hypothetical protein LOC791214 [Source:RefSeq_peptide;Acc:NP_001074165]	ENSDARG00000062959;ENSGACG00000014372	zgc:158785;MARCH3	hypothetical protein LOC791214 [Source:RefSeq_peptide;Acc:NP_001074165];E3 ubiquitin-protein ligase MARCH3 (EC 6.3.2.-) (Membrane-associated RING finger protein 3) (Membrane-associated RING-CH protein III) (MARCH-III) (RING finger protein 173). [Source:Uniprot/SWISSPROT;Acc:Q86UD3]	ENSGACG00000014372	ENSMUSG00000032656;ENSRNOG00000023013;ENSG00000173926	MARCH3	membrane-associated ring finger (C3HC4) 3 Gene [Source:MGI (curated);Acc:March3-001];E3 ubiquitin-protein ligase MARCH3 (EC 6.3.2.-) (Membrane-associated RING finger protein 3) (Membrane-associated RING-CH protein III) (MARCH-III). [Source:UniProtKB/Swiss-Prot;Acc:Q5XIE5];E3 ubiquitin-protein ligase MARCH3 (EC 6.3.2.-)(Membrane-associated RING finger protein 3)(Membrane-associated RING-CH protein…	Highly similar to cDNA FLJ76009, highly similar to Homo sapiens membrane-associated ring finger (C3HC4) 3 (MARCH3), mRNA	ubiquitin-dependent protein catabolic process (0006511);endocytosis (0006897);ubiquitin cycle (0006512)	0006511;0006897;0019941;0043632;0044265;0009057;0009056;0008152;0008150;0043170;0044248;0044237;0009987;0044260;0051603;0006508;0044267;0019538;0043283;0044238;0034960;0044257;0030163;0043285;0034962;0010324;0016044;0016043;0016192;0006810;0051234;0051179;0006512	zinc ion binding (0008270);ligase activity (0016874);protein binding (0005515)	0008270;0016874;0046872;0005515;0005488;0003674;0046914;0043169;0043167;0003824	integral to membrane (0016021);cytoplasmic vesicle membrane (0030659);early endosome membrane (0031901)	0016020;0016021;0005768;0030659;0031410;0031901;0043231;0043227;0043226;0005575;0043229;0044424;0044464;0005623;0005622;0044444;0005737;0031224;0044425;0012506;0031090;0044422;0012505;0031988;0031982;0044433;0044446;0016023;0010008;0044440;0005769	7.55	6.8	7.27	7.29	6.07	6.98	6.81	7.32	6.9	7.16	7.38	7.11	6.88	7.24	6.81	6.96	6.53	6.83	6.39	6.12	6.69
tcbk0015.n.02	Cluster 1 - Down	-	B-Somatic, low in stage VIII	Yes	Confident	TCBK0015C.N.02_5.1	Oryzias_latipes	174	4	1-EXONIC	312	ENSORLG00000009455	-	-	ENSORLG00000009455;ENSTRUG00000009044;ENSGACG00000012078;ENSTNIG00000011955	-	Protein FAM20C precursor. [Source:Uniprot/SWISSPROT;Acc:Q8IXL6]	ENSGACG00000012078	ENSMUSG00000025854;ENSRNOG00000001314	BC004044;RGD1311980	family with sequence similarity 20, member C Gene [Source:MGI Symbol;Acc:MGI:2136853];family with sequence similarity 20, member C [Source:RefSeq_peptide;Acc:NP_001012238]	Highly similar to Dentin matrix protein 4 (FAM20C)	-	-	calcium ion binding (0005509)	0005509;0043169;0043167;0005488;0003674;0046872	extracellular region (0005576)	0005576;0005575	7.08	6.92	6.86	6.88	6.88	6.81	6.92	6.94	6.83	7.05	6.72	6.96	6.88	6.88	6.67	6.66	6.54	6.88	6.52	6.39	6.21
tcay0003.e.08	Cluster 1 - Down	-	E-Spermatogonia, type A	Yes	Confident	TCAY0003B.E.08_5.1	Danio_rerio	276	6	1-EXONIC	577	ENSDARG00000058549	smyd1b	SET and MYND domain containing 1b [Source:RefSeq_peptide;Acc:NP_001034725]	ENSDARG00000058549;ENSTRUG00000015565;ENSORLG00000003877;ENSGACG00000006585;ENSTNIG00000016679;ENSTRUG00000005617	smyd1b;SMYD1;SMYD1 (2 of 2);SMYD1 (2 of 3);O42495_FUGRU;SMYD1 (1 of 2)	SET and MYND domain containing 1b [Source:RefSeq_peptide;Acc:NP_001034725];SET and MYND domain-containing protein 1. [Source:Uniprot/SWISSPROT;Acc:Q8NB12];SkmBOP. [Source:Uniprot/SPTREMBL;Acc:O42495];SET and MYND domain-containing protein 1 [Source:UniProtKB/Swiss-Prot	ENSGACG00000006585	ENSMUSG00000055027;ENSRNOG00000006776;ENSG00000115593	SMYD1;NP_001100065.1	SET and MYND domain containing 1 Gene [Source:MGI (curated);Acc:Smyd1-003];SET and MYND domain containing 1 [Source:RefSeq_peptide;Acc:NP_001100065];SET and MYND domain-containing protein 1 [Source:UniProtKB/Swiss-Prot;Acc:Q8NB12]	Highly similar to SET and MYND domain-containing protein 1 (SMYD1)	myofibril assembly (0030239);histone H3-K4 methylation (0051568);chromatin remodeling (0006338);heart development (0007507);negative regulation of transcription (0016481);regulation of transcription, DNA-dependent (0006355);transcription (0006350)	0030239;0051568;0022607;0016043;0009987;0008150;0031032;0030036;0030029;0055002;0055001;0048468;0030154;0048869;0032502;0042692;0051146;0014706;0007517;0048513;0048856;0048731;0007275;0032501;0034968;0016571;0006479;0008213;0043687;0006464;0043412;0043283;0043170;0008152;0044267;0019538;0044238;0034960;0044260;0044237;0043414;0032259;0006730;0016570;0016569;0016568;0006325;0051276;0006996;0006338…	zinc ion binding (0008270);histone methyltransferase activity (H3-K4 specific) (0042800);transcription corepressor activity (0003714);DNA binding (0003677)	0008270;0042800;0008168;0016740;0016741;0003824;0003674;0046914;0043169;0043167;0005488;0046872;0018024;0016279;0008276;0016278;0008170;0008757;0042054;0003714;0005515;0003677;0003676;0003712;0008134;0030528;0016564	nucleus (0005634);cytoplasm (0005737)	0005634;0043231;0043227;0043226;0005575;0043229;0044424;0044464;0005623;0005622;0005737	6.66	6.93	6.73	6.89	7.11	6.87	6.93	7.08	6.9	6.83	6.82	6.89	7.12	7.59	6.52	6.62	6.76	6.84	6.45	6.44	6.36
1RT29I11_A_E06	Cluster 1 - Down	-	Badly measured	NO	Confident	TCCE0003C.E.15_3.1	Danio_rerio	276	2	1-EXONIC	696	ENSDARG00000057195	si:ch211-20b12.2	hypothetical protein LOC566903 [Source:RefSeq_peptide;Acc:NP_001020718]	ENSDARG00000057195;ENSORLG00000018161	si:ch211-20b12.2;GPR132 (1 of 2)	hypothetical protein LOC566903 [Source:RefSeq_peptide;Acc:NP_001020718];Probable G-protein coupled receptor 132 (G2 accumulation protein). [Source:Uniprot/SWISSPROT;Acc:Q9UNW8]	ENSDARG00000057195	ENSMUSG00000021298;ENSRNOG00000013914;ENSG00000183484	GPR132;GPR132_PREDICTED	G protein-coupled receptor 132 Gene [Source:MGI Symbol;Acc:MGI:1890220];Probable G-protein coupled receptor 132 (G2 accumulation protein) [Source:UniProtKB/Swiss-Prot;Acc:Q9UNW8]	Highly similar to Probable G-protein coupled receptor 132 (GPR132)	G-protein coupled receptor protein signaling pathway (0007186);G1/S transition of mitotic cell cycle (0000082);blood coagulation (0007596)	0007186;0007165;0007154;0009987;0008150;0050794;0050789;0065007;0007166;0000082;0022402;0007049;0051329;0051325;0022403;0000278;0007596;0007599;0050878;0032501;0065008;0050817;0042060;0009611;0006950;0050896;0009605	purinergic nucleotide receptor activity, G-protein coupled (0045028);rhodopsin-like receptor activity (0001584);angiotensin type II receptor activity (0004945);bradykinin receptor activity (0004947);thrombin receptor activity (0015057);hormone activity (0005179)	0045028;0001584;0004872;0004871;0060089;0003674;0001608;0004930;0004888;0001614;0016502;0004945;0004947;0001595;0008528;0001653;0042277;0005488;0015057;0005179;0005102;0005515	membrane attack complex (0005579);extracellular region (0005576)	0016021;0005579;0016020;0043234;0032991;0005575;0044459;0044425;0044464;0005623;0005886;0046930;0031224;0005887;0031226;0005576	6.91	6.79	6.65	6.87	6.47	6.56	6.58	6.53	6.64	6.65	6.75	6.65	6.33	6.76	7.81	6.81	6.76	6.83	7.31	6.74	6.58
tcbk0058.i.11	Cluster 1 - Down	-	Not differentially expressed	NO	Confident	TCBK0058C.I.11_5.1	Fugu_rubripes	258	2	1-EXONIC	369	ENSTRUG00000008836	PHLDA2	Pleckstrin homology-like domain family A member 2 (Imprinted in placenta and liver protein)(Tumor-suppressing subchromosomal transferable fragment candidate gene 3 protein)(Tumor-suppressing STF cDNA 3 protein)(Beckwith-Wiedemann syndrome chromosomal region 1 candidate gene C protein)(p17-Beckwith-Wiedemann region 1 C)(p17-BWR1C) [Source:UniProtKB/Swiss-Prot;Acc:Q53GA4]	ENSTRUG00000008836;ENSORLG00000018983;ENSTNIG00000001230;ENSDARG00000042874	PHLDA2;zgc:110459	Pleckstrin homology-like domain family A member 2 (Imprinted in placenta and liver protein)(Tumor-suppressing subchromosomal transferable fragment candidate gene 3 protein)(Tumor-suppressing STF cDNA 3 protein)(Beckwith-Wiedemann syndrome chromosomal region 1 candidate gene C protein)(p17-Beckwith-Wiedemann region 1 C)(p17-BWR1C) [Source:UniProtKB/Swiss-Prot;Acc:Q53GA4];Pleckstrin homology-like d…	ENSDARG00000042874	ENSG00000181649;ENSMUSG00000010760;ENSRNOG00000020614	PHLDA2;PHLDA2_PREDICTED	Pleckstrin homology-like domain family A member 2 (Imprinted in placenta and liver protein)(Tumor-suppressing subchromosomal transferable fragment candidate gene 3 protein)(Tumor-suppressing STF cDNA 3 protein)(Beckwith-Wiedemann syndrome chromosomal region 1 candidate gene C protein)(p17-Beckwith-Wiedemann region 1 C)(p17-BWR1C) [Source:UniProtKB/Swiss-Prot;Acc:Q53GA4];pleckstrin homology-like d…	Highly similar to Pleckstrin homology-like domain family A member 2 (PHLDA2)	apoptosis (0006915);organ morphogenesis (0009887)	0006915;0009887;0012501;0008219;0009987;0008150;0016265;0032502;0009653;0048856;0048513;0048731;0007275;0032501	-	-	cytoplasm (0005737)	0005737;0044424;0044464;0005575;0005623;0005622	6.75	7.16	7.09	7.05	6.66	6.78	6.76	6.98	7.02	7.19	7.03	6.79	6.95	6.91	6.64	6.64	6.76	6.46	6.81	6.78	6.5
1RT142K24_C_F12	Cluster 1 - Down	-	Badly measured	Yes	Confident	TCCE0010C.E.14_3.1	Gasterosteus_aculeatus	177	4	1-EXONIC	220	ENSGACG00000010602	POLE2	DNA polymerase epsilon subunit 2 (DNA polymerase II subunit 2)(EC 2.7.7.7)(DNA polymerase epsilon subunit B) [Source:UniProtKB/Swiss-Prot;Acc:P56282]	ENSGACG00000010602;ENSTRUG00000013250;ENSORLG00000012868;ENSTNIG00000017248;ENSDARG00000038664	POLE2	DNA polymerase epsilon subunit 2 (DNA polymerase II subunit 2)(EC 2.7.7.7)(DNA polymerase epsilon subunit B) [Source:UniProtKB/Swiss-Prot;Acc:P56282];DNA polymerase epsilon subunit 2 (EC 2.7.7.7) (DNA polymerase II subunit 2) (DNA polymerase epsilon subunit B). [Source:Uniprot/SWISSPROT	ENSGACG00000010602	ENSG00000100479;ENSMUSG00000020974;ENSRNOG00000004242	POLE2;POLE2_PREDICTED	DNA polymerase epsilon subunit 2 (DNA polymerase II subunit 2)(EC 2.7.7.7)(DNA polymerase epsilon subunit B) [Source:UniProtKB/Swiss-Prot;Acc:P56282];polymerase (DNA directed), epsilon 2 (p59 subunit) Gene [Source:MGI Symbol;Acc:MGI:1197514]	Similar to POLE2 protein (POLE2)	DNA replication (0006260);nucleotide-excision repair, DNA gap filling (0006297)	0006260;0006259;0006139;0044237;0008152;0008150;0009987;0044238;0034960;0043283;0043170;0044260;0034961;0034645;0009059;0009058;0044249;0043284;0006281;0006297;0034984;0006974;0006950;0050896;0033554;0051716;0006289	DNA binding (0003677);DNA-directed DNA polymerase activity (0003887)	0003677;0003887;0003676;0005488;0003674;0034061;0016779;0016772;0016740;0003824	nucleoplasm (0005654)	0005634;0043231;0043227;0043226;0005575;0043229;0044424;0044464;0005623;0005622;0005654;0044428;0044446;0044422;0031981;0070013;0043233;0031974	6.67	7.1	6.72	6.75	6.95	6.93	6.82	6.85	7.09	6.91	7.02	6.83	7.02	6.86	6.74	6.59	6.8	6.46	6.68	6.83	6.65
tcba0019.d.01	Cluster 1 - Down	-	Not differentially expressed	NO	Confident	TCCE0019D.N.12_3.1	Danio_rerio	302	4	1-EXONIC	660	ENSDARG00000071475	xdh	Novel protein similar to vertebrate xanthine dehydrogenase (XDH) (Fragment). [Source:UniProtKB/TrEMBL;Acc:Q1LW04]	ENSDARG00000071475	xdh	Novel protein similar to vertebrate xanthine dehydrogenase (XDH) (Fragment). [Source:UniProtKB/TrEMBL;Acc:Q1LW04];Novel protein similar to vertebrate xanthine dehydrogenase (XDH) (Fragment). [Source:Uniprot/SPTREMBL	ENSDARG00000071475	ENSMUSG00000064294;ENSRNOG00000014555;ENSG00000138356;ENSRNOG00000033923;ENSRNOG00000015354;ENSMUSG00000079554;ENSMUSG00000063558;ENSMUSG00000038242	AOX3;RGD1311975;AOX1;AOX2;AOX3L1;AOX4	aldehyde oxidase 3 Gene [Source:MGI (curated);Acc:Aox3];aldehyde oxidase 4 [Source:RefSeq_peptide;Acc:NP_001008523];Aldehyde oxidase (EC 1.2.3.1) [Source:UniProtKB/Swiss-Prot;Acc:Q06278];aldehyde oxidase 2 [Source:RefSeq_peptide;Acc:NP_001008522];Aldehyde oxidase (EC 1.2.3.1). [Source:UniProtKB/Swiss-Prot;Acc:Q9Z0U5];aldehyde oxidase 3-like 1 Gene [Source:MGI Symbol;Acc:MGI:3529596];aldehyde oxid…	Highly similar to Aldehyde oxidase (AOX1)	electron transport (0006118);protein amino acid phosphorylation (0006468);oxidation reduction (0055114);oxygen and reactive oxygen species metabolic process (0006800);inflammatory response (0006954)	0006118;0006468;0016310;0006796;0006793;0044237;0008152;0008150;0009987;0043687;0006464;0043412;0043283;0043170;0044267;0019538;0044238;0034960;0044260;0055114;0006800;0006954;0006952;0006950;0050896;0009611;0009605	iron ion binding (0005506);electron carrier activity (0009055);ATP binding (0005524);protein kinase activity (0004672);aldehyde oxidase activity (0004031);molybdenum ion binding (0030151);FAD binding (0050660);NAD binding (0051287);2 iron, 2 sulfur cluster binding (0051537);xanthine dehydrogenase activity (0004854)	0005506;0009055;0016491;0005524;0004672;0046872;0016301;0016772;0016740;0003824;0003674;0016773;0046914;0043169;0043167;0005488;0032559;0030554;0017076;0000166;0032555;0032553;0004031;0030151;0050660;0051287;0051537;0051536;0016623;0016903;0050662;0048037;0051540;0004854;0016726;0016725	cytoplasm (0005737)	0005737;0044424;0044464;0005575;0005623;0005622	7.38	7.07	6.95	7.14	6.77	7.19	7.22	7.18	7.74	7.01	7.67	7.3	7.78	7.57	6.22	6.78	6.41	7.08	6.71	6.73	6.54
tcbk0035.f.04	Cluster 1 - Down	-	B-Somatic, low in stage VIII	NO	Confident	TCBK0035C.F.04_5.1	Danio_rerio	331	7	1-EXONIC	608	ENSDARG00000024759	zgc:158348	inhibin, beta A, like [Source:RefSeq_peptide;Acc:NP_001018166]	ENSDARG00000024759;ENSORLG00000008081;ENSGACG00000002561;ENSTNIG00000014168	zgc:158348;inhbab;INHBA (2 of 2);Q7SZL4_ORYLA	inhibin, beta A, like [Source:RefSeq_peptide;Acc:NP_001018166];Inhibin beta A chain precursor (Activin beta-A chain) (Erythroid differentiation protein) (EDF). [Source:Uniprot/SWISSPROT;Acc:P08476];Activin beta A chain (Fragment). [Source:Uniprot/SPTREMBL;Acc:Q7SZL4];Inhibin beta A chain Precursor (Activin beta-A chain)(Erythroid differentiation protein)(EDF) [Source:UniProtKB/Swiss-Prot	ENSGACG00000002561	ENSMUSG00000041324;ENSRNOG00000014320;ENSG00000122641	INHBA	inhibin beta-A Gene [Source:MGI Symbol;Acc:MGI:96570];Inhibin beta A chain precursor (Activin beta-A chain). [Source:UniProtKB/Swiss-Prot;Acc:P18331];Inhibin beta A chain Precursor (Activin beta-A chain)(Erythroid differentiation protein)(EDF) [Source:UniProtKB/Swiss-Prot;Acc:P08476]	Highly similar to Inhibin beta A chain (INHBA)	growth (0040007);G1/S transition of mitotic cell cycle (0000082);induction of apoptosis (0006917);cell cycle arrest (0007050);negative regulation of cell growth (0030308);regulation of activin receptor signaling pathway (0032925);hemoglobin biosynthetic process (0042541);positive regulation of erythrocyte differentiation (0045648);negative regulation of cell cycle (0045786);positive regulation of…	0040007;0008150;0000082;0006917;0007050;0030308;0032925;0042541;0045648;0045786;0045944;0051799;0022402;0009987;0007049;0051329;0051325;0022403;0000278;0012502;0043068;0043067;0050793;0050789;0065007;0050794;0048522;0048518;0051094;0043065;0042981;0001558;0040008;0045926;0048519;0048523;0045792;0008361;0065008;0009966;0010646;0020027;0044260;0043170;0008152;0044237;0034645;0009059;0009058;0044249…	hormone activity (0005179);growth factor activity (0008083);cytokine activity (0005125);identical protein binding (0042802);follistatin binding (0048184);activin inhibitor activity (0017106)	0005179;0008083;0005102;0005515;0005488;0003674;0005125;0042802;0048184;0017106;0004871;0060089	activin A complex (0043509);inhibin A complex (0043512)	0005576;0005575;0043509;0043512;0048180;0043234;0032991;0044421;0005615;0043511	7.84	7.91	7.67	7.55	8.09	7.77	7.41	7.74	7.29	7.12	7.37	7.88	7.9	7.7	7.17	6.84	6.76	7.06	6.7	6.39	6.46
1RT25I15_A_E08	Cluster 1 - Down	-	Not differentially expressed	Yes	Confident	1.5072e+07	Gasterosteus_aculeatus	108	2	1-EXONIC	326	ENSGACG00000020728	SPRY4	Protein sprouty homolog 4 (Spry-4) [Source:UniProtKB/Swiss-Prot;Acc:Q9C004]	ENSGACG00000020728;ENSTRUG00000009058;ENSORLG00000001490;ENSTNIG00000018206;ENSDARG00000068732	SPRY4;spry4	Protein sprouty homolog 4 (Spry-4) [Source:UniProtKB/Swiss-Prot;Acc:Q9C004];Protein sprouty homolog 4 (Spry-4). [Source:Uniprot/SWISSPROT;sprouty (Drosophila) homolog 4 [Source:RefSeq_peptide;Acc:NP_571901]	ENSGACG00000020728	ENSG00000187678;ENSMUSG00000024427;ENSRNOG00000013851	SPRY4;NP_001099620.1	Protein sprouty homolog 4 (Spry-4) [Source:UniProtKB/Swiss-Prot;Acc:Q9C004];sprouty homolog 4 (Drosophila) Gene [Source:MGI Symbol;Acc:MGI:1345144];sprouty homolog 4 [Source:RefSeq_peptide;Acc:NP_001099620]	Highly similar to Protein sprouty homolog 1 (SPRY1)	negative regulation of fibroblast growth factor receptor signaling pathway (0040037);hemopoiesis (0030097);negative regulation of MAP kinase activity (0043407)	0007275;0009966;0040037;0030097;0032501;0008150;0032502;0010646;0050794;0050789;0065007;0048534;0048513;0048856;0048731;0002520;0002376;0009968;0010648;0048523;0048519;0040036;0043407;0006469;0033673;0043549;0051338;0050790;0065009;0051348;0043086;0045859;0043405	protein binding (0005515)	0005515;0005488;0003674	plasma membrane (0005886);cytoplasm (0005737);cell projection (0042995)	0016020;0044464;0005575;0005623;0005886;0005737;0042995;0044424;0005622	7.13	7.25	7.14	7.42	7.33	7.07	7.11	7.15	7.21	7.2	7.26	6.91	7.19	7.17	7.33	6.77	7.28	7.41	6.91	6.62	6.51
tcad0004.o.16	Cluster 1 - Down	-	B-Somatic, low in stage VIII	Yes	Confident	TCAD0004A.O.16_5.1	Oryzias_latipes	285	4	1-EXONIC	580	ENSORLG00000004786	Q8JHY8_ORYLA	Platelet-derived growth factor receptor beta (Fragment). [Source:UniProtKB/TrEMBL;Acc:Q8JHY8]	ENSORLG00000004786;ENSTRUG00000007528;ENSGACG00000018005;ENSTNIG00000014225;ENSDARG00000057345	Q8JHY8_ORYLA;PGFRB_FUGRU;pdgfrb2	Platelet-derived growth factor receptor beta (Fragment). [Source:UniProtKB/TrEMBL;Acc:Q8JHY8];Platelet-derived growth factor receptor beta (Fragment). [Source:Uniprot/SPTREMBL;Beta-type platelet-derived growth factor receptor precursor (EC 2.7.10.1) (PDGF-R-beta). [Source:Uniprot/SWISSPROT;Acc:P79749];Platelet-derived growth factor receptor beta 1.2 (Fragment). [Source:Uniprot/SPTREMBL;Acc:Q8JHY2]	ENSGACG00000018005	-	-	-	Highly similar to Beta-type platelet-derived growth factor receptor (PDGFRB)	protein amino acid phosphorylation (0006468)	0006468;0016310;0006796;0006793;0044237;0008152;0008150;0009987;0043687;0006464;0043412;0043283;0043170;0044267;0019538;0044238;0034960;0044260	ATP binding (0005524);protein serine/threonine kinase activity (0004674);vascular endothelial growth factor receptor activity (0005021)	0004872;0004871;0060089;0003674;0004672;0005524;0004713;0004674;0005021;0000166;0004714;0016301;0016740;0005488;0016772;0003824;0016773;0019199;0004888;0032559;0030554;0017076;0032555;0032553	integral to membrane (0016021)	0016020;0016021;0044464;0005575;0005623;0031224;0044425	7.08	7.29	7.05	7.1	6.73	7.05	6.99	7.16	7.04	7.11	6.78	6.89	7.04	7.14	7.22	6.71	6.85	7.01	7.02	6.46	6.49
1RT31C08_C_B04	Cluster 1 - Down	-	Not differentially expressed	NO	Confident	TCCE0003C.M.09_3.1	Danio_rerio	143	6	1-EXONIC	162	ENSDARG00000032496	zgc:91887	hypothetical protein LOC447803 [Source:RefSeq_peptide;Acc:NP_001004542]	ENSDARG00000032496;ENSORLG00000006804;ENSTNIG00000018455	zgc:91887	hypothetical protein LOC447803 [Source:RefSeq_peptide;Acc:NP_001004542]	ENSDARG00000032496	ENSMUSG00000032667;ENSRNOG00000009112;ENSG00000105854;ENSRNOG00000009096;ENSRNOG00000008902;ENSMUSG00000002588;ENSMUSG00000029759;ENSG00000005421;ENSG00000105852	PON2;PON3;PON1	paraoxonase 2 Gene [Source:MGI (curated);Acc:Pon2-001];Serum paraoxonase/arylesterase 2 (EC 3.1.1.2) (EC 3.1.8.1) (PON 2) (Serum aryldialkylphosphatase 2) (A-esterase 2) (Aromatic esterase 2). [Source:UniProtKB/Swiss-Prot;Acc:Q6AXM8];Serum paraoxonase/arylesterase 2 (PON 2)(EC 3.1.1.2)(EC 3.1.8.1)(Serum aryldialkylphosphatase 2)(A-esterase 2)(Aromatic esterase 2) [Source:UniProtKB/Swiss-Prot;Acc:…	Highly similar to Serum paraoxonase/arylesterase 2 (PON2)	proteolysis (0006508);zinc ion transport (0006829);response to toxin (0009636);blood circulation (0008015);cholesterol metabolic process (0008203);response to external stimulus (0009605)	0006508;0006829;0044267;0019538;0043283;0043170;0008152;0008150;0044238;0034960;0044260;0044237;0009987;0000041;0030001;0006812;0006811;0006810;0051234;0051179;0006629;0009636;0042221;0050896;0008015;0008203;0003013;0003008;0032501;0016125;0006066;0008202;0044249;0009058;0044255;0009605	metallopeptidase activity (0008237);zinc ion binding (0008270);arylesterase activity (0004064);metalloendopeptidase inhibitor activity (0008191);aryldialkylphosphatase activity (0004063);lipid transporter activity (0005319);high-density lipoprotein binding (0008035)	0008237;0008270;0004064;0004866;0008191;0008233;0016787;0046872;0004091;0016788;0003824;0003674;0030414;0004857;0030234;0070011;0046914;0043169;0043167;0005488;0004063;0016791;0042578;0005319;0022892;0005215;0008035;0008034;0005515	membrane (0016020);extracellular space (0005615);cytoplasm (0005737);microsome (0005792);cytoskeleton (0005856)	0016020;0005576;0005575;0044464;0005623;0005615;0005737;0005792;0005856;0044421;0044424;0005622;0042598;0005624;0005626;0000267;0043232;0043228;0043226;0043229	6.81	7.23	7.11	6.93	7.37	7.18	7.08	7.58	7.33	7.32	7.01	7.1	7.35	7.66	6.75	7.19	6.9	7.34	7.03	6.85	6.63
tcbk0052.n.24	Cluster 1 - Down	-	Not differentially expressed	Yes	Confident	TCCE0025D.G.04_3.1	Oryzias_latipes	552	4	1-EXONIC	910	ENSORLG00000005609	LIAS	Lipoyl synthase, mitochondrial Precursor (EC 2.8.1.8)(Lipoic acid synthase)(Lipoate synthase)(Lip-syn)(LS) [Source:UniProtKB/Swiss-Prot;Acc:O43766]	ENSORLG00000005609;ENSTRUG00000009366;ENSGACG00000016165;ENSTNIG00000005608;ENSDARG00000022845	LIAS;zgc:66080	Lipoyl synthase, mitochondrial Precursor (EC 2.8.1.8)(Lipoic acid synthase)(Lipoate synthase)(Lip-syn)(LS) [Source:UniProtKB/Swiss-Prot;Acc:O43766];Lipoyl synthase, mitochondrial precursor (EC 2.8.1.8) (Lipoic acid synthase) (Lipoate synthase) (Lip-syn) (LS). [Source:Uniprot/SWISSPROT;hypothetical protein LOC393528 [Source:RefSeq_peptide;Acc:NP_956850]	ENSGACG00000016165	ENSG00000121897;ENSMUSG00000029199;ENSRNOG00000002759	LIAS	Lipoyl synthase, mitochondrial Precursor (EC 2.8.1.8)(Lipoic acid synthase)(Lipoate synthase)(Lip-syn)(LS) [Source:UniProtKB/Swiss-Prot;Acc:O43766];lipoic acid synthetase Gene [Source:MGI (curated);Acc:Lias-003];lipoic acid synthetase [Source:RefSeq_peptide;Acc:NP_001012037]	Highly similar to cDNA FLJ77433, highly similar to Homo sapiens lipoic acid synthetase (LIAS), transcript variant 1, mRNA (Lipoic acid synthetase, isoform CRA_a) (LIAS)	lipoate biosynthetic process (0009107)	0009107;0009105;0000273;0006732;0051186;0044237;0008152;0008150;0009987;0019752;0006082;0046483;0009108;0051188;0044249;0009058;0009106	lipoate synthase activity (0016992);iron ion binding (0005506);lipoic acid synthase activity (0017140);4 iron, 4 sulfur cluster binding (0051539)	0016992;0003824;0051536;0003674;0016783;0016782;0016740;0016979;0016879;0016874;0051540;0005488;0005506;0046914;0043169;0043167;0046872;0017140;0051539	mitochondrion (0005739)	0005739;0043231;0043227;0043226;0005575;0043229;0044424;0044464;0005623;0005622;0044444;0005737	7.1	7.45	6.93	6.99	6.97	7.12	7.41	7.6	7.18	7.24	7.17	7.13	7.35	7.1	6.64	6.86	6.85	6.58	6.94	6.96	7.04
tcay0033.a.13	Cluster 1 - Down	-	Not differentially expressed	NO	Confident	TCAY0033B.A.13_5.1	Gasterosteus_aculeatus	137	3	1-EXONIC	328	ENSGACG00000019423	HGFAC	Hepatocyte growth factor activator Precursor (HGF activator)(HGFA)(EC 3.4.21.-) [Contains Hepatocyte growth factor activator short chain;Hepatocyte growth factor activator long chain] [Source:UniProtKB/Swiss-Prot;Acc:Q04756]	ENSGACG00000019423;ENSTRUG00000010219;ENSORLG00000006046;ENSTNIG00000006059	HGFAC;DOK7_FUGRU	Hepatocyte growth factor activator Precursor (HGF activator)(HGFA)(EC 3.4.21.-) [Contains Hepatocyte growth factor activator short chain;Hepatocyte growth factor activator long chain] [Source:UniProtKB/Swiss-Prot;Acc:Q04756];Hepatocyte growth factor activator precursor (EC 3.4.21.-) (HGF activator) (HGFA) [Contains: Hepatocyte growth factor activator short chain; Hepatocyte growth factor activato…	ENSGACG00000019423	ENSG00000109758;ENSMUSG00000029102;ENSRNOG00000009572	HGFAC	Hepatocyte growth factor activator Precursor (HGF activator)(HGFA)(EC 3.4.21.-) [Contains Hepatocyte growth factor activator short chain;Hepatocyte growth factor activator long chain] [Source:UniProtKB/Swiss-Prot;Acc:Q04756];hepatocyte growth factor activator Gene [Source:MGI Symbol;Acc:MGI:1859281];hepatocyte growth factor activator [Source:RefSeq_peptide;Acc:NP_445772]	Highly similar to Hepatocyte growth factor activator (HGFAC)	proteolysis (0006508);blood coagulation (0007596)	0006508;0007596;0044267;0019538;0043283;0043170;0008152;0008150;0044238;0034960;0044260;0044237;0009987;0007599;0050878;0032501;0065008;0065007;0050817;0042060;0009611;0006950;0050896;0009605	serine-type endopeptidase activity (0004252);calcium ion binding (0005509);insulin receptor binding (0005158)	0004252;0005509;0003824;0005158;0003674;0004175;0070011;0008233;0016787;0008236;0017171;0005102;0005515;0005488;0032403;0043169;0043167;0046872	extracellular region (0005576);cell junction (0030054);synapse (0045202)	0005576;0016020;0030054;0045202;0005575;0044464;0005623;0044459;0044425;0005886	7.32	6.98	7.16	7.04	7.39	7.23	7.2	7.38	7.27	7.33	7.42	7.18	7.13	7.7	6.93	6.83	6.91	7.02	6.67	6.75	6.86
1RT67P18_D_H09	Cluster 1 - Down	-	Not differentially expressed	Yes	Confident	TCCE0005C.P.07_3.1	Gasterosteus_aculeatus	381	10	1-EXONIC	270	ENSGACG00000020740	GABRA1 (2 of 2)	Gamma-aminobutyric acid receptor subunit alpha-1 Precursor (GABA(A) receptor subunit alpha-1) [Source:UniProtKB/Swiss-Prot;Acc:P14867]	ENSGACG00000020740;ENSORLG00000018956;ENSDARG00000068989	GABRA1 (2 of 2);GABRA1;zgc:153566	Gamma-aminobutyric acid receptor subunit alpha-1 Precursor (GABA(A) receptor subunit alpha-1) [Source:UniProtKB/Swiss-Prot;Acc:P14867];Gamma-aminobutyric acid receptor subunit alpha-1 precursor (GABA(A) receptor subunit alpha-1). [Source:Uniprot/SWISSPROT;hypothetical protein LOC768183 [Source:RefSeq_peptide;Acc:NP_001070794]	ENSGACG00000020740	ENSG00000022355;ENSMUSG00000010803;ENSRNOG00000003512	GABRA1	Gamma-aminobutyric acid receptor subunit alpha-1 Precursor (GABA(A) receptor subunit alpha-1) [Source:UniProtKB/Swiss-Prot;Acc:P14867];gamma-aminobutyric acid (GABA-A) receptor, subunit alpha 1 Gene [Source:MGI (curated);Acc:Gabra1-001];Gamma-aminobutyric acid receptor subunit alpha-1 precursor (GABA(A) receptor subunit alpha-1). [Source:UniProtKB/Swiss-Prot;Acc:P62813]	Highly similar to Gamma-aminobutyric acid (GABA) A receptor, alpha 1 variant (Fragment)	chloride transport (0006821);gamma-aminobutyric acid signaling pathway (0007214)	0006811;0006821;0007214;0006810;0051234;0008150;0051179;0015698;0006820;0007186;0007166;0007165;0007154;0009987;0050794;0050789;0065007	GABA-A receptor activity (0004890);chloride channel activity (0005254);protein binding (0005515);chloride ion binding (0031404);drug binding (0008144);inhibitory extracellular ligand-gated ion channel activity (0005237);benzodiazepine receptor activity (0008503)	0004890;0005216;0005230;0005254;0005515;0030594;0031404;0008144;0016917;0004888;0004872;0004871;0060089;0003674;0015075;0022891;0022857;0005215;0022892;0022838;0015267;0022803;0015276;0022834;0022836;0005253;0008509;0005488;0042165;0043168;0043167;0005237;0008503	integral to plasma membrane (0005887);cell junction (0030054);postsynaptic membrane (0045211)	0005886;0016020;0016021;0005887;0030054;0045202;0045211;0044464;0005575;0005623;0031224;0044425;0031226;0044459;0044456	7.27	7.13	7.07	7.2	7.19	7.27	7.19	7.53	7.18	7.28	7.21	7.27	7.34	7.12	6.64	7.25	7.06	7.19	6.92	6.85	6.81
1RT44C13_A_B07	Cluster 1 - Down	-	B-Somatic, low in stage VIII	NO	Confident	1.50798e+07	Gasterosteus_aculeatus	232	2	1-EXONIC	419	ENSGACG00000016824	-	-	ENSGACG00000016824;ENSORLG00000011281;ENSTNIG00000006316;ENSDARG00000018923	-	-	ENSGACG00000016824	-	-	-	Similar to Protocadherin Fat 2 (FAT2)	homophilic cell adhesion (0007156)	0007156;0016337;0007155;0009987;0008150;0022610	calcium ion binding (0005509);protein binding (0005515)	0005509;0005515;0043169;0043167;0005488;0003674;0046872	membrane (0016020)	0016020;0044464;0005575;0005623	7.24	7.24	7.33	7.28	6.96	7.22	6.92	7.28	7.35	7.21	7.18	6.95	7.4	7.28	7.21	6.74	7.01	7.23	7.12	7.14	7.11
1RT90N08_D_G04	Cluster 1 - Down	-	E-Spermatogonia, type A	Yes	Confident	1.50167e+07	Gasterosteus_aculeatus	310	4	1-EXONIC	308	ENSGACG00000004824	-	-	ENSGACG00000004824;ENSTRUG00000007697	-	-	ENSGACG00000004824	-	-	-	Highly similar to Regulating synaptic membrane exocytosis protein 2 (RIMS2)	carbohydrate metabolic process (0005975);intracellular protein transport (0006886)	0005975;0006886;0044238;0008152;0008150;0015031;0006810;0051234;0051179;0045184;0008104;0033036;0046907;0051649;0051641;0009987;0034613	zinc ion binding (0008270);hydrolase activity, hydrolyzing O-glycosyl compounds (0004553);Rab GTPase binding (0017137)	0008270;0004553;0005515;0017137;0016798;0016787;0003824;0003674;0005488;0046914;0043169;0043167;0046872;0005083;0030695;0030234;0017016;0031267;0051020;0019899	-	-	7.23	6.95	7.19	7.23	6.94	7.03	7.15	7.1	6.88	7.16	7.4	7.12	7.02	7.4	6.98	6.86	6.94	6.88	6.96	6.58	6.78
tcbk0017.j.09	Cluster 1 - Down	-	I-Isolated germ cells only	Yes	Confident	TCBK0017C.J.09_5.1	Fugu_rubripes	201	4	1-EXONIC	351	ENSTRUG00000016423	TESC (1 of 2)	Tescalcin (TSC) [Source:UniProtKB/Swiss-Prot;Acc:Q96BS2]	ENSTRUG00000016423;ENSORLG00000000922;ENSGACG00000014094;ENSTNIG00000015605;ENSDARG00000028346	TESC (1 of 2);TESC (2 of 2);zgc:77495	Tescalcin (TSC) [Source:UniProtKB/Swiss-Prot;Acc:Q96BS2];Tescalcin (TSC). [Source:Uniprot/SWISSPROT;hypothetical protein LOC406633 [Source:RefSeq_peptide;Acc:NP_998493]	ENSGACG00000014094	ENSG00000088992;ENSMUSG00000029359;ENSRNOG00000001128;ENSRNOG00000019427;ENSMUSG00000055826	TESC;RGD1566317_PREDICTED;NP_001099703.1;1700008P20RIK	Tescalcin (TSC) [Source:UniProtKB/Swiss-Prot;Acc:Q96BS2];tescalcin Gene [Source:MGI (curated);Acc:Tesc-001];similar to RIKEN cDNA 1700008P20 (predicted) (RGD1311676_predicted), mRNA [Source:RefSeq_dna;Acc:NM_001106233];RIKEN cDNA 1700008P20 gene Gene [Source:MGI Symbol;Acc:MGI:1916551]	Highly similar to Tescalcin (TESC)	calcium ion transport (0006816);cellular sodium ion homeostasis (0006883)	0006816;0015674;0006812;0006811;0006810;0051234;0008150;0051179;0030001;0006883;0006875;0030003;0006873;0050801;0048878;0042592;0065008;0065007;0055082;0019725;0009987;0055080;0055065;0030004;0055067;0055078	calcium ion binding (0005509);calcium channel inhibitor activity (0019855);calcium channel activity (0005262);magnesium ion binding (0000287);protein binding (0005515);phosphatase inhibitor activity (0019212)	0005509;0043169;0043167;0005488;0003674;0046872;0019855;0005262;0005261;0005216;0015075;0022891;0022857;0005215;0022892;0022838;0015267;0022803;0008324;0046873;0005246;0016247;0015457;0008200;0016248;0000287;0005515;0019212;0004857;0030234;0019888;0019208	ruffle (0001726);nucleus (0005634);cytoplasm (0005737);lamellipodium (0030027)	0001726;0005634;0005737;0030027;0042995;0044464;0005575;0005623;0031252;0043231;0043227;0043226;0043229;0044424;0005622	7.42	6.47	7.01	7.11	7.28	7.42	7.14	7.08	7.27	7.17	7.2	7.78	7.02	7.12	6.71	7.19	7.05	7.38	7.19	7.07	6.73
tcbk0054.l.10	Cluster 1 - Down	-	Not differentially expressed	Yes	Confident	TCCE0025D.O.22_3.1	Gasterosteus_aculeatus	425	8	1-EXONIC	646	ENSGACG00000020292	GABRA3	Gamma-aminobutyric acid receptor subunit alpha-3 Precursor (GABA(A) receptor subunit alpha-3) [Source:UniProtKB/Swiss-Prot;Acc:P34903]	ENSGACG00000020292;ENSTRUG00000002674;ENSORLG00000010408;ENSTNIG00000010784	GABRA3	Gamma-aminobutyric acid receptor subunit alpha-3 Precursor (GABA(A) receptor subunit alpha-3) [Source:UniProtKB/Swiss-Prot;Acc:P34903];Gamma-aminobutyric acid receptor subunit alpha-3 precursor (GABA(A) receptor subunit alpha-3). [Source:Uniprot/SWISSPROT	ENSGACG00000020292	ENSG00000011677;ENSMUSG00000031343;ENSRNOG00000016845	GABRA3	Gamma-aminobutyric acid receptor subunit alpha-3 Precursor (GABA(A) receptor subunit alpha-3) [Source:UniProtKB/Swiss-Prot;Acc:P34903];gamma-aminobutyric acid (GABA-A) receptor, subunit alpha 3 Gene [Source:MGI (curated);Acc:Gabra3-002];Gamma-aminobutyric acid receptor subunit alpha-3 precursor (GABA(A) receptor subunit alpha-3). [Source:UniProtKB/Swiss-Prot;Acc:P20236]	Highly similar to cDNA, FLJ92736, highly similar to Homo sapiens gamma-aminobutyric acid (GABA) A receptor, alpha 3 (GABRA3), mRNA	chloride transport (0006821);gamma-aminobutyric acid signaling pathway (0007214);microtubule-based movement (0007018)	0006811;0006821;0007214;0006810;0051234;0008150;0051179;0015698;0006820;0007186;0007166;0007165;0007154;0009987;0050794;0050789;0065007;0007018;0007017;0030705;0046907;0051649;0051641	GABA-A receptor activity (0004890);extracellular ligand-gated ion channel activity (0005230);microtubule motor activity (0003777);ATP binding (0005524);chloride channel activity (0005254);benzodiazepine receptor activity (0008503);chloride ion binding (0031404)	0004890;0005216;0005230;0030594;0016917;0004888;0004872;0004871;0060089;0003674;0015075;0022891;0022857;0005215;0022892;0022838;0015267;0022803;0015276;0022834;0022836;0042165;0005488;0003777;0005524;0003774;0017111;0016462;0016818;0016817;0016787;0003824;0032559;0030554;0017076;0000166;0032555;0032553;0005254;0008503;0031404;0005253;0008509;0043168;0043167	postsynaptic membrane (0045211);microtubule associated complex (0005875);integral to plasma membrane (0005887);cytoplasm (0005737);cell junction (0030054)	0016020;0016021;0045211;0044464;0005575;0005623;0031224;0044425;0044456;0045202;0005875;0043234;0032991;0044430;0044446;0044422;0043226;0044424;0005622;0043229;0005856;0043232;0043228;0015630;0005886;0005887;0005737;0030054;0031226;0044459	7.2	7.08	7.03	7.44	7.19	7.51	7.49	7.55	7.56	7.75	7.67	7.33	7.72	7.26	7.13	7.39	7.19	7.32	7.13	6.98	7.16
tcay0002.g.14	Cluster 1 - Down	-	B-Somatic, low in stage VIII	NO	Confident	TCAY0002B.G.14_5.1	Danio_rerio	82	3	1-EXONIC	138	ENSDARG00000007275	LOC571720	-	ENSDARG00000007275;ENSORLG00000016860;ENSGACG00000013002;ENSTNIG00000005991	LOC571720	-	ENSGACG00000013002	-	-	-	Similar to Glutamate receptor, ionotropic kainate 2 (GRIK2)	ion transport (0006811)	0006811;0006810;0051234;0008150;0051179	ATP binding (0005524);ionotropic glutamate receptor activity (0004970);extracellular-glutamate-gated ion channel activity (0005234)	0000166;0005524;0004970;0005234;0004872;0005216;0005488;0003674;0004871;0060089;0008066;0004888;0015075;0022891;0022857;0005215;0022892;0022838;0015267;0022803;0005231;0005230;0015276;0022834;0022836;0032559;0030554;0017076;0032555;0032553	membrane (0016020)	0016020;0044464;0005575;0005623	7.29	8.1	8.14	7.95	8.29	7.4	7.6	7.83	7.44	7.63	7.82	7.34	7.58	7.48	7.43	7.63	7.45	6.78	7.92	7.02	6.72
1RT36C24_C_B12	Cluster 1 - Down	-	Not differentially expressed	NO	Confident	TCCE0003C.B.13_3.1	Gasterosteus_aculeatus	201	3	1-EXONIC	454	ENSGACG00000005231	FDXR	NADPH:adrenodoxin oxidoreductase, mitochondrial Precursor (Adrenodoxin reductase)(AR)(EC 1.18.1.2)(Ferredoxin--NADP() reductase)(Ferredoxin reductase) [Source:UniProtKB/Swiss-Prot;Acc:P22570]	ENSGACG00000005231;ENSTRUG00000008164;ENSORLG00000020368;ENSTNIG00000019436;ENSDARG00000068411	FDXR	NADPH:adrenodoxin oxidoreductase, mitochondrial Precursor (Adrenodoxin reductase)(AR)(EC 1.18.1.2)(Ferredoxin--NADP() reductase)(Ferredoxin reductase) [Source:UniProtKB/Swiss-Prot;Acc:P22570];NADPH:adrenodoxin oxidoreductase, mitochondrial precursor (EC 1.18.1.2) (Adrenodoxin reductase) (AR) (Ferredoxin reductase) (Ferredoxin--NADP() reductase). [Source:Uniprot/SWISSPROT	ENSGACG00000005231	ENSG00000161513;ENSMUSG00000018861;ENSRNOG00000003387	FDXR	NADPH:adrenodoxin oxidoreductase, mitochondrial Precursor (Adrenodoxin reductase)(AR)(EC 1.18.1.2)(Ferredoxin--NADP() reductase)(Ferredoxin reductase) [Source:UniProtKB/Swiss-Prot;Acc:P22570];ferredoxin reductase Gene [Source:MGI (curated);Acc:Fdxr-001];NADPH:adrenodoxin oxidoreductase, mitochondrial precursor (EC 1.18.1.2) (Adrenodoxin reductase) (AR) (Ferredoxin reductase) (Ferredoxin--NADP() r…	Highly similar to NADPH:adrenodoxin oxidoreductase, mitochondrial (FDXR)	electron transport (0006118);G-protein coupled receptor protein signaling pathway (0007186);ciliary or flagellar motility (0001539);steroid biosynthetic process (0006694);transport (0006810);cholesterol metabolic process (0008203);electron transport chain (0022900)	0006118;0007186;0001539;0048870;0006928;0009987;0008150;0051674;0051179;0040011;0007166;0007165;0007154;0050794;0050789;0065007;0006629;0006694;0006810;0008203;0022900;0044238;0008152;0008202;0044249;0009058;0044237;0044255;0008610;0051234;0016125;0006066;0006091;0055114	rhodopsin-like receptor activity (0001584);urotensin II receptor activity (0001604);electron carrier activity (0009055);structural molecule activity (0005198);ferredoxin-NADP+ reductase activity (0004324);protein binding (0005515)	0016491;0003824;0003674;0001584;0001604;0009055;0005198;0008528;0001653;0004872;0004871;0060089;0042277;0005488;0004930;0004888;0004324;0005515;0008937;0016731;0016730	integral to membrane (0016021);flagellin-based flagellum basal body, distal rod, P ring (0009428);outer membrane-bounded periplasmic space (0030288);mitochondrial inner membrane (0005743);mitochondrial matrix (0005759)	0016021;0009428;0030288;0044461;0044460;0044463;0044464;0005575;0005623;0042995;0019861;0009288;0009426;0030694;0009425;0031224;0044425;0016020;0042597;0044462;0030312;0030313;0031975;0005739;0005743;0005759;0043231;0043227;0043226;0043229;0044424;0005622;0044444;0005737;0019866;0031090;0044422;0031967;0044446;0031966;0044429;0005740;0031980;0070013;0043233;0031974	7.72	7.81	7.32	7.62	7.41	7.09	7.55	7.43	7.37	7.2	7.41	7.27	7.44	7.52	7.53	6.95	7.11	6.88	7.11	6.63	7.21
tcad0003.j.02	Cluster 1 - Down	-	Not differentially expressed	NO	Confident	TCCE0013C.G.18_3.1	Gasterosteus_aculeatus	217	3	1-EXONIC	481	ENSGACG00000005231	FDXR	NADPH:adrenodoxin oxidoreductase, mitochondrial Precursor (Adrenodoxin reductase)(AR)(EC 1.18.1.2)(Ferredoxin--NADP() reductase)(Ferredoxin reductase) [Source:UniProtKB/Swiss-Prot;Acc:P22570]	ENSGACG00000005231;ENSTRUG00000008164;ENSORLG00000020368;ENSTNIG00000019436;ENSDARG00000068411	FDXR	NADPH:adrenodoxin oxidoreductase, mitochondrial Precursor (Adrenodoxin reductase)(AR)(EC 1.18.1.2)(Ferredoxin--NADP() reductase)(Ferredoxin reductase) [Source:UniProtKB/Swiss-Prot;Acc:P22570];NADPH:adrenodoxin oxidoreductase, mitochondrial precursor (EC 1.18.1.2) (Adrenodoxin reductase) (AR) (Ferredoxin reductase) (Ferredoxin--NADP() reductase). [Source:Uniprot/SWISSPROT	ENSGACG00000005231	ENSG00000161513;ENSMUSG00000018861;ENSRNOG00000003387	FDXR	NADPH:adrenodoxin oxidoreductase, mitochondrial Precursor (Adrenodoxin reductase)(AR)(EC 1.18.1.2)(Ferredoxin--NADP() reductase)(Ferredoxin reductase) [Source:UniProtKB/Swiss-Prot;Acc:P22570];ferredoxin reductase Gene [Source:MGI (curated);Acc:Fdxr-001];NADPH:adrenodoxin oxidoreductase, mitochondrial precursor (EC 1.18.1.2) (Adrenodoxin reductase) (AR) (Ferredoxin reductase) (Ferredoxin--NADP() r…	Highly similar to NADPH:adrenodoxin oxidoreductase, mitochondrial (FDXR)	electron transport (0006118);G-protein coupled receptor protein signaling pathway (0007186);ciliary or flagellar motility (0001539);steroid biosynthetic process (0006694);transport (0006810);cholesterol metabolic process (0008203);electron transport chain (0022900)	0006118;0007186;0001539;0048870;0006928;0009987;0008150;0051674;0051179;0040011;0007166;0007165;0007154;0050794;0050789;0065007;0006629;0006694;0006810;0008203;0022900;0044238;0008152;0008202;0044249;0009058;0044237;0044255;0008610;0051234;0016125;0006066;0006091;0055114	rhodopsin-like receptor activity (0001584);urotensin II receptor activity (0001604);electron carrier activity (0009055);structural molecule activity (0005198);ferredoxin-NADP+ reductase activity (0004324);protein binding (0005515)	0016491;0003824;0003674;0001584;0001604;0009055;0005198;0008528;0001653;0004872;0004871;0060089;0042277;0005488;0004930;0004888;0004324;0005515;0008937;0016731;0016730	integral to membrane (0016021);flagellin-based flagellum basal body, distal rod, P ring (0009428);outer membrane-bounded periplasmic space (0030288);mitochondrial inner membrane (0005743);mitochondrial matrix (0005759)	0016021;0009428;0030288;0044461;0044460;0044463;0044464;0005575;0005623;0042995;0019861;0009288;0009426;0030694;0009425;0031224;0044425;0016020;0042597;0044462;0030312;0030313;0031975;0005739;0005743;0005759;0043231;0043227;0043226;0043229;0044424;0005622;0044444;0005737;0019866;0031090;0044422;0031967;0044446;0031966;0044429;0005740;0031980;0070013;0043233;0031974	7.7	7.76	7.51	7.64	7.13	7.38	7.38	7.62	7.53	7.2	7.37	7.38	7.62	7.5	7.04	7.04	7.21	6.83	7.48	6.76	6.94
tcbk0049.e.13	Cluster 1 - Down	-	E-Spermatogonia, type A	Yes	Confident	TCBK0049C.E.13_5.1	Gasterosteus_aculeatus	469	4	1-EXONIC	738	ENSGACG00000009052	ACAT2	Acetyl-CoA acetyltransferase, cytosolic (EC 2.3.1.9)(Cytosolic acetoacetyl-CoA thiolase)(Acetyl-CoA transferase-like protein) [Source:UniProtKB/Swiss-Prot;Acc:Q9BWD1]	ENSGACG00000009052;ENSTRUG00000005604;ENSORLG00000013226;ENSTNIG00000012289;ENSDARG00000007127	ACAT2;acat2	Acetyl-CoA acetyltransferase, cytosolic (EC 2.3.1.9)(Cytosolic acetoacetyl-CoA thiolase)(Acetyl-CoA transferase-like protein) [Source:UniProtKB/Swiss-Prot;Acc:Q9BWD1];Acetyl-CoA acetyltransferase, cytosolic (EC 2.3.1.9) (Cytosolic acetoacetyl-CoA thiolase) (Acetyl-CoA transferase-like protein). [Source:Uniprot/SWISSPROT;acetyl-CoA acetyltransferase 2 [Source:RefSeq_peptide;Acc:NP_571445]	ENSGACG00000009052	ENSG00000120437;ENSMUSG00000023832;ENSRNOG00000019189;ENSRNOG00000001694;ENSRNOG00000013975;ENSMUSG00000062480	ACAT2;ACAT3	Acetyl-CoA acetyltransferase, cytosolic (EC 2.3.1.9)(Cytosolic acetoacetyl-CoA thiolase)(Acetyl-CoA transferase-like protein) [Source:UniProtKB/Swiss-Prot;Acc:Q9BWD1];acetyl-Coenzyme A acetyltransferase 2 Gene [Source:MGI Symbol;Acc:MGI:87871];Acetyl-CoA acetyltransferase, cytosolic (EC 2.3.1.9) (Cytosolic acetoacetyl-CoA thiolase). [Source:UniProtKB/Swiss-Prot;Acc:Q5XI22];acetyl-Coenzyme A acety…	Highly similar to Acetyl-CoA acetyltransferase, cytosolic (ACAT2)	regulation of transcription, DNA-dependent (0006355);lipid metabolic process (0006629)	0006355;0008152;0045449;0010468;0060255;0019222;0050789;0065007;0008150;0010556;0009889;0019219;0031323;0050794;0031326;0051252;0006629;0044238	transcription factor activity (0003700);acetyl-CoA C-acetyltransferase activity (0003985);protein binding (0005515)	0003700;0003824;0003677;0003676;0005488;0003674;0030528;0016740;0003985;0005515;0008415;0016453;0016407;0016747;0016746;0016408	cytoplasm (0005737)	0005622;0044464;0005575;0005623;0005737;0044424	7.26	7.28	7.45	7.26	7.58	7.94	7.58	7.87	7.73	7.48	8.18	7.29	7.8	8.23	7.26	6.91	6.95	7	6.8	7.56	7.27
tcba0018.m.13	Cluster 1 - Down	-	Not differentially expressed	Yes	Confident	TCBA0018C.M.13_5.1	Gasterosteus_aculeatus	226	3	1-EXONIC	346	ENSGACG00000019019	PACS1	Phosphofurin acidic cluster sorting protein 1 (PACS-1) [Source:UniProtKB/Swiss-Prot;Acc:Q6VY07]	ENSGACG00000019019;ENSTRUG00000007211;ENSORLG00000008177;ENSTNIG00000007442;ENSDARG00000044556	PACS1	Phosphofurin acidic cluster sorting protein 1 (PACS-1) [Source:UniProtKB/Swiss-Prot;Acc:Q6VY07];Phosphofurin acidic cluster sorting protein 1 (PACS-1). [Source:Uniprot/SWISSPROT	ENSGACG00000019019	ENSG00000175115;ENSMUSG00000024855;ENSRNOG00000020350	PACS1	Phosphofurin acidic cluster sorting protein 1 (PACS-1) [Source:UniProtKB/Swiss-Prot;Acc:Q6VY07];phosphofurin acidic cluster sorting protein 1 Gene [Source:MGI Symbol;Acc:MGI:1277113];Phosphofurin acidic cluster sorting protein 1 (PACS-1). [Source:UniProtKB/Swiss-Prot;Acc:O88588]	Highly similar to Phosphofurin acidic cluster sorting protein 1 (PACS1)	protein targeting to Golgi (0000042);interspecies interaction between organisms (0044419);G-protein coupled receptor protein signaling pathway (0007186);proteolysis (0006508)	0000042;0044419;0000301;0006891;0048193;0016192;0006810;0051234;0008150;0051179;0009987;0046907;0051649;0051641;0006605;0006886;0015031;0045184;0008104;0033036;0051704;0007186;0007166;0007165;0007154;0050794;0050789;0065007;0006508;0044267;0019538;0043283;0043170;0008152;0044238;0034960;0044260;0044237;0034613	protein binding (0005515);G-protein coupled receptor activity (0004930);serine-type peptidase activity (0008236)	0005515;0005488;0003674;0004930;0004888;0004872;0004871;0060089;0008236;0017171;0016787;0003824;0070011;0008233	cytosol (0005829);COPI-coated vesicle (0030137);integral to membrane (0016021)	0005829;0005794;0030137;0043231;0043227;0043226;0005575;0043229;0044424;0044464;0005623;0005622;0044444;0005737;0005798;0016023;0031410;0031982;0031988;0044431;0044446;0044422;0030135;0016021;0031224;0044425;0016020	7.48	7.44	7.61	7.35	7.76	7.87	7.45	7.42	7.39	7.43	7.63	7.66	7.51	7.42	6.59	7.31	7.34	6.95	7.23	7.46	7.5
1RT110O02_C_H01	Cluster 1 - Down	-	B-Somatic, low in stage VIII	NO	Confident	1.50674e+07	Gasterosteus_aculeatus	345	4	1-EXONIC	515	ENSGACG00000019333	ALDH1L2	Probable 10-formyltetrahydrofolate dehydrogenase ALDH1L2 (EC 1.5.1.6)(Aldehyde dehydrogenase family 1 member L2) [Source:UniProtKB/Swiss-Prot;Acc:Q3SY69]	ENSGACG00000019333;ENSTRUG00000008370;ENSORLG00000011913;ENSTNIG00000002695;ENSDARG00000070230	ALDH1L2;LOC572151	Probable 10-formyltetrahydrofolate dehydrogenase ALDH1L2 (EC 1.5.1.6)(Aldehyde dehydrogenase family 1 member L2) [Source:UniProtKB/Swiss-Prot;Acc:Q3SY69];Probable 10-formyltetrahydrofolate dehydrogenase ALDH1L2 (EC 1.5.1.6) (Aldehyde dehydrogenase family 1 member L2). [Source:Uniprot/SWISSPROT	ENSGACG00000019333	ENSG00000136010;ENSMUSG00000020256;ENSRNOG00000008586	ALDH1L2	Probable 10-formyltetrahydrofolate dehydrogenase ALDH1L2 (EC 1.5.1.6)(Aldehyde dehydrogenase family 1 member L2) [Source:UniProtKB/Swiss-Prot;Acc:Q3SY69];aldehyde dehydrogenase 1 family, member L2 Gene [Source:MGI Symbol;Acc:MGI:2444680]	Highly similar to Probable 10-formyltetrahydrofolate dehydrogenase ALDH1L2 (ALDH1L2)	biosynthetic process (0009058);one-carbon compound metabolic process (0006730);10-formyltetrahydrofolate catabolic process (0009258);oxidation reduction (0055114)	0009058;0006730;0009258;0008152;0044237;0008150;0009987;0009256;0006760;0006725;0006752;0006732;0051186;0032787;0019752;0006082;0046483;0009397;0009109;0051187;0044248;0009056;0055114	hydroxymethyl-, formyl- and related transferase activity (0016742);cofactor binding (0048037);formyltetrahydrofolate dehydrogenase activity (0016155);phosphopantetheine binding (0031177);acyl carrier activity (0000036)	0008168;0016742;0048037;0003824;0016155;0016491;0003674;0016741;0016740;0016646;0016645;0004372;0005488;0031177;0000036;0022892;0005215;0019842	cytoplasm (0005737)	0005737;0044424;0044464;0005575;0005623;0005622	7.45	8.84	8.13	8.38	7.41	7.66	8.3	7.75	7.86	8.13	7.45	7.64	7.3	8.06	8.01	7.71	7.49	7.48	8.12	7.3	7.03
1RT59P08_D_H04	Cluster 1 - Down	-	Badly measured	Yes	Confident	1.50228e+07	Danio_rerio	156	2	1-EXONIC	325	ENSDARG00000010717	chchd10	coiled-coil-helix-coiled-coil-helix domain containing 2 [Source:RefSeq_peptide;Acc:NP_957078]	ENSDARG00000010717;ENSGACG00000017449	chchd10;chchd2;C22orf16	coiled-coil-helix-coiled-coil-helix domain containing 2 [Source:RefSeq_peptide;Acc:NP_957078];CHCH domain-containing protein C22orf16, mitochondrial precursor (Protein N27C7-4). [Source:Uniprot/SWISSPROT;Acc:Q8WYQ3]	ENSGACG00000017449	ENSMUSG00000049422;ENSRNOG00000028356;ENSG00000138869	CHCHD10;MGC105647	coiled-coil-helix-coiled-coil-helix domain containing 10 Gene [Source:MGI Symbol;Acc:MGI:2143558];similar to Nur77 downstream protein 2 [Source:RefSeq_peptide;Acc:NP_001007009];Coiled-coil-helix-coiled-coil-helix domain-containing protein 10 Precursor (Protein N27C7-4) [Source:UniProtKB/Swiss-Prot;Acc:Q8WYQ3]	Similar to CHCH domain-containing protein C22orf16, mitochondrial (C22orf16)	-	-	-	-	mitochondrion (0005739)	0005739;0043231;0043227;0043226;0005575;0043229;0044424;0044464;0005623;0005622;0044444;0005737	7.53	7.68	7.51	7.41	7.68	7.33	7.4	7.45	7.56	7.61	7.64	7.6	7.45	7.67	7.45	7.07	7.19	7.15	7.38	6.85	7.12
tcba0005.l.03	Cluster 1 - Down	-	Badly measured	Yes	Confident	TCBA0005C.L.03_5.1	Gasterosteus_aculeatus	427	3	1-EXONIC	350	ENSGACG00000020657	CXXC5	CXXC-type zinc finger protein 5 (Putative NF-kappa-B-activating protein 102)(Putative MAPK-activating protein PM08) [Source:UniProtKB/Swiss-Prot;Acc:Q7LFL8]	ENSGACG00000020657;ENSTRUG00000017014;ENSORLG00000006108	CXXC5	CXXC-type zinc finger protein 5 (Putative NF-kappa-B-activating protein 102)(Putative MAPK-activating protein PM08) [Source:UniProtKB/Swiss-Prot;Acc:Q7LFL8];CXXC finger 5 [Source:RefSeq_peptide;Acc:NP_057547];CXXC-type zinc finger protein 5 (Putative NF-kappa-B-activating protein 102) (Putative MAPK-activating protein PM08). [Source:Uniprot/SWISSPROT	ENSGACG00000020657	ENSG00000171604;ENSMUSG00000046668;ENSRNOG00000032878;ENSRNOG00000003734	CXXC5;LOC681300	CXXC-type zinc finger protein 5 (Putative NF-kappa-B-activating protein 102)(Putative MAPK-activating protein PM08) [Source:UniProtKB/Swiss-Prot;Acc:Q7LFL8];CXXC finger 5 Gene [Source:MGI Symbol;Acc:MGI:1914643];CXXC finger 5 [Source:RefSeq_peptide;Acc:NP_001007629]	Highly similar to CXXC-type zinc finger protein 5 (CXXC5)	-	-	DNA binding (0003677);zinc ion binding (0008270)	0003677;0008270;0003676;0005488;0003674;0046914;0043169;0043167;0046872	intracellular (0005622)	0005622;0044464;0005575;0005623	7.65	7.87	7.64	7.66	7.83	7.7	7.55	7.67	7.53	7.54	7.42	7.78	7.48	7.65	7.37	7.27	7.3	6.93	7.72	7.14	7.29
tcay0033.e.06	Cluster 1 - Down	-	E-Spermatogonia, type A	Yes	Confident	TCAY0033B.E.06_5.1	Oryzias_latipes	441	5	1-EXONIC	664	ENSORLG00000011149	PGAM2	Phosphoglycerate mutase 2 (EC 5.4.2.1)(EC 5.4.2.4)(EC 3.1.3.13)(Phosphoglycerate mutase isozyme M)(PGAM-M)(BPG-dependent PGAM 2)(Muscle-specific phosphoglycerate mutase) [Source:UniProtKB/Swiss-Prot;Acc:P15259]	ENSORLG00000011149;ENSTRUG00000009333;ENSGACG00000017684;ENSTNIG00000006151;ENSDARG00000057571;ENSTRUG00000001416	PGAM2;PGAM2 (2 of 2);PGAM2 (1 of 2);pgam2	Phosphoglycerate mutase 2 (EC 5.4.2.1)(EC 5.4.2.4)(EC 3.1.3.13)(Phosphoglycerate mutase isozyme M)(PGAM-M)(BPG-dependent PGAM 2)(Muscle-specific phosphoglycerate mutase) [Source:UniProtKB/Swiss-Prot;Acc:P15259];Phosphoglycerate mutase 2 (EC 5.4.2.1) (EC 5.4.2.4) (EC 3.1.3.13) (Phosphoglycerate mutase isozyme M) (PGAM-M) (BPG-dependent PGAM 2) (Muscle-specific phosphoglycerate mutase). [Source:Uni…	ENSGACG00000017684	ENSG00000164708;ENSMUSG00000020475;ENSRNOG00000013532	PGAM2	Phosphoglycerate mutase 2 (EC 5.4.2.1)(EC 5.4.2.4)(EC 3.1.3.13)(Phosphoglycerate mutase isozyme M)(PGAM-M)(BPG-dependent PGAM 2)(Muscle-specific phosphoglycerate mutase) [Source:UniProtKB/Swiss-Prot;Acc:P15259];phosphoglycerate mutase 2 Gene [Source:MGI (curated);Acc:Pgam2-001];Phosphoglycerate mutase 2 (EC 5.4.2.1) (EC 5.4.2.4) (EC 3.1.3.13) (BPG-dependent PGAM 2) (Muscle-specific phosphoglycera…	Highly similar to Phosphoglycerate mutase 2 (PGAM2)	glycolysis (0006096);proteolysis (0006508);striated muscle contraction (0006941)	0008152;0006096;0006007;0006006;0019318;0005996;0006066;0044237;0008150;0009987;0044262;0005975;0044238;0019320;0046365;0044275;0016052;0009056;0044265;0009057;0043170;0044248;0044260;0046164;0006091;0006508;0044267;0019538;0043283;0034960;0006941;0006936;0003012;0003008;0032501	metalloendopeptidase activity (0004222);calcium ion binding (0005509);zinc ion binding (0008270);bisphosphoglycerate mutase activity (0004082);bisphosphoglycerate 2-phosphatase activity (0004083);phosphoglycerate mutase activity (0004619)	0003824;0016868;0003674;0016866;0016853;0004222;0005509;0008233;0008237;0008270;0016787;0046872;0004175;0070011;0043169;0043167;0005488;0046914;0004082;0004083;0004619;0034416;0016791;0042578;0016788	proteinaceous extracellular matrix (0005578)	0005578;0031012;0044421;0005575;0005576	7.4	7.62	7.2	7.56	7.66	7.66	7.57	8.28	7.92	7.59	7.73	7.55	7.31	8.36	7.67	7.23	7.3	7.62	7.02	6.87	7.04
tcbk0015.g.09	Cluster 1 - Down	-	Not differentially expressed	NO	Confident	TCBK0015C.G.09_5.1	Oryzias_latipes	84	2	1-EXONIC	187	ENSORLG00000001813	-	-	ENSORLG00000001813;ENSGACG00000004286;ENSDARG00000022509	COX4I2;zgc:73355	Cytochrome c oxidase subunit 4 isoform 2, mitochondrial precursor (Cytochrome c oxidase subunit IV isoform 2) (COX IV-2). [Source:Uniprot/SWISSPROT;Acc:Q96KJ9];hypothetical protein LOC393776 [Source:RefSeq_peptide;Acc:NP_957097]	ENSGACG00000004286	-	-	-	Highly similar to Cytochrome c oxidase subunit 4 isoform 2, mitochondrial (COX4I2)	electron transport (0006118)	6118	cytochrome-c oxidase activity (0004129)	0004129;0015002;0016491;0003824;0003674;0015078;0015077;0022890;0008324;0015075;0022891;0022857;0005215;0022892;0016676;0016675	-	-	7.79	7.88	7.67	7.78	7.83	7.56	7.82	7.7	8.28	7.88	8.67	7.58	7.88	8.11	7.82	7.31	7.63	7.45	7.56	7.23	7.37
tcba0003.c.24	Cluster 1 - Down	-	E-Spermatogonia, type A	NO	None	-	-	-	0	-	-	-	-	-	-	-	-	-	-	-	-	Similar to ANXA13 protein (Annexin A13) (Fragment) (ANXA13)	-	-	-	-	-	-	7.76	7.76	7.76	7.7	8	7.74	7.96	7.79	7.38	8.19	8.06	7.79	7.44	7.78	7.13	7.8	7.77	7.41	7.61	7.94	7.51
tcay0038.e.09	Cluster 1 - Down	-	A-Somatic	Yes	Confident	TCAY0038B.E.09_5.1	Gasterosteus_aculeatus	506	5	1-EXONIC	723	ENSGACG00000001662	BAMBI	BMP and activin membrane-bound inhibitor homolog Precursor (Putative transmembrane protein NMA)(Non-metastatic gene A protein) [Source:UniProtKB/Swiss-Prot;Acc:Q13145]	ENSGACG00000001662;ENSTRUG00000003432;ENSORLG00000004493;ENSTNIG00000008711;ENSDARG00000055381;ENSDARG00000056406	BAMBI;bambi;zgc:91871	BMP and activin membrane-bound inhibitor homolog Precursor (Putative transmembrane protein NMA)(Non-metastatic gene A protein) [Source:UniProtKB/Swiss-Prot;Acc:Q13145];BMP and activin membrane-bound inhibitor homolog precursor (Putative transmembrane protein NMA) (Non-metastatic gene A protein). [Source:Uniprot/SWISSPROT;BMP and activin membrane-bound inhibitor [Source:RefSeq_peptide;Acc:NP_57185…	ENSGACG00000001662	ENSG00000095739;ENSMUSG00000024232;ENSRNOG00000016066	BAMBI	BMP and activin membrane-bound inhibitor homolog Precursor (Putative transmembrane protein NMA)(Non-metastatic gene A protein) [Source:UniProtKB/Swiss-Prot;Acc:Q13145];BMP and activin membrane-bound inhibitor, homolog (Xenopus laevis) Gene [Source:MGI Symbol;Acc:MGI:1915260];BMP and activin membrane-bound inhibitor homolog precursor (Kinase- deficient TGFbeta superfamily receptor subunit). [Sourc…	Similar to BMP and activin membrane-bound inhibitor homolog (BAMBI)	negative regulation of BMP signaling pathway (0030514);dorsal/ventral pattern formation (0009953);transforming growth factor beta receptor signaling pathway (0007179)	0030514;0009953;0003002;0007389;0032502;0008150;0007275;0032501;0030510;0017015;0009966;0010646;0050794;0050789;0065007;0030512;0009968;0010648;0048523;0048519;0007179;0007178;0007167;0007166;0007165;0007154;0009987	-	-	integral to plasma membrane (0005887);cytoplasm (0005737)	0005887;0016021;0031224;0044425;0044464;0005575;0005623;0016020;0031226;0044459;0005886;0005737;0044424;0005622	7.86	8.6	7.8	7.94	7.93	7.71	8.1	7.99	8.05	8.2	7.6	7.93	7.75	8.08	7.97	7.43	7.49	7.05	7.3	7.76	7.6
tcay0033.a.02	Cluster 1 - Down	-	Not differentially expressed	Yes	Confident	TCCE0017D.B.14_3.1	Danio_rerio	159	4	1-EXONIC	375	ENSDARG00000038199	cda	hypothetical protein LOC402979 [Source:RefSeq_peptide;Acc:NP_991242]	ENSDARG00000038199;ENSTRUG00000009873;ENSORLG00000016153;ENSGACG00000007730;ENSTNIG00000000062	cda;zgc:77948;CDA;CDA (1 of 2)	hypothetical protein LOC402979 [Source:RefSeq_peptide;Acc:NP_991242];Cytidine deaminase (EC 3.5.4.5) (Cytidine aminohydrolase). [Source:Uniprot/SWISSPROT;Acc:P32320];Cytidine deaminase (EC 3.5.4.5)(Cytidine aminohydrolase) [Source:UniProtKB/Swiss-Prot	ENSGACG00000007730	ENSMUSG00000028755;ENSRNOG00000015677;ENSG00000158825	CDA;NP_001102158.1	cytidine deaminase Gene [Source:MGI (curated);Acc:Cda-001];cytidine deaminase [Source:RefSeq_peptide;Acc:NP_001102158];Cytidine deaminase (EC 3.5.4.5)(Cytidine aminohydrolase) [Source:UniProtKB/Swiss-Prot;Acc:P32320]	Highly similar to Cytidine deaminase (CDA)	cytidine deamination (0009972);negative regulation of cell growth (0030308);negative regulation of nucleotide metabolic process (0045980);protein homotetramerization (0051289);cell surface receptor linked signal transduction (0007166);pyrimidine salvage (0008655);cytosine metabolic process (0019858)	0046087;0046131;0006213;0009116;0055086;0006139;0044237;0008152;0008150;0009987;0044238;0009119;0009972;0030308;0045980;0051289;0006216;0046133;0042454;0009164;0034656;0034655;0044248;0009056;0046135;0001558;0040008;0050789;0065007;0050794;0045926;0048519;0048523;0045792;0008361;0065008;0006140;0019219;0031323;0019222;0045934;0031324;0009892;0051260;0051259;0006461;0065003;0022607;0016043;0043933…	cytidine deaminase activity (0004126);zinc ion binding (0008270);nucleoside binding (0001882);protein homodimerization activity (0042803)	0004126;0008270;0016787;0016814;0016810;0003824;0003674;0019239;0046914;0043169;0043167;0005488;0046872;0001882;0042803;0042802;0005515;0046983	extracellular region (0005576);cytosol (0005829)	0005576;0005829;0005575;0044444;0044424;0044464;0005623;0005622;0005737	7.95	8.02	7.75	7.99	8.02	7.76	7.88	7.71	7.93	7.89	8.12	7.61	7.7	7.99	7.38	7.45	7.37	7.68	7.49	6.98	7.18
tcbk0039.c.03	Cluster 1 - Down	-	Not differentially expressed	Yes	Confident	TCCE0024D.A.04_3.1	Oryzias_latipes	383	4	1-EXONIC	642	ENSORLG00000012146	EMG1	Probable ribosome biogenesis protein NEP1 (Nucleolar protein EMG1 homolog)(Protein C2f) [Source:UniProtKB/Swiss-Prot;Acc:Q92979]	ENSORLG00000012146;ENSTRUG00000001906;ENSGACG00000010330;ENSTNIG00000008047;ENSDARG00000056914	EMG1;zgc:136360	Probable ribosome biogenesis protein NEP1 (Nucleolar protein EMG1 homolog)(Protein C2f) [Source:UniProtKB/Swiss-Prot;Acc:Q92979];Probable ribosome biogenesis protein NEP1 (Nucleolar protein EMG1 homolog) (Protein C2f). [Source:Uniprot/SWISSPROT;hypothetical protein LOC678588 [Source:RefSeq_peptide;Acc:NP_001035427]	ENSGACG00000010330	ENSG00000126749;ENSMUSG00000004268;ENSRNOG00000012828	EMG1;NP_001101358.2	Probable ribosome biogenesis protein NEP1 (Nucleolar protein EMG1 homolog)(Protein C2f) [Source:UniProtKB/Swiss-Prot;Acc:Q92979];EMG1 nucleolar protein homolog (S. cerevisiae) Gene [Source:MGI (curated);Acc:Emg1-001];EMG1 nucleolar protein homolog [Source:RefSeq_peptide;Acc:NP_001101358]	Highly similar to Probable ribosome biogenesis protein NEP1 (EMG1)	chloride transport (0006821);rRNA processing (0006364);translational elongation (0006414)	0006810;0006811;0006821;0051234;0008150;0051179;0015698;0006820;0006364;0016072;0034660;0016070;0006139;0044237;0008152;0009987;0044238;0034960;0043283;0043170;0044260;0034470;0006396;0010467;0042254;0006996;0016043;0022613;0006414;0034961;0034645;0009059;0009058;0044249;0043284;0006412;0044267;0019538	voltage-gated chloride channel activity (0005247);protein binding (0005515);translation elongation factor activity (0003746)	0005216;0005247;0015075;0022891;0022857;0005215;0003674;0022892;0022838;0015267;0022803;0005254;0005253;0008509;0008308;0005244;0022832;0022836;0005515;0005488;0003746;0008135;0003676;0045182	nucleus (0005634);integral to membrane (0016021);small nucleolar ribonucleoprotein complex (0005732)	0005634;0043231;0043227;0043226;0005575;0043229;0044424;0044464;0005623;0005622;0016020;0016021;0031224;0044425;0005732;0030529;0032991	7.78	7.88	7.76	7.9	7.94	8.18	7.93	7.63	7.84	7.88	8.16	7.62	7.64	7.95	7.28	7.46	7.69	7.08	7.2	7.24	7.59
tcba0027.a.14	Cluster 1 - Down	-	Not differentially expressed	Yes	Confident	TCBA0027C.A.14_5.1	Danio_rerio	95	3	1-EXONIC	168	ENSDARG00000038563	pitrm1	Presequence protease, mitochondrial precursor (EC 3.4.24.-) (Pitrilysin metalloproteinase 1). [Source:UniProtKB/Swiss-Prot;Acc:Q7ZVZ6]	ENSDARG00000038563;ENSTRUG00000006842;ENSORLG00000005710;ENSGACG00000017575;ENSTNIG00000007980	pitrm1;PITRM1	Presequence protease, mitochondrial precursor (EC 3.4.24.-) (Pitrilysin metalloproteinase 1). [Source:UniProtKB/Swiss-Prot;Acc:Q7ZVZ6];Presequence protease, mitochondrial precursor (EC 3.4.24.-) (Pitrilysin metalloproteinase 1). [Source:Uniprot/SWISSPROT;Presequence protease, mitochondrial precursor (EC 3.4.24.-) (hPreP) (Pitrilysin metalloproteinase 1) (Metalloprotease 1) (hMP1). [Source:Uniprot…	ENSGACG00000017575	ENSMUSG00000021193;ENSRNOG00000016511;ENSG00000107959	PITRM1	pitrilysin metallepetidase 1 Gene [Source:MGI Symbol;Acc:MGI:1916867];Presequence protease, mitochondrial Precursor (hPreP)(EC 3.4.24.-)(Pitrilysin metalloproteinase 1)(Metalloprotease 1)(hMP1) [Source:UniProtKB/Swiss-Prot;Acc:Q5JRX3]	Similar to Presequence protease, mitochondrial (PITRM1)	zinc ion transport (0006829);nucleotide-excision repair (0006289);proteasomal ubiquitin-dependent protein catabolic process (0043161)	0006508;0006829;0044267;0019538;0043283;0043170;0008152;0008150;0044238;0034960;0044260;0044237;0009987;0000041;0030001;0006812;0006811;0006810;0051234;0051179;0006289;0043161;0006281;0006259;0006139;0034984;0006974;0006950;0050896;0033554;0051716;0006511;0019941;0043632;0044265;0009057;0009056;0044248;0051603;0044257;0030163;0043285;0034962;0010498	metalloendopeptidase activity (0004222);zinc ion binding (0008270);metalloendopeptidase inhibitor activity (0008191);enzyme activator activity (0008047);damaged DNA binding (0003684)	0004222;0008270;0046872;0008191;0008233;0016787;0008237;0004866;0004175;0070011;0003824;0003674;0030414;0004857;0030234;0046914;0043169;0043167;0005488;0008047;0003684;0003677;0003676	mitochondrial matrix (0005759);nucleus (0005634)	0005739;0043231;0043227;0043226;0005575;0043229;0044424;0044464;0005623;0005622;0044444;0005737;0005759;0044429;0044446;0044422;0031980;0070013;0043233;0031974;0005634	7.69	7.35	7.59	7.83	8.07	7.77	7.94	7.53	7.93	8.1	8.18	7.82	7.89	7.73	7.16	7.35	7.44	7.05	7.15	7.53	7.45
tcad0007.d.07	Cluster 1 - Down	-	C-Somatic, high in stage VIII	NO	None	-	-	-	0	-	-	-	-	-	-	-	-	-	-	-	-	Highly similar to Steroidogenic acute regulatory protein, mitochondrial (STAR)	-	-	-	-	-	-	8.6	8.06	8.61	8.52	8.37	8.38	8.43	8.94	8.66	8.15	8.63	7.98	8.58	9.24	7.63	7.12	7.46	7.14	7.75	7.3	6.97
1RT149L18_D_F09	Cluster 1 - Down	-	Badly measured	NO	Confident	1.50217e+07	Gasterosteus_aculeatus	374	3	1-EXONIC	638	ENSGACG00000001495	-	-	ENSGACG00000001495;ENSTRUG00000015224;ENSORLG00000019946;ENSTNIG00000014717;ENSDARG00000013240	LOC100000381	-	ENSGACG00000001495	-	-	-	Highly similar to Serotransferrin (TF)	iron ion transport (0006826);cellular iron ion homeostasis (0006879);translation (0006412)	0006826;0006879;0006412;0034961;0034645;0009059;0009058;0008152;0008150;0043170;0044249;0044237;0009987;0044260;0034960;0043283;0043284;0044267;0019538;0044238;0010467;0000041;0030001;0006812;0006811;0006810;0051234;0051179;0015674;0030005;0030003;0006873;0050801;0048878;0042592;0065008;0065007;0055082;0019725;0055080;0055066;0055072	ferric iron binding (0008199);structural constituent of ribosome (0003735)	0008199;0003735;0005198;0003674;0005506;0046914;0043169;0043167;0005488;0046872	extracellular region (0005576);ribosome (0005840)	0005576;0005622;0005840;0005575;0044464;0005623;0030529;0032991;0044424;0043232;0043228;0043226;0043229;0044444;0005737	8.19	8.29	8.31	8.4	8.59	8.2	8.4	8.8	8.42	8.35	8.09	8.29	8.36	9.13	8.22	7.46	7.82	7.58	7.91	7.18	7.11
1RT78J02_D_E01	Cluster 1 - Down	T only	B-Somatic, low in stage VIII	Yes	Confident	1.50256e+07	Oryzias_latipes	40	2	1-EXONIC	84	ENSORLG00000014084	MAP3K15	Mitogen-activated protein kinase kinase kinase 15 (EC 2.7.11.25)(MAPK/ERK kinase kinase 15)(MEK kinase 15)(MEKK 15) [Source:UniProtKB/Swiss-Prot;Acc:Q6ZN16]	ENSORLG00000014084;ENSTRUG00000006321;ENSGACG00000005435;ENSTNIG00000013628;ENSDARG00000013310	MAP3K15;LOC795765	Mitogen-activated protein kinase kinase kinase 15 (EC 2.7.11.25)(MAPK/ERK kinase kinase 15)(MEK kinase 15)(MEKK 15) [Source:UniProtKB/Swiss-Prot;Acc:Q6ZN16];Mitogen-activated protein kinase kinase kinase 15 (EC 2.7.11.25) (MAPK/ERK kinase kinase 15) (MEK kinase 15) (MEKK 15). [Source:Uniprot/SWISSPROT	ENSGACG00000005435	ENSG00000180815;ENSMUSG00000031303;ENSRNOG00000025290	MAP3K15;RGD1560603_PREDICTED	Mitogen-activated protein kinase kinase kinase 15 (EC 2.7.11.25)(MAPK/ERK kinase kinase 15)(MEK kinase 15)(MEKK 15) [Source:UniProtKB/Swiss-Prot;Acc:Q6ZN16];mitogen-activated protein kinase kinase kinase 15 Gene [Source:MGI (curated);Acc:Map3k15-001]	Highly similar to Mitogen-activated protein kinase kinase kinase 1 (MAP3K1)	protein amino acid phosphorylation (0006468)	0006468;0016310;0006796;0006793;0044237;0008152;0008150;0009987;0043687;0006464;0043412;0043283;0043170;0044267;0019538;0044238;0034960;0044260	ATP binding (0005524);protein tyrosine kinase activity (0004713);magnesium ion binding (0000287);MAP kinase kinase kinase activity (0004709)	0004672;0005524;0004713;0004674;0016301;0016772;0016740;0003824;0003674;0016773;0032559;0030554;0017076;0000166;0005488;0032555;0032553;0000287;0004709;0046872;0043167;0004702;0005057;0004871;0060089	cytoplasm (0005737);intracellular membrane-bounded organelle (0043231)	0005737;0043231;0044424;0044464;0005575;0005623;0005622;0043227;0043226;0043229	8.02	8.74	8.22	8.14	7.45	8.09	8.23	8.51	8.4	8.15	7.94	8.74	8.57	8.3	7.86	8.39	7.76	7.79	8.45	7.02	7.23
1RT46J13_B_E07	Cluster 1 - Down	T only	B-Somatic, low in stage VIII	NO	Confident	TCCE0004C.O.21_3.1	Gasterosteus_aculeatus	228	3	1-EXONIC	394	ENSGACG00000005842	PKP3 (1 of 2)	Plakophilin-3 [Source:UniProtKB/Swiss-Prot;Acc:Q9Y446]	ENSGACG00000005842;ENSTRUG00000012930;ENSORLG00000005896;ENSTNIG00000013679;ENSDARG00000051861	PKP3 (1 of 2);PKP3;zgc:136656	Plakophilin-3 [Source:UniProtKB/Swiss-Prot;Acc:Q9Y446];Plakophilin-3. [Source:Uniprot/SWISSPROT;hypothetical protein LOC692308 [Source:RefSeq_peptide;Acc:NP_001038745]	ENSGACG00000005842	ENSG00000184363;ENSMUSG00000054065;ENSRNOG00000015152	PKP3;NP_001099785.1	Plakophilin-3 [Source:UniProtKB/Swiss-Prot;Acc:Q9Y446];plakophilin 3 Gene [Source:MGI Symbol;Acc:MGI:1891830];plakophilin 3 [Source:RefSeq_peptide;Acc:NP_001099785]	Highly similar to Plakophilin-3 (PKP3)	cell adhesion (0007155)	0007155;0009987;0008150;0022610	structural molecule activity (0005198);protein binding (0005515)	0005488;0003674;0005198;0005515	nucleus (0005634);desmosome (0030057);spot adherens junction (0005914)	0005634;0030057;0043231;0043227;0043226;0005575;0043229;0044424;0044464;0005623;0005622;0005911;0030054;0044459;0044425;0016020;0005886;0070161;0043296;0016327;0005914;0005913;0005912	7.88	8.17	7.62	7.81	7.69	8.04	8.21	8.25	8.14	8.6	7.58	8.13	8.4	8.03	7.38	8.6	7.73	8.16	7.83	7.42	7.33
tcad0009.l.02	Cluster 1 - Down	-	Not differentially expressed	Yes	Confident	TCAD0009A.L.02_5.1	Gasterosteus_aculeatus	232	4	1-EXONIC	399	ENSGACG00000016727	PAPD5	PAP associated domain containing 5 isoform a [Source:RefSeq peptide;Acc:NP_001035374]	ENSGACG00000016727;ENSTRUG00000006962;ENSORLG00000013989;ENSTNIG00000004479;ENSDARG00000060071	PAPD5;A2RUY9_DANRE	PAP associated domain containing 5 isoform a [Source:RefSeq peptide;Acc:NP_001035374];PAP associated domain containing 5 isoform a [Source:RefSeq_peptide;Hypothetical protein (Fragment). [Source:Uniprot/SPTREMBL;Acc:A2RUY9]	ENSGACG00000016727	ENSG00000121274;ENSMUSG00000036779;ENSRNOG00000024212	PAPD5	PAP associated domain containing 5 isoform a [Source:RefSeq peptide;Acc:NP_001035374];PAP associated domain containing 5 Gene [Source:MGI (curated);Acc:Papd5-001]	Highly similar to PAP associated domain containing protein 5 variant (Fragment)	DNA replication (0006260);mitosis (0007067);cell division (0051301);G-protein coupled receptor protein signaling pathway (0007186);protein homooligomerization (0051260)	0008152;0008150;0006260;0007049;0007067;0051301;0007186;0051260;0006259;0006139;0044237;0009987;0044238;0034960;0043283;0043170;0044260;0034961;0034645;0009059;0009058;0044249;0043284;0022403;0022402;0000087;0000279;0000278;0007166;0007165;0007154;0050794;0050789;0065007;0051259;0006461;0065003;0022607;0016043;0043933	DNA binding (0003677);DNA-directed DNA polymerase activity (0003887);beta-adrenergic receptor activity (0004939)	0016779;0016772;0016740;0003824;0003674;0003677;0003887;0004939;0003676;0005488;0034061;0004935;0008227;0004930;0004888;0004872;0004871;0060089	integral to membrane (0016021);nucleus (0005634)	0016020;0016021;0005634;0043231;0043227;0043226;0005575;0043229;0044424;0044464;0005623;0005622;0031224;0044425	8.62	7.79	7.75	8.04	8.06	8	7.85	7.97	7.93	7.77	7.88	8.23	7.91	7.63	7.6	8.3	7.97	7.61	8.21	7.5	7.28
tcbk0039.e.03	Cluster 1 - Down	T only	A-Somatic	Yes	Confident	TCCE0024D.A.14_3.1	Danio_rerio	225	2	1-EXONIC	182	ENSDARG00000022251	LOC565481	Novel zinc finger protein (Fragment). [Source:UniProtKB/TrEMBL;Acc:Q7ZZ45]	ENSDARG00000022251;ENSTRUG00000005430;ENSORLG00000015493;ENSGACG00000014234;ENSTNIG00000002948	LOC565481;znf536;ZNF536	Novel zinc finger protein (Fragment). [Source:UniProtKB/TrEMBL;Acc:Q7ZZ45];Novel zinc finger protein (Fragment). [Source:Uniprot/SPTREMBL;Zinc finger protein 536. [Source:Uniprot/SWISSPROT;Acc:O15090];Zinc finger protein 536 [Source:UniProtKB/Swiss-Prot	ENSGACG00000014234	ENSMUSG00000043456;ENSRNOG00000014163;ENSG00000198597	ZFP536;RGD1563363_PREDICTED;ZNF536	zinc finger protein 536 Gene [Source:MGI Symbol;Acc:MGI:1926102];Zinc finger protein 536 [Source:UniProtKB/Swiss-Prot;Acc:O15090]	Similar to Zinc finger protein 536 (ZNF536)	transcription (0006350);regulation of transcription, DNA-dependent (0006355)	0006350;0006355;0006139;0044237;0008152;0008150;0009987;0044238;0034961;0034645;0009059;0009058;0043170;0044249;0044260;0034960;0043283;0043284;0010467;0045449;0010468;0060255;0019222;0050789;0065007;0010556;0009889;0019219;0031323;0050794;0031326;0051252	zinc ion binding (0008270);DNA binding (0003677)	0003676;0008270;0005488;0003674;0046914;0043169;0043167;0046872;0003677	nucleus (0005634)	0005622;0044464;0005575;0005623;0005634;0043231;0043227;0043226;0043229;0044424	7.99	8.24	7.9	8.04	8.52	7.85	8.12	7.86	8.09	8.12	7.55	7.72	8.01	7.56	8.18	7.84	7.77	7.6	7.7	7.12	7.54
tcay0019.j.13	Cluster 1 - Down	-	B-Somatic, low in stage VIII	NO	Confident	TCAY0019B.J.13_5.1	Danio_rerio	171	4	1-EXONIC	357	ENSDARG00000071475	xdh	Novel protein similar to vertebrate xanthine dehydrogenase (XDH) (Fragment). [Source:UniProtKB/TrEMBL;Acc:Q1LW04]	ENSDARG00000071475	xdh	Novel protein similar to vertebrate xanthine dehydrogenase (XDH) (Fragment). [Source:UniProtKB/TrEMBL;Acc:Q1LW04];Novel protein similar to vertebrate xanthine dehydrogenase (XDH) (Fragment). [Source:Uniprot/SPTREMBL	ENSDARG00000071475	ENSMUSG00000064294;ENSRNOG00000014555;ENSG00000138356;ENSRNOG00000033923;ENSRNOG00000015354;ENSMUSG00000079554;ENSMUSG00000063558;ENSMUSG00000038242	AOX3;RGD1311975;AOX1;AOX2;AOX3L1;AOX4	aldehyde oxidase 3 Gene [Source:MGI (curated);Acc:Aox3];aldehyde oxidase 4 [Source:RefSeq_peptide;Acc:NP_001008523];Aldehyde oxidase (EC 1.2.3.1) [Source:UniProtKB/Swiss-Prot;Acc:Q06278];aldehyde oxidase 2 [Source:RefSeq_peptide;Acc:NP_001008522];Aldehyde oxidase (EC 1.2.3.1). [Source:UniProtKB/Swiss-Prot;Acc:Q9Z0U5];aldehyde oxidase 3-like 1 Gene [Source:MGI Symbol;Acc:MGI:3529596];aldehyde oxid…	Highly similar to Aldehyde oxidase (AOX1)	electron transport (0006118);protein amino acid phosphorylation (0006468);oxidation reduction (0055114);oxygen and reactive oxygen species metabolic process (0006800);inflammatory response (0006954)	0006118;0006468;0016310;0006796;0006793;0044237;0008152;0008150;0009987;0043687;0006464;0043412;0043283;0043170;0044267;0019538;0044238;0034960;0044260;0055114;0006800;0006954;0006952;0006950;0050896;0009611;0009605	iron ion binding (0005506);electron carrier activity (0009055);ATP binding (0005524);protein kinase activity (0004672);aldehyde oxidase activity (0004031);molybdenum ion binding (0030151);FAD binding (0050660);NAD binding (0051287);2 iron, 2 sulfur cluster binding (0051537);xanthine dehydrogenase activity (0004854)	0005506;0009055;0016491;0005524;0004672;0046872;0016301;0016772;0016740;0003824;0003674;0016773;0046914;0043169;0043167;0005488;0032559;0030554;0017076;0000166;0032555;0032553;0004031;0030151;0050660;0051287;0051537;0051536;0016623;0016903;0050662;0048037;0051540;0004854;0016726;0016725	cytoplasm (0005737)	0005737;0044424;0044464;0005575;0005623;0005622	9.25	8.3	8.17	8.62	8.57	8.95	8.34	8.52	9.42	8.66	9.24	8.74	9.13	8.81	6.97	7.79	7.18	7.91	7.54	7.16	6.85
tcbk0016.i.12	Cluster 1 - Down	-	Not differentially expressed	Yes	Confident	TCBK0016C.I.12_5.1	Gasterosteus_aculeatus	244	4	1-EXONIC	394	ENSGACG00000018511	BIRC8	Baculoviral IAP repeat-containing protein 8 (Inhibitor of apoptosis-like protein 2)(IAP-like protein 2)(ILP-2)(Testis-specific inhibitor of apoptosis) [Source:UniProtKB/Swiss-Prot;Acc:Q96P09]	ENSGACG00000018511;ENSTRUG00000004335;ENSORLG00000008085;ENSTNIG00000015786;ENSDARG00000016143	BIRC8;birc4	Baculoviral IAP repeat-containing protein 8 (Inhibitor of apoptosis-like protein 2)(IAP-like protein 2)(ILP-2)(Testis-specific inhibitor of apoptosis) [Source:UniProtKB/Swiss-Prot;Acc:Q96P09];Baculoviral IAP repeat-containing protein 8 (Inhibitor of apoptosis- like protein 2) (IAP-like protein 2) (ILP-2) (Testis-specific inhibitor of apoptosis). [Source:Uniprot/SWISSPROT;baculoviral IAP repeat-co…	ENSGACG00000018511	ENSG00000101966;ENSMUSG00000025860;ENSRNOG00000006967;ENSG00000180152;ENSG00000163098	XIAP;BIRC4;BIRC8;AC079753.7	Baculoviral IAP repeat-containing protein 4 (EC 6.3.2.-)(E3 ubiquitin-protein ligase XIAP)(Inhibitor of apoptosis protein 3)(X-linked inhibitor of apoptosis protein)(X-linked IAP)(IAP-like protein)(HILP) [Source:UniProtKB/Swiss-Prot;Acc:P98170];X-linked inhibitor of apoptosis Gene [Source:MGI (curated);Acc:Xiap-003];Baculoviral IAP repeat-containing protein 4 (Inhibitor of apoptosis protein 3) (X…	Highly similar to Baculoviral IAP repeat-containing protein 4 (BIRC4)	anti-apoptosis (0006916);zinc ion transport (0006829);negative regulation of caspase activity (0043154);ubiquitin-dependent protein catabolic process (0006511);apoptosis (0006915)	0006916;0043066;0042981;0043067;0050793;0050789;0065007;0008150;0050794;0043069;0048523;0048519;0051093;0006829;0000041;0030001;0006812;0006811;0006810;0051234;0051179;0043154;0006511;0019941;0043632;0044265;0009057;0009056;0008152;0043170;0044248;0044237;0009987;0044260;0051603;0006508;0044267;0019538;0043283;0044238;0034960;0044257;0030163;0043285;0034962;0010466;0051346;0043086;0050790;0065009…	protein binding (0005515);zinc ion binding (0008270);ligase activity (0016874);caspase inhibitor activity (0043027)	0005515;0008270;0005488;0003674;0046914;0043169;0043167;0046872;0004869;0016874;0043027;0004866;0030414;0004857;0030234;0003824;0043028	cytosol (0005829)	0005622;0044464;0005575;0005623;0005829;0005737;0044424;0044444	8.05	7.93	7.48	7.85	8.08	7.77	7.78	7.96	8	7.92	7.9	7.55	7.96	7.35	7.7	7.3	7.32	7.07	7.7	7.18	7.07
tcay0023.o.24	Cluster 1 - Down	-	Not differentially expressed	NO	Confident	TCAY0023B.O.24_5.1	Gasterosteus_aculeatus	199	4	1-EXONIC	263	ENSGACG00000017149	TRPM5	Transient receptor potential cation channel subfamily M member 5 (Long transient receptor potential channel 5)(LTrpC5)(MLSN1- and TRP-related gene 1 protein) [Source:UniProtKB/Swiss-Prot;Acc:Q9NZQ8]	ENSGACG00000017149;ENSTRUG00000016316;ENSORLG00000001106;ENSTNIG00000009596;ENSDARG00000059792	TRPM5;Q1MTB4_DANRE	Transient receptor potential cation channel subfamily M member 5 (Long transient receptor potential channel 5)(LTrpC5)(MLSN1- and TRP-related gene 1 protein) [Source:UniProtKB/Swiss-Prot;Acc:Q9NZQ8];transient receptor potential cation channel, subfamily M, member 5 [Source:RefSeq_peptide;Acc:NP_055370];Transient receptor potential cation channel subfamily M member 5 (Long transient receptor poten…	ENSGACG00000017149	ENSG00000070985;ENSMUSG00000009246;ENSRNOG00000020484	TRPM5;TRPM5_PREDICTED	Transient receptor potential cation channel subfamily M member 5 (Long transient receptor potential channel 5)(LTrpC5)(MLSN1- and TRP-related gene 1 protein) [Source:UniProtKB/Swiss-Prot;Acc:Q9NZQ8];transient receptor potential cation channel, subfamily M, member 5 Gene [Source:MGI (curated);Acc:Trpm5-001];Transient receptor potential cation channel subfamily M member 5 (Fragment). [Source:UniPro…	Highly similar to Transient receptor potential cation channel subfamily M member 5 (TRPM5)	calcium ion transport (0006816)	0006816;0006811;0006810;0051234;0008150;0051179;0015674;0006812;0030001	calcium channel activity (0005262);protein binding (0005515);receptor activity (0004872);voltage-gated ion channel activity (0005244);calcium ion binding (0005509)	0005262;0005216;0015075;0022891;0022857;0005215;0003674;0022892;0022838;0015267;0022803;0005261;0008324;0046873;0005515;0005488;0004872;0005244;0004871;0060089;0022832;0022836;0005509;0043169;0043167;0046872	plasma membrane (0005886);integral to membrane (0016021)	0016020;0044464;0005575;0005623;0005886;0016021;0031224;0044425	8.09	7.89	7.37	7.81	6.82	8.3	6.9	8.02	8.39	8.13	8.3	8.59	8.67	8.45	7.18	7.88	8.03	7.51	8.01	7.34	7.03
tcbk0003.i.17	Cluster 1 - Down	-	G-germline	Yes	Confident	TCBK0003C.I.17_5.1	Gasterosteus_aculeatus	90	3	1-EXONIC	216	ENSGACG00000008158	UBR7 (2 of 2)	Putative E3 ubiquitin-protein ligase UBR7 (EC 6.3.2.-)(N-recognin-7) [Source:UniProtKB/Swiss-Prot;Acc:Q8N806]	ENSGACG00000008158;ENSTRUG00000006987;ENSORLG00000015990;ENSTNIG00000017363	UBR7 (2 of 2);C14orf130 (2 of 2)	Putative E3 ubiquitin-protein ligase UBR7 (EC 6.3.2.-)(N-recognin-7) [Source:UniProtKB/Swiss-Prot;Acc:Q8N806];Uncharacterized protein C14orf130. [Source:Uniprot/SWISSPROT	ENSGACG00000008158	ENSG00000012963;ENSMUSG00000041712;ENSRNOG00000008108	UBR7;RGD1359144	Putative E3 ubiquitin-protein ligase UBR7 (EC 6.3.2.-)(N-recognin-7) [Source:UniProtKB/Swiss-Prot;Acc:Q8N806];ubiquitin protein ligase E3 component n-recognin 7 (putative) Gene [Source:MGI Symbol;Acc:MGI:1913872];similar to chromosome 14 open reading frame 130 (RGD1359144), mRNA [Source:RefSeq_dna;Acc:NM_001007705]	Similar to cDNA, FLJ96555	ubiquitin cycle (0006512);ubiquitin-dependent protein catabolic process (0006511)	0006512;0006511;0019941;0043632;0044265;0009057;0009056;0008152;0008150;0043170;0044248;0044237;0009987;0044260;0051603;0006508;0044267;0019538;0043283;0044238;0034960;0044257;0030163;0043285;0034962	protein binding (0005515);zinc ion binding (0008270);ubiquitin-protein ligase activity (0004842)	0005515;0008270;0004842;0019787;0016881;0016879;0016874;0003824;0003674;0005488;0046914;0043169;0043167;0046872	nucleus (0005634)	0005634;0043231;0043227;0043226;0005575;0043229;0044424;0044464;0005623;0005622	8.29	8.18	8.02	8.1	7.79	8.2	8.58	8	8.02	8.2	8.11	8.1	8.09	7.71	7.99	8.13	7.99	7.69	7.86	8.25	8.02
tcbk0033.a.19	Cluster 1 - Down	-	E-Spermatogonia, type A	NO	Confident	TCBK0033C.A.19_5.1	Oryzias_latipes	239	4	1-EXONIC	388	ENSORLG00000003225	MTRF1	Peptide chain release factor 1, mitochondrial Precursor (MRF-1) [Source:UniProtKB/Swiss-Prot;Acc:O75570]	ENSORLG00000003225;ENSTRUG00000000396;ENSGACG00000013728;ENSTNIG00000017149;ENSDARG00000033579	MTRF1;zgc:113104	Peptide chain release factor 1, mitochondrial Precursor (MRF-1) [Source:UniProtKB/Swiss-Prot;Acc:O75570];Peptide chain release factor 1, mitochondrial precursor (MRF-1). [Source:Uniprot/SWISSPROT;hypothetical protein LOC503530 [Source:RefSeq_peptide;Acc:NP_001012512]	ENSGACG00000013728	ENSG00000120662;ENSMUSG00000022022	MTRF1	Peptide chain release factor 1, mitochondrial Precursor (MRF-1) [Source:UniProtKB/Swiss-Prot;Acc:O75570];mitochondrial translational release factor 1 Gene [Source:MGI Symbol;Acc:MGI:2384815]	Highly similar to Peptide chain release factor 1, mitochondrial (MTRF1)	translational termination (0006415);regulation of translational termination (0006449)	0006415;0043624;0034623;0032984;0022411;0016043;0009987;0008150;0043933;0034621;0043241;0006412;0034961;0034645;0009059;0009058;0008152;0043170;0044249;0044237;0044260;0034960;0043283;0043284;0044267;0019538;0044238;0010467;0006449;0006417;0010556;0009889;0019222;0050789;0065007;0060255;0010608;0010468;0031326;0031323;0050794;0032268;0051246;0043244;0051128	translation release factor activity, codon specific (0016149);nucleotide binding (0000166)	0003747;0008079;0008135;0003676;0005488;0003674;0045182;0016149;0000166	mitochondrion (0005739)	0005739;0005737;0044424;0044464;0005575;0005623;0005622;0043231;0043227;0043226;0043229;0044444	8.1	7.79	8.06	8.02	8.18	7.92	7.89	7.88	7.86	8.07	8.11	7.81	7.84	8	7.51	7.7	7.92	7.62	7.38	7.96	7.73
tcba0024.d.21	Cluster 1 - Down	-	E-Spermatogonia, type A	Yes	Confident	TCBA0024C.D.21_5.1	Danio_rerio	269	4	1-EXONIC	423	ENSDARG00000003487	dye	Nuclear pore complex protein Nup93 (Nucleoporin Nup93) (93 kDa nucleoporin) (Dead eye protein). [Source:UniProtKB/Swiss-Prot;Acc:Q7ZU29]	ENSDARG00000003487;ENSTRUG00000008930;ENSORLG00000015598;ENSGACG00000013862;ENSTNIG00000008821	dye;NUP93	Nuclear pore complex protein Nup93 (Nucleoporin Nup93) (93 kDa nucleoporin) (Dead eye protein). [Source:UniProtKB/Swiss-Prot;Acc:Q7ZU29];Nuclear pore complex protein Nup93 (Nucleoporin Nup93) (93 kDa nucleoporin) (Dead eye protein). [Source:Uniprot/SWISSPROT;Nuclear pore complex protein Nup93 (Nucleoporin Nup93) (93 kDa nucleoporin). [Source:Uniprot/SWISSPROT;Acc:Q8N1F7];Nuclear pore complex prot…	ENSGACG00000013862	ENSMUSG00000032939;ENSRNOG00000018564;ENSG00000102900	NUP93	nucleoporin 93 Gene [Source:MGI Symbol;Acc:MGI:1919055];Nuclear pore complex protein Nup93 (Nucleoporin Nup93)(93 kDa nucleoporin) [Source:UniProtKB/Swiss-Prot;Acc:Q8N1F7]	Highly similar to Nuclear pore complex protein Nup93 (NUP93)	protein targeting (0006605);mRNA transport (0051028);intracellular protein transmembrane transport (0065002)	0006810;0006605;0006886;0015031;0051234;0008150;0051179;0045184;0008104;0033036;0046907;0051649;0051641;0009987;0051028;0065002;0050658;0050657;0015931;0051236;0006403;0055085;0034613	protein binding (0005515)	0005515;0005488;0003674	nuclear pore (0005643)	0005643;0043234;0032991;0005575;0044428;0044446;0044422;0043226;0044424;0044464;0005623;0005622;0043229;0005634;0043231;0043227;0046930;0044425;0016020;0016021;0031224;0005635;0031967;0031975;0012505	7.99	7.78	8.08	8.07	8.03	8.4	8.17	7.94	8.06	8.21	8.58	7.82	7.84	7.89	7.68	7.72	7.82	7.78	7.56	7.78	7.71
1RT91L15_B_F08	Cluster 1 - Down	-	B-Somatic, low in stage VIII	NO	None	-	-	-	0	-	-	-	-	-	-	-	-	-	-	-	-	Similar to Histone-lysine N-methyltransferase MLL2 (MLL2)	-	-	-	-	-	-	8.68	8.76	8.08	8.33	7.62	8.27	8.13	8.33	8.76	8.35	8.21	8.2	8.21	8.26	7.56	8.03	8.08	7.36	7.99	7.1	7.58
tcbi0012.o.15	Cluster 1 - Down	-	E-Spermatogonia, type A	Yes	Confident	TCBI0012D.O.15_5.1	Gasterosteus_aculeatus	374	4	1-EXONIC	644	ENSGACG00000016729	HEATR3	HEAT repeat-containing protein 3 [Source:UniProtKB/Swiss-Prot;Acc:Q7Z4Q2]	ENSGACG00000016729;ENSTRUG00000006576;ENSORLG00000014021;ENSDARG00000036076	HEATR3;zgc:77793	HEAT repeat-containing protein 3 [Source:UniProtKB/Swiss-Prot;Acc:Q7Z4Q2];HEAT repeat-containing protein 3. [Source:Uniprot/SWISSPROT;hypothetical protein LOC393863 [Source:RefSeq_peptide;Acc:NP_957183]	ENSGACG00000016729	ENSG00000155393;ENSMUSG00000031657;ENSRNOG00000015459	HEATR3;RGD1308267_PREDICTED	HEAT repeat-containing protein 3 [Source:UniProtKB/Swiss-Prot;Acc:Q7Z4Q2];HEAT repeat containing 3 Gene [Source:MGI (curated);Acc:Heatr3-002]	Highly similar to HEAT repeat-containing protein 3 (HEATR3)	proteolysis (0006508)	0006508;0044267;0019538;0043283;0043170;0008152;0008150;0044238;0034960;0044260;0044237;0009987	serine-type endopeptidase activity (0004252);binding (0005488)	0004252;0004175;0070011;0008233;0016787;0003824;0003674;0008236;0017171;0005488	-	-	7.92	7.94	7.88	8.06	8.28	8.04	7.97	8.19	8.02	7.9	8.19	7.91	8.32	7.92	8.15	8.09	7.93	7.6	8.17	7.42	7.66
tcba0016.p.12	Cluster 1 - Down	-	Not differentially expressed	Yes	Confident	TCBA0016C.P.12_5.1	Fugu_rubripes	185	3	1-EXONIC	375	ENSTRUG00000011418	-	-	ENSTRUG00000011418;ENSGACG00000011372;ENSTNIG00000011381;ENSDARG00000045661	IRF7;irf7	Interferon regulatory factor 7 (IRF-7). [Source:Uniprot/SWISSPROT;Acc:Q92985];interferon regulatory factor 7 [Source:RefSeq_peptide;Acc:NP_956971]	ENSGACG00000011372	-	-	-	-	transcription termination (0006353);transcription antitermination (0031564)	0006355;0045449;0010468;0060255;0019222;0050789;0065007;0008150;0010556;0009889;0019219;0031323;0050794;0031326;0051252;0006353;0006350;0031564;0006139;0044237;0008152;0009987;0044238;0034961;0034645;0009059;0009058;0043170;0044249;0044260;0034960;0043283;0043284;0010467;0043624;0034623;0032984;0022411;0016043;0043933;0034621;0043241;0006351;0032774;0016070;0031555;0031554;0032268;0051246;0043244…	transcription factor activity (0003700)	0003700;0003677;0003676;0005488;0003674;0030528	nucleus (0005634)	0005634;0043231;0043227;0043226;0005575;0043229;0044424;0044464;0005623;0005622	8.04	7.89	7.94	8.17	8.23	8.04	8.12	8.16	8.28	8.21	8.24	8.25	8.12	8.26	8.25	7.75	7.94	8.25	7.9	7.51	7.53
tcay0031.o.01	Cluster 1 - Down	-	D-Somatic AND spermatogonia	Yes	Confident	TCAY0031B.O.01_5.1	Fugu_rubripes	370	4	1-EXONIC	693	ENSTRUG00000001489	PIM3	Serine/threonine-protein kinase Pim-3 (EC 2.7.11.1) [Source:UniProtKB/Swiss-Prot;Acc:Q86V86]	ENSTRUG00000001489;ENSORLG00000011536;ENSGACG00000019001;ENSTNIG00000006772;ENSDARG00000055129	PIM3;zgc:113028	Serine/threonine-protein kinase Pim-3 (EC 2.7.11.1) [Source:UniProtKB/Swiss-Prot;Acc:Q86V86];Serine/threonine-protein kinase Pim-3 (EC 2.7.11.1). [Source:Uniprot/SWISSPROT;hypothetical protein LOC565041 [Source:RefSeq_peptide;Acc:NP_001030150]	ENSGACG00000019001	ENSG00000198355;ENSMUSG00000035828	PIM3	Serine/threonine-protein kinase Pim-3 (EC 2.7.11.1) [Source:UniProtKB/Swiss-Prot;Acc:Q86V86];proviral integration site 3 Gene [Source:MGI Symbol;Acc:MGI:1355297]	Highly similar to Serine/threonine-protein kinase Pim-3 (PIM3)	protein amino acid phosphorylation (0006468)	0006468;0016310;0006796;0006793;0044237;0008152;0008150;0009987;0043687;0006464;0043412;0043283;0043170;0044267;0019538;0044238;0034960;0044260	ATP binding (0005524);protein tyrosine kinase activity (0004713);protein serine/threonine kinase activity (0004674)	0004672;0005524;0004713;0004674;0016301;0016772;0016740;0003824;0003674;0016773;0032559;0030554;0017076;0000166;0005488;0032555;0032553	-	-	8.08	8.34	8.02	8	8.09	8.26	8.6	8.3	8.51	8.54	8.36	8.21	8.33	8.2	7.58	8.28	7.83	7.24	8.12	7.9	7.51
tcay0011.o.23	Cluster 1 - Down	-	B-Somatic, low in stage VIII	Yes	Confident	TCAY0011B.O.23_5.1	Gasterosteus_aculeatus	322	4	1-EXONIC	651	ENSGACG00000018262	AS3MT	Arsenite methyltransferase (EC 2.1.1.137)(S-adenosyl-L-methionine:arsenic(III) methyltransferase)(Methylarsonite methyltransferase) [Source:UniProtKB/Swiss-Prot;Acc:Q9HBK9]	ENSGACG00000018262;ENSORLG00000012900;ENSTNIG00000001399;ENSDARG00000027572;ENSTNIG00000000132	AS3MT;zgc:136933;AS3MT (2 of 2);AS3MT (1 of 2)	Arsenite methyltransferase (EC 2.1.1.137)(S-adenosyl-L-methionine:arsenic(III) methyltransferase)(Methylarsonite methyltransferase) [Source:UniProtKB/Swiss-Prot;Acc:Q9HBK9];Arsenite methyltransferase (EC 2.1.1.137) (S-adenosyl-L- methionine:arsenic(III) methyltransferase) (Methylarsonite methyltransferase). [Source:Uniprot/SWISSPROT;hypothetical protein LOC664699 [Source:RefSeq_peptide;Acc:NP_001…	ENSGACG00000018262	ENSG00000214435;ENSMUSG00000003559;ENSRNOG00000020081	AS3MT	Arsenite methyltransferase (EC 2.1.1.137)(S-adenosyl-L-methionine:arsenic(III) methyltransferase)(Methylarsonite methyltransferase) [Source:UniProtKB/Swiss-Prot;Acc:Q9HBK9];arsenic ( oxidation state) methyltransferase Gene [Source:MGI Symbol;Acc:MGI:1929882];Arsenite methyltransferase (EC 2.1.1.137) (S-adenosyl-L- methionine:arsenic(III) methyltransferase) (Methylarsonite methyltransferase). [Sou…	Highly similar to Uncharacterized protein AS3MT (Fragment) (AS3MT)	toxin metabolic process (0009404);arsonoacetate metabolic process (0018872);response to arsenic (0046685)	0008152;0008150;0009404;0018872;0046685;0019748;0044237;0009987;0009636;0042221;0050896;0006805;0009410;0019752;0006082;0010035	arsenite methyltransferase activity (0030791);methylarsonite methyltransferase activity (0030792);protein methyltransferase activity (0008276)	0008168;0016741;0016740;0003824;0003674;0030791;0030792;0008757;0008276	cytosol (0005829);soluble fraction (0005625)	0005829;0005737;0005625;0000267;0044464;0005575;0005623;0044424;0005622;0044444	8.17	8.38	8.33	7.93	7.74	8.14	8.15	8.35	8.23	8.23	8.28	8.13	8.24	8.18	7.89	7.8	7.94	7.59	7.82	7.97	7.52
tcbk0004.c.09	Cluster 1 - Down	-	Not differentially expressed	Yes	Confident	TCBK0004C.C.09_5.1	Gasterosteus_aculeatus	54	4	1-EXONIC	174	ENSGACG00000009045	WTAP	Pre-mRNA-splicing regulator WTAP (Wilms tumor 1-associating protein)(WT1-associated protein)(Female-lethal(2)D homolog)(hFL(2)D) [Source:UniProtKB/Swiss-Prot;Acc:Q15007]	ENSGACG00000009045;ENSTRUG00000005409;ENSORLG00000013240;ENSTNIG00000012288;ENSDARG00000042642	WTAP;wtap	Pre-mRNA-splicing regulator WTAP (Wilms tumor 1-associating protein)(WT1-associated protein)(Female-lethal(2)D homolog)(hFL(2)D) [Source:UniProtKB/Swiss-Prot;Acc:Q15007];Pre-mRNA-splicing regulator WTAP (Wilms tumor 1-associating protein) (WT1-associated protein) (Female-lethal(2)D homolog) (hFL(2)D). [Source:Uniprot/SWISSPROT;Wilms tumor 1 associated protein [Source:RefSeq_peptide;Acc:NP_956147]	ENSGACG00000009045	ENSG00000146457;ENSMUSG00000060475;ENSRNOG00000019091	WTAP;RGD1563824_PREDICTED	Pre-mRNA-splicing regulator WTAP (Wilms tumor 1-associating protein)(WT1-associated protein)(Female-lethal(2)D homolog)(hFL(2)D) [Source:UniProtKB/Swiss-Prot;Acc:Q15007];Wilms' tumour 1-associating protein Gene [Source:MGI Symbol;Acc:MGI:1926395]	Highly similar to Pre-mRNA-splicing regulator WTAP (WTAP)	mRNA processing (0006397);cell cycle (0007049);RNA splicing (0008380);multicellular organismal development (0007275)	0006397;0007049;0008380;0006396;0016070;0006139;0044237;0008152;0008150;0009987;0044238;0034960;0043283;0043170;0044260;0010467;0016071;0007275;0032501;0032502	-	-	nuclear membrane (0031965);nucleoplasm (0005654)	0005634;0031965;0005654;0043231;0043227;0043226;0005575;0043229;0044424;0044464;0005623;0005622;0044428;0044446;0044422;0031981;0070013;0043233;0031974;0031090;0016020;0005635;0031967;0031975;0012505	8.31	8.41	8.47	8.49	8.22	8.25	8.24	8.29	8.27	8.09	8.26	8.43	8.35	8.28	7.86	7.98	7.96	7.89	8.35	8.08	7.85
tcay0038.f.17	Cluster 1 - Down	-	Not differentially expressed	NO	None	-	-	-	0	-	-	-	-	-	-	-	-	-	-	-	-	Highly similar to Kinesin-like protein KIF2A (KIF2A)	-	-	-	-	-	-	8.42	7.46	8.01	8.08	8.38	8.27	8.6	8.33	8.17	8.62	8.38	8.35	8.43	8.23	8.09	7.92	8	8.5	7.71	7.97	7.67
1RT82K07_A_F04	Cluster 1 - Down	-	Badly measured	Yes	Confident	1.50263e+07	Gasterosteus_aculeatus	410	6	1-EXONIC	634	ENSGACG00000006917	DSCAM (2 of 2)	Down syndrome cell adhesion molecule Precursor (CHD2) [Source:UniProtKB/Swiss-Prot;Acc:O60469]	ENSGACG00000006917;ENSTRUG00000001465;ENSORLG00000012892;ENSTNIG00000004972;ENSDARG00000028118	DSCAM (2 of 2);DSCAM (1 of 2);A2CEC7_DANRE	Down syndrome cell adhesion molecule Precursor (CHD2) [Source:UniProtKB/Swiss-Prot;Acc:O60469];Down syndrome cell adhesion molecule precursor (CHD2). [Source:Uniprot/SWISSPROT;Novel protein similar to Down syndrome cell adhesion molecule (Dscam) (Fragment). [Source:Uniprot/SPTREMBL;Acc:A2CEC7]	ENSGACG00000006917	ENSG00000171587;ENSMUSG00000050272;ENSRNOG00000027992	DSCAM	Down syndrome cell adhesion molecule Precursor (CHD2) [Source:UniProtKB/Swiss-Prot;Acc:O60469];Down syndrome cell adhesion molecule Gene [Source:MGI Symbol;Acc:MGI:1196281];Down syndrome cell adhesion molecule [Source:RefSeq_peptide;Acc:NP_598271]	Highly similar to Down syndrome cell adhesion molecule (DSCAM)	carbohydrate metabolic process (0005975);protein amino acid phosphorylation (0006468);cell adhesion (0007155);locomotory behavior (0007626);dendrite morphogenesis (0048813);post-embryonic retina morphogenesis in camera-type eye (0060060)	0005975;0006468;0044238;0008152;0008150;0016310;0006796;0006793;0044237;0009987;0043687;0006464;0043412;0043283;0043170;0044267;0019538;0034960;0044260;0007155;0007399;0007626;0048813;0060060;0022610;0048731;0048856;0032502;0007275;0032501;0007610;0050896;0048812;0048858;0030030;0000902;0032989;0009653;0016043;0048869;0032990;0031175;0048666;0048468;0030154;0030182;0048699;0022008;0048667;0000904…	vascular endothelial growth factor receptor activity (0005021);ATP binding (0005524);protein binding (0005515)	0005021;0005524;0004714;0004713;0004672;0016301;0016772;0016740;0003824;0003674;0016773;0019199;0004888;0004872;0004871;0060089;0032559;0030554;0017076;0000166;0005488;0032555;0032553;0005515	extracellular region (0005576);integral to plasma membrane (0005887);membrane fraction (0005624)	0005886;0005576;0005887;0005624;0005575;0005626;0000267;0044464;0005623;0016020;0016021;0031224;0044425;0031226;0044459	9.22	9.05	8.62	9.61	8.2	8.68	8.31	8.76	8.66	7.9	8.36	8.87	8.17	8.23	9.74	8.6	8.71	8.7	9.09	8.23	7.59
1RT65N14_D_G07	Cluster 1 - Down	-	G-germline	NO	Not confident	1.5024e+07	Oryzias_latipes	31	1	1-EXONIC	51	ENSORLG00000011892	HSP90AA6P	Heat shock protein 90Af [Source:UniProtKB/TrEMBL;Acc:Q58FF9]	ENSORLG00000011892;ENSTRUG00000017978;ENSGACG00000013530;ENSTNIG00000012221;ENSDARG00000029150	HSP90AA6P;Q66NF4_ORYLA;HSP90AB1;hsp90ab1	Heat shock protein 90Af [Source:UniProtKB/TrEMBL;Acc:Q58FF9];Hypothetical protein (Fragment). [Source:Uniprot/SPTREMBL;Acc:Q66NF4];Heat shock protein HSP 90-beta (HSP 84) (HSP 90). [Source:Uniprot/SWISSPROT;Acc:P08238];Heat shock protein HSP 90-beta. [Source:Uniprot/SWISSPROT;Acc:O57521]	-	ENSG00000096384;ENSMUSG00000023944;ENSRNOG00000019834;ENSRNOG00000021875;ENSRNOG00000031370;ENSRNOG00000027428;ENSRNOG00000011626;ENSRNOG00000032128;ENSRNOG00000003588;ENSRNOG00000007522;ENSRNOG00000029200;ENSG00000183199;ENSG00000205527;ENSG00000205940;ENSG00000181359	HSP90AB1;HSPCB;HSP90AB3P;HSP90AB4P;AC006226.4;HSP90AA6P	Heat shock protein HSP 90-beta (HSP 90)(HSP 84) [Source:UniProtKB/Swiss-Prot;Acc:P08238];heat shock protein 90kDa alpha (cytosolic), class B member 1 Gene [Source:MGI (curated);Acc:Hsp90ab1-001];Heat shock protein HSP 90-beta (HSP 84). [Source:UniProtKB/Swiss-Prot;Acc:P34058];Putative heat shock protein HSP 90-beta-3 (Heat shock protein 90-beta c)(Heat shock protein 90Bc) [Source:UniProtKB/Swiss-…	Weakly similar to C-myc promoter-binding protein (DENND4A)	protein folding (0006457);response to unfolded protein (0006986);positive regulation of nitric oxide biosynthetic process (0045429);placenta development (0001890);carbohydrate metabolic process (0005975)	0006457;0044267;0019538;0043283;0043170;0008152;0008150;0044238;0034960;0044260;0044237;0009987;0006986;0045429;0006950;0050896;0009607;0051789;0042221;0031328;0009891;0009889;0019222;0050789;0065007;0009893;0048518;0031325;0031323;0050794;0048522;0031326;0045428;0051171;0051173;0001890;0009887;0009653;0032502;0048856;0048513;0048731;0007275;0032501;0005975	ATP binding (0005524);unfolded protein binding (0051082);nitric-oxide synthase regulator activity (0030235);TPR domain binding (0030911);catalytic activity (0003824)	0005524;0051082;0032559;0030554;0017076;0000166;0005488;0003674;0032555;0032553;0005515;0030235;0030911;0030234;0019904;0003824	melanosome (0042470);mitochondrion (0005739)	0005737;0042470;0044424;0044464;0005575;0005623;0005622;0048770;0016023;0031410;0031982;0043226;0043229;0044444;0031988;0043231;0043227;0005739	8.29	8.25	8.51	8.2	8.45	8.67	8.55	8.23	8.45	8.62	8.38	8.55	8.28	8.41	8.42	8.16	8.38	8.31	8.37	8.42	8.44
1RT110F07_B_C04	Cluster 1 - Down	-	E-Spermatogonia, type A	Yes	Confident	TCCE0008C.H.09_3.1	Gasterosteus_aculeatus	184	4	1-EXONIC	289	ENSGACG00000009820	LPAR3	Lysophosphatidic acid receptor 3 (LPA receptor 3)(LPA-3)(Lysophosphatidic acid receptor Edg-7) [Source:UniProtKB/Swiss-Prot;Acc:Q9UBY5]	ENSGACG00000009820;ENSTRUG00000017535;ENSORLG00000005998;ENSTNIG00000015552;ENSDARG00000009776	LPAR3;EDG7;LOC566618	Lysophosphatidic acid receptor 3 (LPA receptor 3)(LPA-3)(Lysophosphatidic acid receptor Edg-7) [Source:UniProtKB/Swiss-Prot;Acc:Q9UBY5];Lysophosphatidic acid receptor Edg-7 (LPA receptor 3) (LPA-3). [Source:Uniprot/SWISSPROT	ENSGACG00000009820	ENSG00000171517;ENSMUSG00000036832;ENSRNOG00000015260	LPAR3;EDG7	Lysophosphatidic acid receptor 3 (LPA receptor 3)(LPA-3)(Lysophosphatidic acid receptor Edg-7) [Source:UniProtKB/Swiss-Prot;Acc:Q9UBY5];lysophosphatidic acid receptor 3 Gene [Source:MGI Symbol;Acc:MGI:1929469];Lysophosphatidic acid receptor Edg-7 (LPA receptor 3) (LPA-3) (snGPCR32). [Source:UniProtKB/Swiss-Prot;Acc:Q8K5E0]	Highly similar to Lysophosphatidic acid receptor 3 (LPAR3)	G-protein signaling, coupled to cyclic nucleotide second messenger (0007187);elevation of cytosolic calcium ion concentration (0007204);synaptic transmission (0007268);positive regulation of MAPKKK cascade (0043410);activation of MAPK activity (0000187);bleb formation (0032060)	0007186;0007166;0007165;0007154;0009987;0008150;0050794;0050789;0065007;0007187;0007204;0007268;0043410;0000187;0032060;0006468;0016310;0006796;0006793;0044237;0008152;0043687;0006464;0043412;0043283;0043170;0044267;0019538;0044238;0034960;0044260;0043406;0043405;0045859;0043549;0051338;0050790;0065009;0045860;0033674;0051347;0043085;0000165;0007243;0007242;0019935;0019932;0051480;0006874;0006875…	rhodopsin-like receptor activity (0001584);melanocortin receptor activity (0004977);cannabinoid receptor activity (0004949);lysosphingolipid and lysophosphatidic acid receptor activity (0001619);lipid binding (0008289)	0001584;0004977;0004949;0001619;0045125;0004930;0004888;0004872;0004871;0060089;0003674;0008528;0001653;0042277;0005488;0008289	integral to plasma membrane (0005887)	0016021;0031224;0044425;0044464;0005575;0005623;0016020;0005886;0005887;0031226;0044459	8.12	8.42	8.31	8.38	8.37	8.17	8.21	8.1	8.06	8.43	8.24	8.1	8.2	8.08	8.93	8.3	8.26	8.43	8.38	8.64	8.28
tcbk0023.p.09	Cluster 1 - Down	-	Not differentially expressed	NO	Confident	TCBK0023C.P.09_5.1	Fugu_rubripes	376	2	1-EXONIC	497	ENSTRUG00000006562	CACNA1B	Voltage-dependent N-type calcium channel subunit alpha-1B (Voltage-gated calcium channel subunit alpha Cav2.2)(Calcium channel, L type, alpha-1 polypeptide isoform 5)(Brain calcium channel III)(BIII) [Source:UniProtKB/Swiss-Prot;Acc:Q00975]	ENSTRUG00000006562;ENSORLG00000013818;ENSGACG00000018069;ENSTNIG00000005212;ENSDARG00000021735	CACNA1B;CACNA1B (1 of 2);A2BHF3_DANRE	Voltage-dependent N-type calcium channel subunit alpha-1B (Voltage-gated calcium channel subunit alpha Cav2.2)(Calcium channel, L type, alpha-1 polypeptide isoform 5)(Brain calcium channel III)(BIII) [Source:UniProtKB/Swiss-Prot;Acc:Q00975];Voltage-dependent N-type calcium channel subunit alpha-1B (Voltage- gated calcium channel subunit alpha Cav2.2) (Calcium channel, L type, alpha-1 polypeptide …	ENSGACG00000018069	ENSG00000148408;ENSMUSG00000004113;ENSRNOG00000004560	CACNA1B	Voltage-dependent N-type calcium channel subunit alpha-1B (Voltage-gated calcium channel subunit alpha Cav2.2)(Calcium channel, L type, alpha-1 polypeptide isoform 5)(Brain calcium channel III)(BIII) [Source:UniProtKB/Swiss-Prot;Acc:Q00975];calcium channel, voltage-dependent, N type, alpha 1B subunit Gene [Source:MGI (curated);Acc:Cacna1b-004];Voltage-dependent N-type calcium channel subunit alph…	Highly similar to Voltage-dependent P/Q-type calcium channel subunit alpha-1A (CACNA1A)	calcium ion transport (0006816);potassium ion transport (0006813);sodium ion transport (0006814);neurotransmitter secretion (0007269);locomotory behavior (0007626);regulation of heart contraction (0008016);regulation of blood pressure (0008217)	0006816;0006813;0006811;0006814;0006810;0051234;0008150;0051179;0015672;0006812;0030001;0015674;0007268;0007267;0007154;0009987;0019226;0050877;0003008;0032501;0007269;0007626;0008016;0008217;0001505;0065008;0065007;0003001;0006836;0032940;0046903;0051649;0051641;0007610;0050896;0051239;0050789;0008015;0003013	calcium ion binding (0005509);voltage-gated calcium channel activity (0005245);voltage-gated potassium channel activity (0005249);voltage-gated sodium channel activity (0005248);ATP binding (0005524);protein C-terminus binding (0008022)	0005509;0005245;0005249;0005216;0005248;0015075;0022891;0022857;0005215;0003674;0022892;0022838;0015267;0022803;0005262;0005261;0008324;0046873;0022843;0005244;0022832;0022836;0005272;0005267;0043169;0043167;0005488;0046872;0000166;0005524;0008022;0032559;0030554;0017076;0032555;0032553;0005515	voltage-gated calcium channel complex (0005891);voltage-gated potassium channel complex (0008076);voltage-gated sodium channel complex (0001518);proteinaceous extracellular matrix (0005578);cell soma (0043025);dendritic shaft (0043198);nerve terminal (0043679)	0005891;0008076;0016020;0016021;0001518;0034706;0034703;0034702;0043234;0032991;0005575;0044425;0044464;0005623;0031224;0044459;0005886;0005887;0031226;0034704;0034705;0005578;0031012;0044421;0005576;0043025;0043198;0043679;0044463;0042995;0030425;0043005;0033267;0030424	8.32	8.62	8.07	8.13	8.45	8.25	8.16	8.41	8.12	8.01	8.22	8.31	8.44	8.2	9.47	8.53	8.37	8.83	8.51	8.23	8.23
1RT55O11_A_H06	Cluster 1 - Down	-	D-Somatic AND spermatogonia	Yes	Confident	TCCE0004C.P.02_3.1	Gasterosteus_aculeatus	123	5	1-EXONIC	146	ENSGACG00000010046	ID1	DNA-binding protein inhibitor ID-1 (Inhibitor of DNA binding 1) [Source:UniProtKB/Swiss-Prot;Acc:P41134]	ENSGACG00000010046;ENSTRUG00000009847;ENSORLG00000013719;ENSTNIG00000001149;ENSDARG00000040764;ENSTRUG00000001191	ID1;ID1 (1 of 2);ID1 (2 of 2);id1	DNA-binding protein inhibitor ID-1 (Inhibitor of DNA binding 1) [Source:UniProtKB/Swiss-Prot;Acc:P41134];DNA-binding protein inhibitor ID-1 (Inhibitor of DNA binding 1). [Source:Uniprot/SWISSPROT;inhibitor of DNA binding 1 [Source:RefSeq_peptide;Acc:NP_571320]	ENSGACG00000010046	ENSG00000125968;ENSMUSG00000042745;ENSRNOG00000021750	ID1	DNA-binding protein inhibitor ID-1 (Inhibitor of DNA binding 1) [Source:UniProtKB/Swiss-Prot;Acc:P41134];inhibitor of DNA binding 1 Gene [Source:MGI (curated);Acc:Id1-002];DNA-binding protein inhibitor ID-1 (Inhibitor of DNA binding 1). [Source:UniProtKB/Swiss-Prot;Acc:P41135]	Highly similar to DNA-binding protein inhibitor ID-1 (ID1)	negative regulation of transcription from RNA polymerase II promoter (0000122);heart development (0007507);regulation of angiogenesis (0045765);BMP signaling pathway (0030509)	0045449;0010468;0060255;0019222;0050789;0065007;0008150;0010556;0009889;0019219;0031323;0050794;0031326;0007275;0000122;0007507;0045765;0030509;0006357;0006355;0051252;0045892;0016481;0010558;0009890;0009892;0048519;0010605;0010629;0031327;0031324;0048523;0045934;0051253;0032501;0032502;0048513;0048856;0048731;0007179;0007178;0007167;0007166;0007165;0007154;0009987;0022603;0050793;0051239	transcription regulator activity (0030528);nucleic acid binding (0003676);protein binding (0005515);zinc ion binding (0008270)	0030528;0003674;0003676;0005515;0008270;0046872;0005488;0046914;0043169;0043167	nucleus (0005634)	0005634;0043231;0043227;0043226;0005575;0043229;0044424;0044464;0005623;0005622	8.59	8.85	8.76	8.8	8.2	8.61	8.59	8.84	8.34	8.83	8.38	8.85	8.9	8.72	8.34	8.35	8.64	8.71	8.42	8.42	8.11
tcbk0041.a.18	Cluster 1 - Down	-	E-Spermatogonia, type A	Yes	Confident	TCBK0041C.A.18_5.1	Fugu_rubripes	348	4	1-EXONIC	526	ENSTRUG00000017844	PPIG	Peptidyl-prolyl cis-trans isomerase G (Peptidyl-prolyl isomerase G)(PPIase G)(Rotamase G)(EC 5.2.1.8)(Cyclophilin G)(Clk-associating RS-cyclophilin)(CARS-cyclophilin)(CARS-Cyp)(SR-cyclophilin)(SR-cyp)(SRcyp)(CASP10) [Source:UniProtKB/Swiss-Prot;Acc:Q13427]	ENSTRUG00000017844;ENSORLG00000017170;ENSGACG00000005163;ENSDARG00000044431	PPIG;ppig	Peptidyl-prolyl cis-trans isomerase G (Peptidyl-prolyl isomerase G)(PPIase G)(Rotamase G)(EC 5.2.1.8)(Cyclophilin G)(Clk-associating RS-cyclophilin)(CARS-cyclophilin)(CARS-Cyp)(SR-cyclophilin)(SR-cyp)(SRcyp)(CASP10) [Source:UniProtKB/Swiss-Prot;Acc:Q13427];Peptidyl-prolyl cis-trans isomerase G (EC 5.2.1.8) (Peptidyl-prolyl isomerase G) (PPIase G) (Rotamase G) (Cyclophilin G) (Clk-associating RS-c…	ENSGACG00000005163	ENSG00000138398;ENSMUSG00000042133;ENSRNOG00000007673	PPIG	Peptidyl-prolyl cis-trans isomerase G (Peptidyl-prolyl isomerase G)(PPIase G)(Rotamase G)(EC 5.2.1.8)(Cyclophilin G)(Clk-associating RS-cyclophilin)(CARS-cyclophilin)(CARS-Cyp)(SR-cyclophilin)(SR-cyp)(SRcyp)(CASP10) [Source:UniProtKB/Swiss-Prot;Acc:Q13427];peptidyl-prolyl isomerase G (cyclophilin G) Gene [Source:MGI (curated);Acc:Ppig-002];Peptidyl-prolyl cis-trans isomerase G (EC 5.2.1.8) (Pepti…	Highly similar to Peptidyl-prolyl cis-trans isomerase G (PPIG)	DNA repair (0006281);defense response (0006952);electron transport (0006118);L-serine biosynthetic process (0006564);protein folding (0006457);RNA splicing (0008380)	0006281;0006952;0006118;0008152;0006564;0006457;0006259;0006139;0044237;0008150;0009987;0044238;0034960;0043283;0043170;0044260;0034984;0006974;0006950;0050896;0033554;0051716;0044267;0019538;0006563;0009069;0006520;0006519;0009308;0034641;0006807;0019752;0006082;0009070;0008652;0009309;0044271;0044249;0009058;0008380;0006396;0016070;0010467	protein binding (0005515);methylated-DNA-[protein]-cysteine S-methyltransferase activity (0003908);electron carrier activity (0009055);iron-sulfur cluster binding (0051536);NAD binding (0051287);phosphoglycerate dehydrogenase activity (0004617);peptidyl-prolyl cis-trans isomerase activity (0003755);cyclosporin A binding (0016018)	0005515;0003908;0009055;0051536;0016616;0051287;0048037;0004617;0003755;0016859;0016853;0003824;0003674;0008172;0008168;0016741;0016740;0016614;0016491;0005488;0050662;0051540;0016018;0008144;0042277	nuclear matrix (0016363);nuclear speck (0016607)	0005634;0005654;0016363;0016607;0043231;0043227;0043226;0005575;0043229;0044424;0044464;0005623;0005622;0044428;0044446;0044422;0031981;0070013;0043233;0031974;0034399;0016604;0044451	8.61	8.55	8.06	8.75	9	8.74	8.65	8.59	8.67	8.56	8.87	8.26	9.04	8.4	8.28	8.32	7.9	7.9	8.77	8.16	7.84
tcba0030.h.09	Cluster 1 - Down	-	B-Somatic, low in stage VIII	Yes	Confident	TCBA0030C.H.09_5.1	Gasterosteus_aculeatus	399	4	1-EXONIC	544	ENSGACG00000013057	TBX1	T-box transcription factor TBX1 (T-box protein 1)(Testis-specific T-box protein) [Source:UniProtKB/Swiss-Prot;Acc:O43435]	ENSGACG00000013057;ENSTRUG00000014017;ENSORLG00000015256;ENSTNIG00000016767;ENSDARG00000031891	TBX1;tbx1	T-box transcription factor TBX1 (T-box protein 1)(Testis-specific T-box protein) [Source:UniProtKB/Swiss-Prot;Acc:O43435];T-box transcription factor TBX1 (T-box protein 1) (Testis-specific T- box protein). [Source:Uniprot/SWISSPROT;T-box transcription factor TBX1 (T-box protein 1). [Source:Uniprot/SWISSPROT;Acc:Q8AXX2]	ENSGACG00000013057	ENSG00000184058;ENSMUSG00000009097;ENSRNOG00000001892	TBX1;NP_001101792.1	T-box transcription factor TBX1 (T-box protein 1)(Testis-specific T-box protein) [Source:UniProtKB/Swiss-Prot;Acc:O43435];T-box 1 Gene [Source:MGI Symbol;Acc:MGI:98493];T-box 1 [Source:RefSeq_peptide;Acc:NP_001101792]	Highly similar to T-box transcription factor TBX1 (TBX1)	transcription antitermination (0031564);transcription termination (0006353);G-protein coupled receptor protein signaling pathway (0007186);anterior/posterior pattern formation (0009952);angiogenesis (0001525);cell proliferation (0008283);positive regulation of transcription from RNA polymerase II promoter (0045944);determination of left/right symmetry (0007368);sensory perception of sound (000760…	0006355;0045449;0010468;0060255;0019222;0050789;0065007;0008150;0010556;0009889;0019219;0031323;0050794;0031326;0051252;0006350;0031564;0006353;0006139;0044237;0008152;0009987;0044238;0034961;0034645;0009059;0009058;0043170;0044249;0044260;0034960;0043283;0043284;0010467;0043624;0034623;0032984;0022411;0016043;0043933;0034621;0043241;0006351;0032774;0016070;0031555;0031554;0032268;0051246;0043244…	transcription factor activity (0003700);histamine receptor activity (0004969);transcription activator activity (0016563);RNA polymerase II transcription factor activity (0003702);protein homodimerization activity (0042803);sequence-specific DNA binding (0043565);ice binding (0050825)	0003700;0003677;0003676;0005488;0003674;0030528;0004969;0016563;0003702;0042803;0043565;0050825;0008227;0004930;0004888;0004872;0004871;0060089;0042802;0005515;0046983;0050824	nucleus (0005634);integral to membrane (0016021)	0005634;0043231;0043227;0043226;0005575;0043229;0044424;0044464;0005623;0005622;0016021;0031224;0044425;0016020	9.45	9.49	9.02	9.31	9.08	9.29	9.06	9.57	8.93	9.14	9.04	9.53	9.24	9.27	8.26	9.03	8.19	8.87	8.01	7.8	7.76
tcad0004.b.24	Cluster 1 - Down	-	E-Spermatogonia, type A	NO	Confident	TCAD0004A.B.24_5.1	Fugu_rubripes	349	4	1-EXONIC	585	ENSTRUG00000009793	ANGPTL7	Angiopoietin-related protein 7 Precursor (Angiopoietin-like 7)(Angiopoietin-like factor)(Cornea-derived transcript 6 protein) [Source:UniProtKB/Swiss-Prot;Acc:O43827]	ENSTRUG00000009793;ENSORLG00000000502;ENSGACG00000004901;ENSTNIG00000005716;ENSDARG00000027582	ANGPTL7;zgc:101687	Angiopoietin-related protein 7 Precursor (Angiopoietin-like 7)(Angiopoietin-like factor)(Cornea-derived transcript 6 protein) [Source:UniProtKB/Swiss-Prot;Acc:O43827];Angiopoietin-related protein 7 precursor (Angiopoietin-like 7) (Angiopoietin-like factor) (Cornea-derived transcript 6 protein). [Source:Uniprot/SWISSPROT;hypothetical protein LOC450053 [Source:RefSeq_peptide;Acc:NP_001006073]	ENSGACG00000004901	ENSG00000171819;ENSMUSG00000028989;ENSRNOG00000009589	ANGPTL7	Angiopoietin-related protein 7 Precursor (Angiopoietin-like 7)(Angiopoietin-like factor)(Cornea-derived transcript 6 protein) [Source:UniProtKB/Swiss-Prot;Acc:O43827];angiopoietin-like 7 Gene [Source:MGI (curated);Acc:Angptl7-001]	Highly similar to Angiopoietin-related protein 7 (ANGPTL7)	signal transduction (0007165);response to oxidative stress (0006979)	0007165;0007154;0009987;0008150;0050794;0050789;0065007;0006979;0006950;0050896;0042221	receptor binding (0005102)	0005102;0005515;0005488;0003674	extracellular region (0005576)	0005576;0005575	9.25	8.14	8.65	8.47	9.14	9.03	8.36	9.17	9.1	8.36	9.38	8.86	9.14	9.11	7.51	8.38	8.25	7.97	8.32	7.85	7.44
1RT35O12_C_H06	Cluster 1 - Down	T only	Not differentially expressed	Yes	Confident	1.50771e+07	Danio_rerio	396	4	1-EXONIC	464	ENSDARG00000030665	LOC797473	-	ENSDARG00000030665;ENSTRUG00000013639;ENSORLG00000002439;ENSGACG00000020464;ENSTNIG00000016146	LOC797473;TCERG1	Transcription elongation regulator 1 (TATA box-binding protein- associated factor 2S) (Transcription factor CA150). [Source:Uniprot/SWISSPROT;Acc:O14776];Transcription elongation regulator 1 (TATA box-binding protein-associated factor 2S)(Transcription factor CA150) [Source:UniProtKB/Swiss-Prot	ENSGACG00000020464	ENSMUSG00000024498;ENSRNOG00000018849;ENSG00000113649;ENSRNOG00000017232	TCERG1;NP_001100860.1;LOC691530	transcription elongation regulator 1 (CA150) Gene [Source:MGI Symbol;Acc:MGI:1926421];transcription elongation regulator 1 (CA150) [Source:RefSeq_peptide;Acc:NP_001100860];Transcription elongation regulator 1 (TATA box-binding protein-associated factor 2S)(Transcription factor CA150) [Source:UniProtKB/Swiss-Prot;Acc:O14776]	Highly similar to Transcription elongation regulator 1 (TCERG1)	regulation of transcription, DNA-dependent (0006355);G-protein coupled receptor protein signaling pathway (0007186);type I hypersensitivity (0016068);transcription from RNA polymerase II promoter (0006366)	0006350;0006355;0007186;0006139;0044237;0008152;0008150;0009987;0044238;0034961;0034645;0009059;0009058;0043170;0044249;0044260;0034960;0043283;0043284;0010467;0045449;0010468;0060255;0019222;0050789;0065007;0010556;0009889;0019219;0031323;0050794;0031326;0051252;0007166;0007165;0007154;0016068;0002524;0002438;0002437;0006954;0006952;0006950;0050896;0009611;0009605;0006955;0002376;0002526;0016064…	structural constituent of cell wall (0005199);transcription factor activity (0003700);ligand-dependent nuclear receptor activity (0004879);rhodopsin-like receptor activity (0001584);RNA polymerase II transcription factor activity (0003702);transcription coactivator activity (0003713)	0005515;0005488;0003674;0005199;0005198;0003700;0003677;0004879;0003676;0030528;0004872;0004871;0060089;0001584;0003702;0003713;0003712;0008134;0016563	integral to membrane (0016021);nuclear matrix (0016363)	0016021;0005634;0016363;0043231;0043227;0043226;0005575;0043229;0044424;0044464;0005623;0005622;0031224;0044425;0016020;0044428;0044446;0044422;0034399;0031981;0070013;0043233;0031974	8.28	8.11	8.14	8.15	8.48	8.43	8.51	8.53	8.31	8.35	8.44	8.45	8.58	8.31	7.73	8.3	8.06	8.38	7.88	7.52	8.09
1RT156N09_B_G05	Cluster 1 - Down	T only	Not differentially expressed	Yes	Confident	1.50879e+07	Gasterosteus_aculeatus	186	4	1-EXONIC	243	ENSGACG00000008504	PRPF8	Pre-mRNA-processing-splicing factor 8 (Splicing factor Prp8)(PRP8 homolog)(220 kDa U5 snRNP-specific protein)(p220) [Source:UniProtKB/Swiss-Prot;Acc:Q6P2Q9]	ENSGACG00000008504;ENSTRUG00000015906;ENSORLG00000008036;ENSTNIG00000003460;ENSDARG00000026180	PRPF8;Q7ZWD6_DANRE	Pre-mRNA-processing-splicing factor 8 (Splicing factor Prp8)(PRP8 homolog)(220 kDa U5 snRNP-specific protein)(p220) [Source:UniProtKB/Swiss-Prot;Acc:Q6P2Q9];Pre-mRNA-processing-splicing factor 8 (Splicing factor Prp8) (PRP8 homolog) (220 kDa U5 snRNP-specific protein) (p220). [Source:Uniprot/SWISSPROT;Zgc:56504 protein. [Source:Uniprot/SPTREMBL;Acc:Q7ZWD6]	ENSGACG00000008504	ENSG00000174231;ENSMUSG00000020850;ENSRNOG00000003495	PRPF8	Pre-mRNA-processing-splicing factor 8 (Splicing factor Prp8)(PRP8 homolog)(220 kDa U5 snRNP-specific protein)(p220) [Source:UniProtKB/Swiss-Prot;Acc:Q6P2Q9];pre-mRNA processing factor 8 Gene [Source:MGI (curated);Acc:Prpf8-001];Prpf8 protein (Fragment). [Source:UniProtKB/TrEMBL;Acc:Q4FZS3]	Highly similar to Pre-mRNA-processing-splicing factor 8 (PRPF8)	nuclear mRNA splicing, via spliceosome (0000398);signal transduction (0007165);visual perception (0007601);response to stimulus (0050896)	0000398;0000377;0000375;0008380;0006396;0016070;0006139;0044237;0008152;0008150;0009987;0044238;0034960;0043283;0043170;0044260;0010467;0006397;0016071;0007165;0007154;0050794;0050789;0065007;0007601;0050896;0050953;0007600;0050890;0050877;0003008;0032501	RNA binding (0003723);protein binding (0005515);RNA splicing factor activity, transesterification mechanism (0031202)	0003723;0005515;0031202;0003676;0005488;0003674;0003824	snRNP U5 (0005682);nuclear speck (0016607)	0005681;0030529;0032991;0005575;0044424;0044464;0005623;0005622;0044428;0044446;0044422;0043226;0043229;0005634;0043231;0043227;0005682;0016607;0030532;0005684;0005689;0016604;0044451;0005654;0031981;0070013;0043233;0031974	8.28	8.07	8.07	8.28	8.54	8.87	8.36	8.61	8.62	8.54	8.64	8.63	8.48	8.37	7.92	8.4	8.3	8.49	7.91	7.69	7.8
tcay0025.l.14	Cluster 1 - Down	-	F-Spermatogonia, type B	Yes	Confident	TCAY0025B.L.14_5.1	Gasterosteus_aculeatus	321	4	1-EXONIC	521	ENSGACG00000016301	NIP7	60S ribosome subunit biogenesis protein NIP7 homolog (KD93) [Source:UniProtKB/Swiss-Prot;Acc:Q9Y221]	ENSGACG00000016301;ENSTRUG00000000254;ENSORLG00000011734;ENSTNIG00000004660;ENSDARG00000059075	NIP7;zgc:110384	60S ribosome subunit biogenesis protein NIP7 homolog (KD93) [Source:UniProtKB/Swiss-Prot;Acc:Q9Y221];60S ribosome subunit biogenesis protein NIP7 homolog (KD93). [Source:Uniprot/SWISSPROT;hypothetical protein LOC553616 [Source:RefSeq_peptide;Acc:NP_001018426]	ENSGACG00000016301	ENSG00000132603;ENSMUSG00000031917;ENSRNOG00000020391	NIP7	60S ribosome subunit biogenesis protein NIP7 homolog (KD93) [Source:UniProtKB/Swiss-Prot;Acc:Q9Y221];nuclear import 7 homolog (S. cerevisiae) Gene [Source:MGI Symbol;Acc:MGI:1913414];60S ribosome subunit biogenesis protein NIP7 homolog (PEachy) (KD93). [Source:UniProtKB/Swiss-Prot;Acc:Q9WV50]	Weakly similar to Uncharacterized protein HIP1R (HIP1R)	ribosome assembly (0042255)	0042255;0022618;0034622;0034621;0043933;0016043;0009987;0008150;0065003;0022607;0022613;0042254;0006996	RNA binding (0003723);DNA binding (0003677);zinc ion binding (0008270);protein binding (0005515)	0003723;0003676;0005488;0003674;0003677;0008270;0046872;0005515;0046914;0043169;0043167	nucleus (0005634)	0005634;0043231;0043227;0043226;0005575;0043229;0044424;0044464;0005623;0005622	8.57	8.46	8.7	8.38	7.9	8.58	8.67	8.7	8.59	8.83	8.68	8.52	8.52	8.27	8.03	8.26	8.23	8.38	8.09	8.05	7.97
1RT114L10_D_F05	Cluster 1 - Down	-	Badly measured	Yes	Confident	1.50669e+07	Fugu_rubripes	92	3	1-EXONIC	183	ENSTRUG00000003900	GTPBP4	Nucleolar GTP-binding protein 1 (Chronic renal failure gene protein)(GTP-binding protein NGB) [Source:UniProtKB/Swiss-Prot;Acc:Q9BZE4]	ENSTRUG00000003900;ENSORLG00000006151;ENSGACG00000017481;ENSTNIG00000007992;ENSDARG00000018961	GTPBP4;gtpbp4	Nucleolar GTP-binding protein 1 (Chronic renal failure gene protein)(GTP-binding protein NGB) [Source:UniProtKB/Swiss-Prot;Acc:Q9BZE4];Nucleolar GTP-binding protein 1 (Chronic renal failure gene protein) (GTP-binding protein NGB). [Source:Uniprot/SWISSPROT;GTP binding protein 4 [Source:RefSeq_peptide;Acc:NP_956145]	ENSGACG00000017481	ENSG00000107937;ENSMUSG00000021149;ENSRNOG00000016217;ENSRNOG00000031454;ENSRNOG00000028080	GTPBP4;LOC291276	Nucleolar GTP-binding protein 1 (Chronic renal failure gene protein)(GTP-binding protein NGB) [Source:UniProtKB/Swiss-Prot;Acc:Q9BZE4];GTP binding protein 4 Gene [Source:MGI Symbol;Acc:MGI:1916487];Nucleolar GTP-binding protein 1 (Chronic renal failure gene protein). [Source:UniProtKB/Swiss-Prot;Acc:Q99P77]	Highly similar to Nucleolar GTP-binding protein 1 (GTPBP4)	small GTPase mediated signal transduction (0007264);protein transport (0015031);regulation of cyclin-dependent protein kinase activity (0000079);negative regulation of DNA replication (0008156);negative regulation of cell proliferation (0008285);negative regulation of cell-cell adhesion (0022408);negative regulation of cell migration (0030336);negative regulation of protein ubiquitination (003139…	0007264;0015031;0007242;0007165;0007154;0009987;0008150;0050794;0050789;0065007;0006810;0051234;0051179;0045184;0008104;0033036;0000079;0008156;0008285;0022408;0030336;0031397;0033342;0042254;0050821;0045859;0043549;0051338;0050790;0065009;0051726;0006275;0010556;0009889;0019222;0060255;0031326;0031323;0051052;0019219;0010558;0009890;0009892;0048519;0010605;0031327;0031324;0048523;0051053;0045934…	GTP binding (0005525);GTPase activity (0003924);protein binding (0005515);isopentenyl-diphosphate delta-isomerase activity (0004452)	0005525;0032561;0019001;0017076;0000166;0005488;0003674;0032555;0032553;0003924;0005515;0017111;0016462;0016818;0016817;0016787;0003824;0004452;0016863;0016860;0016853	nucleus (0005634);perinuclear region of cytoplasm (0048471)	0005622;0044464;0005575;0005623;0005634;0005737;0048471;0043231;0043227;0043226;0043229;0044424;0044444	8.57	8.49	8.61	8.65	9.22	8.39	8.6	8.56	8.51	8.57	8.49	8.28	8.26	8.57	8.1	8.1	8.47	8.97	8.18	8.1	7.93
tcbk0029.d.17	Cluster 1 - Down	-	Not differentially expressed	NO	Confident	TCBK0029C.D.17_5.1	Gasterosteus_aculeatus	190	1	1-EXONIC	343	ENSGACG00000003158	TM2D1	TM2 domain-containing protein 1 Precursor (Beta-amyloid-binding protein)(hBBP) [Source:UniProtKB/Swiss-Prot;Acc:Q9BX74]	ENSGACG00000003158;ENSDARG00000057042	TM2D1;LOC556075	TM2 domain-containing protein 1 Precursor (Beta-amyloid-binding protein)(hBBP) [Source:UniProtKB/Swiss-Prot;Acc:Q9BX74];TM2 domain-containing protein 1 precursor (Beta-amyloid-binding protein) (hBBP). [Source:Uniprot/SWISSPROT	ENSGACG00000003158	ENSG00000162604;ENSMUSG00000028563;ENSRNOG00000007527	TM2D1;NP_001102140.1	TM2 domain-containing protein 1 Precursor (Beta-amyloid-binding protein)(hBBP) [Source:UniProtKB/Swiss-Prot;Acc:Q9BX74];TM2 domain containing 1 Gene [Source:MGI (curated);Acc:Tm2d1-002];TM2 domain containing 1 [Source:RefSeq_peptide;Acc:NP_001102140]	Highly similar to TM2 domain-containing protein 1 (TM2D1)	apoptosis (0006915);induction of apoptosis by extracellular signals (0008624)	0006915;0008624;0012501;0008219;0009987;0008150;0016265;0032502;0006917;0012502;0043068;0043067;0050793;0050789;0065007;0050794;0048522;0048518;0051094;0043065;0042981	G-protein coupled receptor activity (0004930);beta-amyloid binding (0001540)	0004930;0001540;0005515;0005488;0003674;0004888;0004872;0004871;0060089	integral to plasma membrane (0005887)	0016020;0016021;0005887;0031224;0044425;0044464;0005575;0005623;0031226;0044459;0005886	8.32	8.68	8.58	8.55	8.75	8.5	8.52	8.36	8.34	8.37	8.52	8.12	8.37	8.43	7.95	8.2	8.27	7.97	8.48	8.51	7.89
tcbk0030.j.13	Cluster 1 - Down	-	B-Somatic, low in stage VIII	Yes	Confident	TCBK0030C.J.13_5.1	Gasterosteus_aculeatus	385	4	1-EXONIC	578	ENSGACG00000019467	CSRP2	Cysteine and glycine-rich protein 2 (Cysteine-rich protein 2)(CRP2)(Smooth muscle cell LIM protein)(SmLIM)(LIM domain only protein 5) [Source:UniProtKB/Swiss-Prot;Acc:Q16527]	ENSGACG00000019467;ENSTRUG00000001603;ENSORLG00000012289;ENSTNIG00000005127;ENSDARG00000011961	CSRP2;zgc:77740	Cysteine and glycine-rich protein 2 (Cysteine-rich protein 2)(CRP2)(Smooth muscle cell LIM protein)(SmLIM)(LIM domain only protein 5) [Source:UniProtKB/Swiss-Prot;Acc:Q16527];Cysteine and glycine-rich protein 2 (Cysteine-rich protein 2) (CRP2) (Smooth muscle cell LIM protein) (SmLIM) (LIM domain only protein 5). [Source:Uniprot/SWISSPROT;hypothetical protein LOC393871 [Source:RefSeq_peptide;Acc:N…	ENSGACG00000019467	ENSG00000175183;ENSMUSG00000020186;ENSRNOG00000003772	CSRP2	Cysteine and glycine-rich protein 2 (Cysteine-rich protein 2)(CRP2)(Smooth muscle cell LIM protein)(SmLIM)(LIM domain only protein 5) [Source:UniProtKB/Swiss-Prot;Acc:Q16527];cysteine and glycine-rich protein 2 Gene [Source:MGI Symbol;Acc:MGI:1202907];Cysteine and glycine-rich protein 2 (Cysteine-rich protein 2) (CRP2) (Smooth muscle cell LIM protein) (SmLIM). [Source:UniProtKB/Swiss-Prot;Acc:Q62…	Highly similar to Cysteine and glycine-rich protein 2 (CSRP2)	zinc ion transport (0006829);cell proliferation (0008283);organ morphogenesis (0009887);cell growth (0016049);myoblast differentiation (0045445)	0006829;0000041;0030001;0006812;0006811;0006810;0051234;0008150;0051179;0007275;0007517;0008283;0009887;0016049;0030154;0045445;0032501;0032502;0048513;0048856;0048731;0009987;0009653;0040007;0008361;0065008;0065007;0048869;0042692;0048741;0048747;0048468;0007519;0014706	zinc ion binding (0008270);protein binding (0005515)	0008270;0005515;0005488;0003674;0046914;0043169;0043167;0046872	nucleus (0005634)	0005634;0043231;0043227;0043226;0005575;0043229;0044424;0044464;0005623;0005622	8.27	8.69	8.71	8.71	8.39	8.27	8.27	8.21	8.69	8.62	8.55	8.42	8.69	8.03	8.04	8.18	8.2	7.96	7.95	7.96	7.97
1RT147A16_C_A08	Cluster 1 - Down	-	B-Somatic, low in stage VIII	Yes	Confident	1.50211e+07	Gasterosteus_aculeatus	368	4	1-EXONIC	600	ENSGACG00000005888	RASGRP1	RAS guanyl-releasing protein 1 (Ras guanyl-releasing protein)(Calcium and DAG-regulated guanine nucleotide exchange factor II)(CalDAG-GEFII) [Source:UniProtKB/Swiss-Prot;Acc:O95267]	ENSGACG00000005888;ENSTRUG00000015165;ENSORLG00000016723;ENSTNIG00000017430	RASGRP1	RAS guanyl-releasing protein 1 (Ras guanyl-releasing protein)(Calcium and DAG-regulated guanine nucleotide exchange factor II)(CalDAG-GEFII) [Source:UniProtKB/Swiss-Prot;Acc:O95267];RAS guanyl releasing protein 1 [Source:RefSeq_peptide;Acc:NP_005730];RAS guanyl-releasing protein 1 (Ras guanyl-releasing protein) (Calcium and DAG-regulated guanine nucleotide exchange factor II) (CalDAG- GEFII). [So…	ENSGACG00000005888	ENSG00000172575;ENSMUSG00000027347;ENSRNOG00000005404	RASGRP1	RAS guanyl-releasing protein 1 (Ras guanyl-releasing protein)(Calcium and DAG-regulated guanine nucleotide exchange factor II)(CalDAG-GEFII) [Source:UniProtKB/Swiss-Prot;Acc:O95267];RAS guanyl releasing protein 1 Gene [Source:MGI (curated);Acc:Rasgrp1-001];RAS guanyl releasing protein 1 [Source:RefSeq_peptide;Acc:NP_062084]	Highly similar to RAS guanyl-releasing protein 1 (RASGRP1)	regulation of small GTPase mediated signal transduction (0051056);Ras protein signal transduction (0007265);cell differentiation (0030154)	0051056;0007264;0007242;0007165;0007154;0009987;0008150;0050794;0050789;0065007;0009966;0010646;0007265;0030154;0048869;0032502	calcium ion binding (0005509);protein binding (0005515);zinc ion binding (0008270);diacylglycerol binding (0019992);Rap guanyl-nucleotide exchange factor activity (0017034)	0005085;0005509;0030695;0030234;0003674;0043169;0043167;0005488;0046872;0005515;0008270;0019992;0046914;0008289;0017034;0005088;0005083	plasma membrane (0005886);Golgi membrane (0000139);membrane fraction (0005624);endoplasmic reticulum membrane (0005789)	0005622;0044464;0005575;0005623;0005886;0000139;0005783;0005624;0005737;0005789;0005794;0031090;0016020;0044422;0043226;0043227;0044431;0044444;0044424;0044446;0043229;0043231;0012505;0005626;0000267;0044425;0044432;0042175	8.87	8.84	8.68	9.07	9.49	8.74	8.71	9.28	9.07	8.85	8.8	8.51	8.77	8.66	8.4	8.02	8.21	8.32	8.56	8.1	7.82
1RT31O10_C_H05	Cluster 1 - Down	-	E-Spermatogonia, type A	NO	Confident	1.50764e+07	Danio_rerio	300	4	1-EXONIC	464	ENSDARG00000036522	snw1	SNW domain containing 1 [Source:RefSeq_peptide;Acc:NP_001002864]	ENSDARG00000036522;ENSTRUG00000018015;ENSORLG00000010620;ENSGACG00000005310;ENSTNIG00000009699	snw1;SNW1	SNW domain containing 1 [Source:RefSeq_peptide;Acc:NP_001002864];SNW domain-containing protein 1 (Nuclear protein SkiP) (Ski- interacting protein) (Nuclear receptor coactivator NCoA-62). [Source:Uniprot/SWISSPROT;Acc:Q13573];SNW domain-containing protein 1 (Nuclear protein SkiP)(Ski-interacting protein)(Nuclear receptor coactivator NCoA-62) [Source:UniProtKB/Swiss-Prot	ENSGACG00000005310	ENSMUSG00000021039;ENSRNOG00000037998;ENSG00000100603;ENSRNOG00000026401	SNW1;LOC365693	SNW domain containing 1 Gene [Source:MGI Symbol;Acc:MGI:1913604];SNW domain-containing protein 1 (Nuclear protein SkiP)(Ski-interacting protein)(Nuclear receptor coactivator NCoA-62) [Source:UniProtKB/Swiss-Prot;Acc:Q13573]	Highly similar to SNW domain-containing protein 1 (SNW1)	nuclear mRNA splicing, via spliceosome (0000398);negative regulation of transcription (0016481);positive regulation of transcription from RNA polymerase II promoter (0045944);SRP-dependent cotranslational protein targeting to membrane (0006614)	0000398;0008380;0016481;0006397;0045944;0006614;0000377;0000375;0006396;0016070;0006139;0044237;0008152;0008150;0009987;0044238;0034960;0043283;0043170;0044260;0010467;0016071;0006613;0006612;0006605;0006886;0015031;0006810;0051234;0051179;0045184;0008104;0033036;0046907;0051649;0051641;0045047;0010558;0009890;0009889;0019222;0050789;0065007;0009892;0048519;0010556;0060255;0010605;0010629;0010468…	Notch binding (0005112);receptor activity (0004872);transcription coactivator activity (0003713);vitamin D receptor binding (0042809);GTP binding (0005525);7S RNA binding (0008312)	0005112;0005515;0004872;0003713;0042809;0005525;0008312;0003712;0008134;0005488;0003674;0030528;0016563;0004871;0060089;0005102;0032561;0019001;0017076;0000166;0032555;0032553;0003723;0003676;0035257;0051427	spliceosome (0005681);signal recognition particle (0048500)	0005634;0043231;0043227;0043226;0005575;0043229;0044424;0044464;0005623;0005622;0005681;0048500;0030529;0032991;0044428;0044446;0044422;0044444;0005737	8.75	8.97	8.88	8.98	8.93	8.68	8.52	9	9.11	8.66	8.79	8.86	9.07	8.59	8.59	8.8	8.63	7.88	8.05	7.81	7.81
tcbk0018.l.13	Cluster 1 - Down	T only	B-Somatic, low in stage VIII	NO	Confident	TCBK0018C.L.13_5.1	Danio_rerio	171	4	1-EXONIC	298	ENSDARG00000026491	lamb1	Lamb1 protein (Fragment). [Source:UniProtKB/TrEMBL;Acc:Q5BJ05]	ENSDARG00000026491	lamb1	Lamb1 protein (Fragment). [Source:UniProtKB/TrEMBL;Acc:Q5BJ05];Lamb1 protein (Fragment). [Source:Uniprot/SPTREMBL	ENSDARG00000026491	-	-	-	Highly similar to Laminin subunit beta-1 (LAMB1)	-	-	-	-	-	-	8.46	8.42	8.71	8.51	9.5	8.59	8.33	8.99	8.98	8.84	8.82	8.46	8.79	8.81	8.25	8.19	8.39	8.56	8.14	7.78	7.8
tcay0028.j.13	Cluster 1 - Down	T only	Not differentially expressed	NO	Confident	TCCE0017D.I.12_3.1	Gasterosteus_aculeatus	249	6	1-EXONIC	215	ENSGACG00000001487	KLF11 (2 of 2)	Krueppel-like factor 11 (Transforming growth factor-beta-inducible early growth response protein 2)(TGFB-inducible early growth response protein 2)(TIEG-2) [Source:UniProtKB/Swiss-Prot;Acc:O14901]	ENSGACG00000001487;ENSTRUG00000008202;ENSORLG00000018102;ENSTNIG00000002512;ENSDARG00000030844;ENSTNIG00000000881	KLF11 (2 of 2);klf11a;KLF11 (3 of 3);KLF11 (2 of 3)	Krueppel-like factor 11 (Transforming growth factor-beta-inducible early growth response protein 2)(TGFB-inducible early growth response protein 2)(TIEG-2) [Source:UniProtKB/Swiss-Prot;Acc:O14901];Krueppel-like factor 11 (Transforming growth factor-beta-inducible early growth response protein 2) (TGFB-inducible early growth response protein 2) (TIEG-2). [Source:Uniprot/SWISSPROT;hypothetical prot…	ENSGACG00000001487	ENSG00000172059;ENSMUSG00000020653;ENSRNOG00000000216	KLF11;TCFCP2L2	Krueppel-like factor 11 (Transforming growth factor-beta-inducible early growth response protein 2)(TGFB-inducible early growth response protein 2)(TIEG-2) [Source:UniProtKB/Swiss-Prot;Acc:O14901];Kruppel-like factor 11 Gene [Source:MGI (curated);Acc:Klf11-001];transcription factor CP2-like 2 [Source:RefSeq_peptide;Acc:NP_001032431]	Highly similar to cDNA, FLJ96388, highly similar to Homo sapiens TGFB inducible early growth response 2 (TIEG2), mRNA	zinc ion transport (0006829);negative regulation of transcription from RNA polymerase II promoter (0000122);transcription (0006350);apoptosis (0006915);negative regulation of cell proliferation (0008285)	0006829;0000041;0030001;0006812;0006811;0006810;0051234;0008150;0051179;0000122;0006350;0006915;0008285;0045892;0006357;0006355;0045449;0010468;0060255;0019222;0050789;0065007;0010556;0009889;0019219;0031323;0050794;0031326;0051252;0016481;0010558;0009890;0009892;0048519;0010605;0010629;0031327;0031324;0048523;0045934;0051253;0006139;0044237;0008152;0009987;0044238;0034961;0034645;0009059;0009058…	zinc ion binding (0008270);transcription factor activity (0003700)	0003676;0008270;0005488;0003674;0046914;0043169;0043167;0046872;0003700;0003677;0030528	nucleus (0005634)	0005622;0044464;0005575;0005623;0005634;0043231;0043227;0043226;0043229;0044424	8.61	8.77	8.36	8.03	8.71	8.31	8.77	8.84	8.95	8.92	8.24	8.39	8.69	8.07	8.54	8.42	8.59	7.68	8.63	7.64	7.69
tcay0013.h.14	Cluster 1 - Down	T > 11KT	B-Somatic, low in stage VIII	Yes	Confident	TCCE0015C.P.20_3.1	Fugu_rubripes	148	6	1-EXONIC	327	ENSTRUG00000015982	HSD3B2	3 beta-hydroxysteroid dehydrogenase/Delta 5-->4-isomerase type 2 (3-beta-HSD II) [Includes 3-beta-hydroxy-Delta(5)-steroid dehydrogenase(EC 1.1.1.145)(3-beta-hydroxy-5-ene steroid dehydrogenase)(Progesterone reductase);Steroid Delta-isomerase(EC 5.3.3.1)(Delta-5-3-ketosteroid isomerase)] [Source:UniProtKB/Swiss-Prot;Acc:P26439]	ENSTRUG00000015982;ENSORLG00000008590;ENSGACG00000001425;ENSTNIG00000015664;ENSDARG00000067750;ENSDARG00000069926;ENSDARG00000019747	HSD3B2;hsd3b1;Q6GMH6_DANRE	3 beta-hydroxysteroid dehydrogenase/Delta 5-->4-isomerase type 2 (3-beta-HSD II) [Includes 3-beta-hydroxy-Delta(5)-steroid dehydrogenase(EC 1.1.1.145)(3-beta-hydroxy-5-ene steroid dehydrogenase)(Progesterone reductase);Steroid Delta-isomerase(EC 5.3.3.1)(Delta-5-3-ketosteroid isomerase)] [Source:UniProtKB/Swiss-Prot;Acc:P26439];3 beta-hydroxysteroid dehydrogenase/Delta 5-->4-isomerase type 2 (3- …	ENSGACG00000001425	ENSG00000203859;ENSMUSG00000027871;ENSRNOG00000019454;ENSRNOG00000019441;ENSRNOG00000019417;ENSMUSG00000027869;ENSMUSG00000063730;ENSMUSG00000062410;ENSMUSG00000038092;ENSMUSG00000074380;ENSMUSG00000056351;ENSG00000203857	HSD3B2;HSD3B1;HSD3B6;HSD3B5;HSD3B3;AC139379.4;HSD3B4	3 beta-hydroxysteroid dehydrogenase/Delta 5-->4-isomerase type 2 (3-beta-HSD II) [Includes 3-beta-hydroxy-Delta(5)-steroid dehydrogenase(EC 1.1.1.145)(3-beta-hydroxy-5-ene steroid dehydrogenase)(Progesterone reductase);Steroid Delta-isomerase(EC 5.3.3.1)(Delta-5-3-ketosteroid isomerase)] [Source:UniProtKB/Swiss-Prot;Acc:P26439];hydroxy-delta-5-steroid dehydrogenase, 3 beta- and steroid delta-isom…	Highly similar to Hydroxy-delta-5-steroid dehydrogenase, 3 beta-and steroid delta-isomerase 1 (HSD3B1)	C21-steroid hormone biosynthetic process (0006700);oxidation reduction (0055114);extracellular polysaccharide biosynthetic process (0045226);androgen biosynthetic process (0006702);estrogen biosynthetic process (0006703)	0044237;0006694;0009058;0008202;0044249;0008152;0008150;0009987;0044255;0006629;0044238;0008610;0006700;0055114;0008207;0042445;0010817;0065008;0065007;0042446;0045226;0033692;0000271;0016051;0005975;0043284;0009059;0043170;0043283;0034637;0034961;0034645;0044260;0034960;0044264;0005976;0044262;0046379;0006702;0006703;0008209;0008210	coenzyme binding (0050662);3-beta-hydroxy-delta5-steroid dehydrogenase activity (0003854);steroid delta-isomerase activity (0004769);dTDP-4-dehydrorhamnose reductase activity (0008831);steroid binding (0005496)	0003824;0050662;0003854;0003674;0033764;0016229;0016491;0016616;0016614;0048037;0005488;0004769;0016853;0016863;0016860;0008831;0005496;0008289	integral to membrane (0016021);mitochondrial inner membrane (0005743);mitochondrial intermembrane space (0005758);microsome (0005792);smooth endoplasmic reticulum membrane (0030868)	0016020;0005739;0016021;0005783;0005743;0005758;0005792;0030868;0043231;0043227;0043226;0005575;0043229;0044424;0044464;0005623;0005622;0044444;0005737;0019866;0031090;0044422;0031967;0031975;0044446;0031966;0044429;0005740;0031970;0031974;0042598;0005624;0005626;0000267;0031224;0044425;0005789;0044432;0042175;0012505;0005790	9.8	9.84	9.46	9.09	9.79	9.54	9.57	10.38	10.08	9.47	9.66	9.58	10.04	10.36	8.66	9.02	8.81	8.98	8.09	7.67	7.56
tcbk0017.o.10	Cluster 1 - Down	T only	B-Somatic, low in stage VIII	Yes	Confident	TCBK0017C.O.10_5.1	Gasterosteus_aculeatus	102	4	1-EXONIC	237	ENSGACG00000004641	LIPG	Endothelial lipase Precursor (EC 3.1.1.3)(Endothelial cell-derived lipase)(EDL)(EL) [Source:UniProtKB/Swiss-Prot;Acc:Q9Y5X9]	ENSGACG00000004641;ENSTRUG00000016676;ENSORLG00000001863;ENSTNIG00000015944;ENSDARG00000031044	LIPG;zgc:55345	Endothelial lipase Precursor (EC 3.1.1.3)(Endothelial cell-derived lipase)(EDL)(EL) [Source:UniProtKB/Swiss-Prot;Acc:Q9Y5X9];Endothelial lipase precursor (EC 3.1.1.3) (Endothelial cell-derived lipase) (EDL) (EL). [Source:Uniprot/SWISSPROT;hypothetical protein LOC393096 [Source:RefSeq_peptide;Acc:NP_956422]	ENSGACG00000004641	ENSG00000101670;ENSMUSG00000053846;ENSRNOG00000018694	LIPG	Endothelial lipase Precursor (EC 3.1.1.3)(Endothelial cell-derived lipase)(EDL)(EL) [Source:UniProtKB/Swiss-Prot;Acc:Q9Y5X9];lipase, endothelial Gene [Source:MGI Symbol;Acc:MGI:1341803];Endothelial lipase precursor (EC 3.1.1.3) (Endothelial-derived lipase) (EDL). [Source:UniProtKB/Swiss-Prot;Acc:Q8VBX1]	Highly similar to Endothelial lipase (LIPG)	lipid catabolic process (0016042);protein secretion (0009306);regulation of lipoprotein metabolic process (0050746)	0006629;0044238;0008152;0008150;0016042;0009306;0050746;0015031;0006810;0051234;0051179;0045184;0008104;0033036;0032940;0046903;0051649;0051641;0009987;0009056;0031323;0019222;0050789;0065007;0050794;0060255	lipoprotein lipase activity (0004465);triacylglycerol lipase activity (0004806);protein binding (0005515);heparin binding (0008201);phospholipase A1 activity (0008970)	0003824;0004465;0004806;0003674;0004091;0016788;0016787;0016298;0005515;0008201;0008970;0005488;0005539;0030247;0001871;0030246;0004620	membrane (0016020);extracellular region (0005576)	0016020;0005576;0005575;0044464;0005623	8.8	8.5	8.85	8.55	7.68	9.6	9.12	8.92	9.07	9.15	9.6	9.1	9.26	9.93	8.13	8.76	9.08	9.4	8.22	7.68	8.07
tcbk0003.f.18	Cluster 1 - Down	T only	E-Spermatogonia, type A	Yes	Confident	TCCE0021D.G.04_3.1	Gasterosteus_aculeatus	339	5	1-EXONIC	616	ENSGACG00000012990	DHRS7B	Dehydrogenase/reductase SDR family member 7B (EC 1.1.-.-) [Source:UniProtKB/Swiss-Prot;Acc:Q6IAN0]	ENSGACG00000012990;ENSTRUG00000003186;ENSORLG00000011564;ENSTNIG00000002661;ENSDARG00000057753;ENSDARG00000057807	DHRS7B;zgc:112518;LOC798355	Dehydrogenase/reductase SDR family member 7B (EC 1.1.-.-) [Source:UniProtKB/Swiss-Prot;Acc:Q6IAN0];Dehydrogenase/reductase SDR family member 7B (EC 1.1.-.-). [Source:Uniprot/SWISSPROT;hypothetical protein LOC550454 [Source:RefSeq_peptide;Acc:NP_001017758]	ENSGACG00000012990	ENSG00000109016;ENSMUSG00000042569;ENSRNOG00000005360	DHRS7B	Dehydrogenase/reductase SDR family member 7B (EC 1.1.-.-) [Source:UniProtKB/Swiss-Prot;Acc:Q6IAN0];dehydrogenase/reductase (SDR family) member 7B Gene [Source:MGI (curated);Acc:Dhrs7b-001];Dehydrogenase/reductase SDR family member 7B (EC 1.1.-.-). [Source:UniProtKB/Swiss-Prot;Acc:Q5RJY4]	Highly similar to Dehydrogenase/reductase SDR family member 7B (DHRS7B)	enterobactin biosynthetic process (0009239);oxidation reduction (0055114)	0044237;0008152;0009239;0008150;0009238;0006725;0009987;0009237;0051186;0019540;0009712;0018958;0006066;0019290;0051188;0044249;0009058;0055114	coenzyme binding (0050662);alcohol dehydrogenase activity (0004022);2,3-dihydro-2,3-dihydroxybenzoate dehydrogenase activity (0008667);transferase activity, transferring alkyl or aryl (other than methyl) groups (0016765)	0003824;0050662;0016491;0004022;0008667;0003674;0016616;0016614;0016628;0016627;0048037;0005488;0016765;0016740	integral to membrane (0016021);peroxisomal membrane (0005778)	0016020;0016021;0005777;0005778;0042579;0043231;0043227;0043226;0005575;0043229;0044424;0044464;0005623;0005622;0044444;0005737;0031903;0031090;0044422;0044439;0044438;0044446;0031224;0044425	9.21	9.64	8.45	9.32	9.36	9.07	9.3	9.14	9.2	9.38	9.21	8.71	9.3	8.65	8.81	8.6	8.37	7.96	8.74	8.35	8.17
tcbk0016.j.16	Cluster 1 - Down	-	E-Spermatogonia, type A	Yes	Confident	TCBK0016C.J.16_5.1	Gasterosteus_aculeatus	348	4	1-EXONIC	637	ENSGACG00000017773	RAD9A	Cell cycle checkpoint control protein RAD9A (hRAD9)(EC 3.1.11.2)(DNA repair exonuclease rad9 homolog A) [Source:UniProtKB/Swiss-Prot;Acc:Q99638]	ENSGACG00000017773;ENSTRUG00000013581;ENSORLG00000003473;ENSTNIG00000013134;ENSDARG00000056984	RAD9A;zgc:56197	Cell cycle checkpoint control protein RAD9A (hRAD9)(EC 3.1.11.2)(DNA repair exonuclease rad9 homolog A) [Source:UniProtKB/Swiss-Prot;Acc:Q99638];Cell cycle checkpoint control protein RAD9A (EC 3.1.11.2) (DNA repair exonuclease rad9 homolog A) (hRAD9). [Source:Uniprot/SWISSPROT;hypothetical protein LOC393176 [Source:RefSeq_peptide;Acc:NP_956501]	ENSGACG00000017773	ENSG00000172613;ENSMUSG00000024824;ENSRNOG00000018729	RAD9A;RAD9	Cell cycle checkpoint control protein RAD9A (hRAD9)(EC 3.1.11.2)(DNA repair exonuclease rad9 homolog A) [Source:UniProtKB/Swiss-Prot;Acc:Q99638];RAD9 homolog (S. pombe) Gene [Source:MGI Symbol;Acc:MGI:1328356]	Highly similar to Cell cycle checkpoint control protein RAD9A (RAD9A)	DNA repair (0006281);DNA replication checkpoint (0000076);DNA damage checkpoint (0000077);DNA replication (0006260);positive regulation of apoptosis (0043065);response to radiation (0009314)	0006281;0006259;0006139;0044237;0008152;0008150;0009987;0044238;0034960;0043283;0043170;0044260;0034984;0006974;0006950;0050896;0033554;0051716;0000075;0000076;0000077;0006260;0043065;0051726;0050794;0050789;0065007;0031570;0032297;0008156;0006275;0010556;0009889;0019222;0060255;0031326;0031323;0051052;0019219;0010558;0009890;0009892;0048519;0010605;0031327;0031324;0048523;0051053;0045934;0030174…	zinc ion binding (0008270);3'-5' exonuclease activity (0008408);exodeoxyribonuclease III activity (0008853);SH3 domain binding (0017124);protein kinase binding (0019901);histone deacetylase binding (0042826)	0005515;0008270;0046872;0005488;0003674;0046914;0043169;0043167;0008408;0008853;0016787;0017124;0019901;0042826;0004527;0004518;0016788;0003824;0016895;0004529;0004536;0016796;0019904;0019900;0019899	nucleus (0005634);cytoplasm (0005737)	0005634;0005737;0043231;0043227;0043226;0005575;0043229;0044424;0044464;0005623;0005622	9.11	9.29	8.61	9.16	8.64	8.76	9.27	9.21	9.27	9.34	9.13	8.84	9.38	8.48	8.53	8.71	8.32	8.23	9.07	8.21	8.53
tcbk0005.h.06	Cluster 1 - Down	T only	Not differentially expressed	Yes	Confident	TCCE0021D.B.19_3.1	Danio_rerio	301	3	1-EXONIC	659	ENSDARG00000062817	zgc:158843	hypothetical protein LOC791205 [Source:RefSeq_peptide;Acc:NP_001074156]	ENSDARG00000062817;ENSTRUG00000016760;ENSGACG00000009554;ENSTNIG00000012874	zgc:158843;CRYM	hypothetical protein LOC791205 [Source:RefSeq_peptide;Acc:NP_001074156];Mu-crystallin homolog (NADP-regulated thyroid-hormone-binding protein). [Source:Uniprot/SWISSPROT;Acc:Q14894];Mu-crystallin homolog (NADP-regulated thyroid-hormone-binding protein) [Source:UniProtKB/Swiss-Prot	ENSGACG00000009554	ENSMUSG00000030905;ENSG00000103316	CRYM	crystallin, mu Gene [Source:MGI (curated);Acc:Crym-001];Mu-crystallin homolog (NADP-regulated thyroid-hormone-binding protein) [Source:UniProtKB/Swiss-Prot;Acc:Q14894]	Highly similar to Mu-crystallin homolog (CRYM)	metabolic process (0008152);visual perception (0007601)	0008152;0008150;0007601;0050953;0007600;0050890;0050877;0003008;0032501	shikimate 5-dehydrogenase activity (0004764);binding (0005488);ornithine cyclodeaminase activity (0008473)	0004764;0003824;0005488;0003674;0016616;0016614;0016491;0008473;0016841;0016840;0016829;0019239	cytoplasm (0005737)	0005737;0044424;0044464;0005575;0005623;0005622	8.77	8.07	9	9.66	8.98	9.16	9.26	8.88	9.82	9.24	9.49	8.61	9.45	9.27	9.33	8.04	8.94	7.37	9.43	7.65	8.34
tcbk0025.f.19	Cluster 1 - Down	T only	B-Somatic, low in stage VIII	Yes	Confident	TCBK0025C.F.19_5.1	Gasterosteus_aculeatus	330	4	1-EXONIC	541	ENSGACG00000008888	-	-	ENSGACG00000008888;ENSORLG00000008505;ENSTNIG00000018390;ENSDARG00000012347	NACAD	NAC-alpha domain-containing protein 1. [Source:Uniprot/SWISSPROT;Acc:O15069]	ENSGACG00000008888	-	-	-	Highly similar to NAC-alpha domain-containing protein 1 (NACAD)	-	-	-	-	-	-	9.05	8.89	9.5	8.9	9.28	8.89	9.14	9.07	9.76	9.67	9.06	9.16	9.82	9.54	8.55	8.77	9.56	8.97	9.1	8.24	8.18
tcay0027.g.18	Cluster 1 - Down	-	Not differentially expressed	Yes	Confident	TCAY0027B.G.18_5.1	Gasterosteus_aculeatus	159	4	1-EXONIC	273	ENSGACG00000013111	NR2C2AP	Nuclear receptor 2C2-associated protein (TR4 orphan receptor-associated 16 kDa protein) [Source:UniProtKB/Swiss-Prot;Acc:Q86WQ0]	ENSGACG00000013111;ENSTRUG00000018165;ENSORLG00000000801;ENSTNIG00000013193;ENSDARG00000056162	NR2C2AP;zgc:136330	Nuclear receptor 2C2-associated protein (TR4 orphan receptor-associated 16 kDa protein) [Source:UniProtKB/Swiss-Prot;Acc:Q86WQ0];TR4 orphan receptor-associated 16 kDa protein. [Source:Uniprot/SWISSPROT;Nuclear receptor 2C2-associated protein (TR4 orphan receptor- associated 16 kDa protein). [Source:Uniprot/SWISSPROT;hypothetical protein LOC724051 [Source:RefSeq_peptide;Acc:NP_001038792]	ENSGACG00000013111	ENSG00000184162;ENSMUSG00000071078;ENSRNOG00000022247	NR2C2AP	Nuclear receptor 2C2-associated protein (TR4 orphan receptor-associated 16 kDa protein) [Source:UniProtKB/Swiss-Prot;Acc:Q86WQ0];nuclear receptor 2C2-associated protein Gene [Source:MGI Symbol;Acc:MGI:1922942]	Highly similar to Nuclear receptor 2C2-associated protein (NR2C2AP)	cell adhesion (0007155)	0007155;0009987;0008150;0022610	receptor activity (0004872)	0004872;0004871;0060089;0003674	nucleus (0005634)	0005634;0043231;0043227;0043226;0005575;0043229;0044424;0044464;0005623;0005622	8.69	8.71	8.7	8.78	8.62	9.1	9.05	8.58	8.91	8.86	9.11	8.3	8.98	9.36	8.68	8.14	8.18	7.89	8.39	8.7	8.71
tcbk0036.d.21	Cluster 1 - Down	-	Not differentially expressed	NO	Confident	TCBK0036C.D.21_5.1	Gasterosteus_aculeatus	399	4	1-EXONIC	458	ENSGACG00000011375	ASCL2	Achaete-scute homolog 2 (Mash2)(HASH2) [Source:UniProtKB/Swiss-Prot;Acc:Q99929]	ENSGACG00000011375;ENSTRUG00000011651;ENSORLG00000012117;ENSTNIG00000011380;ENSDARG00000009702	ASCL2;Ascl2	Achaete-scute homolog 2 (Mash2)(HASH2) [Source:UniProtKB/Swiss-Prot;Acc:Q99929];achaete-scute complex homolog 2 (Drosophila) Gene [Source:MGI (curated);Acc:Ascl2-001];Achaete-scute homolog 2 (Mash2). [Source:UniProtKB/Swiss-Prot;Acc:P19360]	ENSGACG00000011375	ENSG00000183734;ENSMUSG00000009248;ENSRNOG00000020434	ASCL2	Achaete-scute homolog 2 (Mash2)(HASH2) [Source:UniProtKB/Swiss-Prot;Acc:Q99929];achaete-scute complex homolog 2 (Drosophila) Gene [Source:MGI (curated);Acc:Ascl2-001];Achaete-scute homolog 2 (Mash2). [Source:UniProtKB/Swiss-Prot;Acc:P19360]	Highly similar to Achaete-scute homolog 1 (ASCL1)	transcription (0006350);regulation of transcription, DNA-dependent (0006355);hindbrain morphogenesis (0021575);cell differentiation (0030154);in utero embryonic development (0001701);peripheral nervous system development (0007422)	0006350;0006355;0007275;0007399;0007420;0009790;0021575;0030154;0045449;0001701;0007417;0007422;0043009;0009792;0032502;0008150;0032501;0006139;0044237;0008152;0009987;0044238;0034961;0034645;0009059;0009058;0043170;0044249;0044260;0034960;0043283;0043284;0010467;0010468;0060255;0019222;0050789;0065007;0010556;0009889;0019219;0031323;0050794;0031326;0051252;0048731;0048856;0048513;0009653;0030902…	transcription factor activity (0003700)	0003677;0003700;0030528;0003676;0005488;0003674	nucleus (0005634)	0005634;0043231;0043227;0043226;0005575;0043229;0044424;0044464;0005623;0005622	8.84	8.46	8.73	8.82	9.23	8.84	8.94	8.58	8.92	9.17	9.21	8.62	8.73	9.23	8.29	8.4	8.73	7.99	8.12	8.55	8.53
tcac0006.m.05	Cluster 1 - Down	-	B-Somatic, low in stage VIII	NO	Confident	TCAC0006C.M.05_5.1	Danio_rerio	275	5	1-EXONIC	522	ENSDARG00000067676	PLK2 (1 of 2)	Serine/threonine-protein kinase PLK2 (PLK-2)(EC 2.7.11.21)(Polo-like kinase 1)(Serine/threonine-protein kinase SNK)(Serum-inducible kinase) [Source:UniProtKB/Swiss-Prot;Acc:Q9NYY3]	ENSDARG00000067676	PLK2 (1 of 2)	Serine/threonine-protein kinase PLK2 (PLK-2)(EC 2.7.11.21)(Polo-like kinase 1)(Serine/threonine-protein kinase SNK)(Serum-inducible kinase) [Source:UniProtKB/Swiss-Prot;Acc:Q9NYY3];Serine/threonine-protein kinase PLK2 (EC 2.7.11.21) (Polo-like kinase 1) (PLK-2) (Serine/threonine-protein kinase SNK) (Serum-inducible kinase). [Source:Uniprot/SWISSPROT	ENSDARG00000067676	ENSMUSG00000021701;ENSRNOG00000011951;ENSG00000145632	PLK2	polo-like kinase 2 (Drosophila) Gene [Source:MGI Symbol;Acc:MGI:1099790];Serine/threonine-protein kinase PLK2 (EC 2.7.11.21) (Polo-like kinase 1) (PLK-2) (Serine/threonine-protein kinase SNK) (Serum-inducible kinase). [Source:UniProtKB/Swiss-Prot;Acc:Q9R012];Serine/threonine-protein kinase PLK2 (PLK-2)(EC 2.7.11.21)(Polo-like kinase 1)(Serine/threonine-protein kinase SNK)(Serum-inducible kinase) …	Highly similar to Serine/threonine-protein kinase PLK2 (PLK2)	mitotic cell cycle (0000278);protein amino acid phosphorylation (0006468);positive regulation of I-kappaB kinase/NF-kappaB cascade (0043123)	0000278;0006468;0043123;0007049;0009987;0008150;0016310;0006796;0006793;0044237;0008152;0043687;0006464;0043412;0043283;0043170;0044267;0019538;0044238;0034960;0044260;0010740;0009967;0009966;0010646;0050794;0050789;0065007;0010647;0048522;0048518;0010627;0043122	protein serine/threonine kinase activity (0004674);signal transducer activity (0004871);protein binding (0005515);ATP binding (0005524);protein tyrosine kinase activity (0004713)	0000166;0004674;0004871;0005515;0005524;0016740;0016301;0004672;0004713;0005488;0003674;0016772;0003824;0016773;0060089;0032559;0030554;0017076;0032555;0032553	-	-	9.19	9.43	8.68	9.08	8.61	8.94	9	9.35	9.36	8.95	9.08	9.22	9.18	8.71	8.13	9.34	8.84	8.72	8.46	8.17	7.9
1RT78G05_A_D03	Cluster 1 - Down	T only	Not differentially expressed	Yes	Confident	1.50253e+07	Danio_rerio	141	4	1-EXONIC	240	ENSDARG00000040245	LOC569455	-	ENSDARG00000040245;ENSTRUG00000007387;ENSORLG00000006133;ENSGACG00000014804;ENSTNIG00000004251	LOC569455;IPO5	Importin subunit beta-3 (Karyopherin beta-3) (Ran-binding protein 5) (RanBP5). [Source:Uniprot/SWISSPROT;Acc:O00410];Importin-5 (Imp5)(Importin subunit beta-3)(Karyopherin beta-3)(Ran-binding protein 5)(RanBP5) [Source:UniProtKB/Swiss-Prot	ENSGACG00000014804	ENSMUSG00000030662;ENSRNOG00000010989;ENSG00000065150;ENSMUSG00000074909;ENSG00000137040	IPO5;RANBP5_PREDICTED;RANBP6	importin 5 Gene [Source:MGI Symbol;Acc:MGI:1917822];Importin-5 (Imp5)(Importin subunit beta-3)(Karyopherin beta-3)(Ran-binding protein 5)(RanBP5) [Source:UniProtKB/Swiss-Prot;Acc:O00410];RAN binding protein 6 Gene [Source:MGI Symbol;Acc:MGI:2683212];Ran-binding protein 6 (RanBP6) [Source:UniProtKB/Swiss-Prot;Acc:O60518]	Highly similar to Importin-5 (IPO5)	protein import into nucleus, docking (0000059);NLS-bearing substrate import into nucleus (0006607);interspecies interaction between organisms (0044419)	0000059;0006886;0015031;0006810;0043623;0006461;0065003;0022607;0016043;0009987;0008150;0043933;0034622;0034621;0006606;0006605;0051234;0051179;0045184;0008104;0033036;0046907;0051649;0051641;0017038;0051170;0006913;0051169;0006607;0044419;0051704;0034613	protein transporter activity (0008565);GTPase inhibitor activity (0005095);Ran GTPase binding (0008536)	0005488;0003674;0005515;0008565;0022892;0005215;0005095;0008536;0004857;0030234;0030695;0017016;0031267;0051020;0019899	nuclear pore (0005643);cytoplasm (0005737)	0005634;0005643;0005737;0043231;0043227;0043226;0005575;0043229;0044424;0044464;0005623;0005622;0043234;0032991;0044428;0044446;0044422;0046930;0044425;0016020;0016021;0031224;0005635;0031967;0031975;0012505	8.69	8.65	8.9	8.75	8.98	9.06	9.18	9.03	8.95	8.68	9.09	8.93	8.8	8.99	8.46	8.62	8.73	8.07	9.03	8.29	8.24
1RT120K22_C_F11	Cluster 1 - Down	-	E-Spermatogonia, type A	Yes	Confident	TCCE0009C.G.01_3.1	Gasterosteus_aculeatus	58	4	1-EXONIC	97	ENSGACG00000007456	TPR (1 of 2)	Nucleoprotein TPR [Source:UniProtKB/Swiss-Prot;Acc:P12270]	ENSGACG00000007456;ENSTRUG00000002419;ENSORLG00000009423;ENSTNIG00000018122;ENSDARG00000016630	TPR (1 of 2);tpr;TPR	Nucleoprotein TPR [Source:UniProtKB/Swiss-Prot;Acc:P12270];Nucleoprotein TPR. [Source:Uniprot/SWISSPROT;nuclear pore complex-associated protein TPR [Source:RefSeq_peptide;Acc:NP_001025294]	ENSGACG00000007456	ENSG00000047410;ENSMUSG00000006005;ENSRNOG00000002394	TPR	Nucleoprotein TPR [Source:UniProtKB/Swiss-Prot;Acc:P12270];translocated promoter region Gene [Source:MGI (curated);Acc:Tpr-001];translocated promoter region [Source:RefSeq_peptide;Acc:NP_001100655]	Similar to Nucleoprotein TPR (TPR)	regulation of transcription, DNA-dependent (0006355);protein import into nucleus (0006606);seryl-tRNA aminoacylation (0006434);mRNA transport (0051028);intracellular protein transmembrane transport (0065002);vesicle-mediated transport (0016192);signal transduction (0007165)	0006355;0006606;0045449;0010468;0060255;0019222;0050789;0065007;0008150;0010556;0009889;0019219;0031323;0050794;0031326;0051252;0006605;0006886;0015031;0006810;0051234;0051179;0045184;0008104;0033036;0046907;0051649;0051641;0009987;0017038;0051170;0006913;0051169;0006412;0006434;0051028;0065002;0034961;0034645;0009059;0009058;0008152;0043170;0044249;0044237;0044260;0034960;0043283;0043284;0044267…	transcription factor activity (0003700);sequence-specific DNA binding (0043565);protein dimerization activity (0046983);ATP binding (0005524);serine-tRNA ligase activity (0004828)	0003700;0043565;0046983;0003677;0003676;0005488;0003674;0030528;0005515;0000166;0005524;0032559;0030554;0017076;0032555;0032553;0004828;0004812;0016876;0016875;0016874;0003824	nuclear pore (0005643);cytoplasm (0005737);nucleoplasm (0005654);nuclear membrane (0031965)	0005634;0005643;0043231;0043227;0043226;0005575;0043229;0044424;0044464;0005623;0005622;0043234;0032991;0044428;0044446;0044422;0046930;0044425;0016020;0016021;0031224;0005635;0031967;0031975;0012505;0005737;0005654;0031965;0031981;0070013;0043233;0031974;0031090	8.86	8.71	8.74	8.73	8.59	8.86	8.74	8.67	8.84	8.68	8.73	8.97	8.66	8.7	8.88	8.46	8.68	8.14	9.02	7.98	8.33
tcay0004.p.09	Cluster 1 - Down	T only	E-Spermatogonia, type A	Yes	Confident	TCAY0004B.P.09_5.1	Danio_rerio	149	4	1-EXONIC	222	ENSDARG00000063627	bop1	block of proliferation 1 [Source:RefSeq_peptide;Acc:NP_001071203]	ENSDARG00000063627;ENSTRUG00000000273;ENSORLG00000001674;ENSGACG00000010420;ENSTNIG00000018156	bop1;BOP1	block of proliferation 1 [Source:RefSeq_peptide;Acc:NP_001071203];Ribosome biogenesis protein BOP1 (Block of proliferation 1 protein). [Source:Uniprot/SWISSPROT;Acc:Q14137];Ribosome biogenesis protein BOP1 (Block of proliferation 1 protein) [Source:UniProtKB/Swiss-Prot	ENSGACG00000010420	ENSMUSG00000022557;ENSRNOG00000021773;ENSG00000170727;ENSG00000204775	BOP1;AC145291.2-202	block of proliferation 1 Gene [Source:MGI Symbol;Acc:MGI:1334460];block of proliferation 1 [Source:RefSeq_peptide;Acc:NP_001019421];Ribosome biogenesis protein BOP1 (Block of proliferation 1 protein) [Source:UniProtKB/Swiss-Prot;Acc:Q14137];BOP1 protein Fragment [Source:UniProtKB/TrEMBL;Acc:Q4G0D9]	Highly similar to Ribosome biogenesis protein BOP1 (BOP1)	rRNA processing (0006364);ribosomal large subunit biogenesis (0042273)	0006364;0016072;0034660;0016070;0006139;0044237;0008152;0008150;0009987;0044238;0034960;0043283;0043170;0044260;0034470;0006396;0010467;0042254;0006996;0016043;0022613;0042273	ribonucleoprotein binding (0043021);protein binding (0005515)	0043021;0005488;0003674;0005515	nucleolus (0005730)	0005634;0043231;0043227;0043226;0005575;0043229;0044424;0044464;0005623;0005622;0005730;0043232;0043228;0044428;0044446;0044422;0031981;0070013;0043233;0031974	8.73	8.53	8.79	8.86	8.7	8.88	8.7	9.09	8.75	8.65	8.55	8.58	8.71	8.63	8.77	8.73	8.79	8.72	8.95	8.07	8.4
tcad0006.o.05	Cluster 1 - Down	-	E-Spermatogonia, type A	Yes	Confident	TCCE0013C.F.24_3.1	Gasterosteus_aculeatus	218	4	1-EXONIC	337	ENSGACG00000007367	NOC2L	Nucleolar complex protein 2 homolog (Protein NOC2 homolog)(NOC2-like) [Source:UniProtKB/Swiss-Prot;Acc:Q9Y3T9]	ENSGACG00000007367;ENSTRUG00000009437;ENSORLG00000005561;ENSTNIG00000015158;ENSDARG00000001754	NOC2L;id:ibd5110	Nucleolar complex protein 2 homolog (Protein NOC2 homolog)(NOC2-like) [Source:UniProtKB/Swiss-Prot;Acc:Q9Y3T9];Nucleolar complex protein 2 homolog (Protein NOC2 homolog) (NOC2- like). [Source:Uniprot/SWISSPROT;hypothetical protein LOC58013 [Source:RefSeq_peptide;Acc:NP_001003830]	ENSGACG00000007367	ENSG00000188976;ENSRNOG00000021392	NOC2L;RGD1309387	Nucleolar complex protein 2 homolog (Protein NOC2 homolog)(NOC2-like) [Source:UniProtKB/Swiss-Prot;Acc:Q9Y3T9];nucleolar complex associated 2 homolog [Source:RefSeq_peptide;Acc:NP_001029069]	Similar to Nucleolar complex protein 2 homolog (NOC2L)	-	-	hormone activity (0005179)	0005179;0005102;0005515;0005488;0003674	extracellular region (0005576);nucleus (0005634)	0005576;0005575;0005634;0043231;0043227;0043226;0043229;0044424;0044464;0005623;0005622	9.64	9.54	9.56	9.38	8.86	9.64	9.4	9.67	9.6	9.6	9.5	9.31	9.44	9.42	8.96	9.25	9.28	9	8.9	9.12	9.24
tcbk0027.e.11	Cluster 1 - Down	-	Not differentially expressed	Yes	Confident	TCBK0027C.E.11_5.1	Gasterosteus_aculeatus	68	2	1-EXONIC	42	ENSGACG00000009840	USP5	Ubiquitin carboxyl-terminal hydrolase 5 (EC 3.1.2.15)(Ubiquitin thioesterase 5)(Ubiquitin-specific-processing protease 5)(Deubiquitinating enzyme 5)(Isopeptidase T) [Source:UniProtKB/Swiss-Prot;Acc:P45974]	ENSGACG00000009840;ENSTRUG00000010477;ENSORLG00000012752;ENSTNIG00000008024;ENSDARG00000014517;ENSTNIG00000008023	USP5;usp5;USP5 (2 of 2);USP5 (1 of 2)	Ubiquitin carboxyl-terminal hydrolase 5 (EC 3.1.2.15)(Ubiquitin thioesterase 5)(Ubiquitin-specific-processing protease 5)(Deubiquitinating enzyme 5)(Isopeptidase T) [Source:UniProtKB/Swiss-Prot;Acc:P45974];Ubiquitin carboxyl-terminal hydrolase 5 (EC 3.1.2.15) (Ubiquitin thioesterase 5) (Ubiquitin-specific-processing protease 5) (Deubiquitinating enzyme 5) (Isopeptidase T). [Source:Uniprot/SWISSPR…	ENSGACG00000009840	ENSG00000111667;ENSMUSG00000038429;ENSRNOG00000015409	USP5;NP_001100089.1	Ubiquitin carboxyl-terminal hydrolase 5 (EC 3.1.2.15)(Ubiquitin thioesterase 5)(Ubiquitin-specific-processing protease 5)(Deubiquitinating enzyme 5)(Isopeptidase T) [Source:UniProtKB/Swiss-Prot;Acc:P45974];ubiquitin specific peptidase 5 (isopeptidase T) Gene [Source:MGI (curated);Acc:Usp5-002];ubiquitin specific protease 5 (isopeptidase T) [Source:RefSeq_peptide;Acc:NP_001100089]	Highly similar to Ubiquitin carboxyl-terminal hydrolase 5 (USP5)	ubiquitin-dependent protein catabolic process (0006511);zinc ion transport (0006829)	0006511;0019941;0043632;0044265;0009057;0009056;0008152;0008150;0043170;0044248;0044237;0009987;0044260;0051603;0006508;0044267;0019538;0043283;0044238;0034960;0044257;0030163;0043285;0034962;0006829;0000041;0030001;0006812;0006811;0006810;0051234;0051179	ubiquitin thiolesterase activity (0004221);zinc ion binding (0008270);endopeptidase inhibitor activity (0004866);cysteine-type endopeptidase activity (0004197);protein binding (0005515)	0004221;0008270;0016790;0016788;0016787;0003824;0003674;0046914;0043169;0043167;0005488;0046872;0008233;0004866;0030414;0004857;0030234;0004197;0005515;0004175;0070011;0008234	lysosome (0005764);nucleus (0005634)	0005764;0005634;0005737;0043231;0043227;0043226;0005575;0043229;0044424;0044464;0005623;0005622;0000323;0005773;0044444	9.02	8.87	9.21	9.17	9.32	9.44	9.47	9.01	9.26	9.57	9.41	9.02	9.03	9.11	8.74	8.74	8.83	8.17	8.65	8.82	8.88
tcba0022.a.18	Cluster 1 - Down	-	A-Somatic	Yes	Confident	TCBA0022C.A.18_5.1	Gasterosteus_aculeatus	222	4	1-EXONIC	200	ENSGACG00000014175	-	-	ENSGACG00000014175;ENSTRUG00000014216;ENSORLG00000004541	GPATCH8;GPATCH8 (2 of 2)	G patch domain-containing protein 8. [Source:Uniprot/SWISSPROT;Acc:Q9UKJ3]	ENSGACG00000014175	-	-	-	Similar to G patch domain-containing protein 8 (GPATCH8)	homoiothermy (0042309);response to freezing (0050826);nucleosome assembly (0006334)	0042309;0050826;0006334;0034728;0006325;0051276;0006996;0016043;0009987;0008150;0065004;0034622;0034621;0043933;0065003;0022607;0031497;0006333;0006323;0001659;0032501;0042592;0065008;0065007;0009409;0006950;0050896;0009266;0009628	zinc ion binding (0008270);ice binding (0050825);DNA binding (0003677)	0003676;0008270;0050825;0003677;0005488;0003674;0046914;0043169;0043167;0046872;0050824	nucleosome (0000786);nucleus (0005634)	0005622;0000786;0005634;0032993;0032991;0005575;0044427;0044446;0044422;0043226;0044424;0044464;0005623;0043229;0005694;0043232;0043228;0000785;0043231;0043227	9.64	9.15	9.46	9.22	9.4	9.63	9.4	9.59	9.34	9.28	9.24	9.62	9.32	9.28	8.59	9.2	9.28	8.98	9.18	8.66	9.13
tcbk0005.g.06	Cluster 1 - Down	-	Not differentially expressed	NO	Confident	TCBK0005C.G.06_5.1	Gasterosteus_aculeatus	379	4	1-EXONIC	569	ENSGACG00000012973	HNRNPUL1	Heterogeneous nuclear ribonucleoprotein U-like protein 1 (Adenovirus early region 1B-associated protein 5)(E1B-55 kDa-associated protein 5)(E1B-AP5) [Source:UniProtKB/Swiss-Prot;Acc:Q9BUJ2]	ENSGACG00000012973;ENSTRUG00000015154;ENSORLG00000001002;ENSTNIG00000019016;ENSDARG00000040564	HNRNPUL1;HNRPUL1;hnrpul1	Heterogeneous nuclear ribonucleoprotein U-like protein 1 (Adenovirus early region 1B-associated protein 5)(E1B-55 kDa-associated protein 5)(E1B-AP5) [Source:UniProtKB/Swiss-Prot;Acc:Q9BUJ2];Heterogeneous nuclear ribonucleoprotein U-like protein 1 (Adenovirus early region 1B-associated protein 5) (E1B-55 kDa-associated protein 5) (E1B-AP5). [Source:Uniprot/SWISSPROT;heterogeneous nuclear ribonucle…	ENSGACG00000012973	ENSG00000105323;ENSMUSG00000040725;ENSRNOG00000020683	HNRNPUL1;NP_001101947.1	Heterogeneous nuclear ribonucleoprotein U-like protein 1 (Adenovirus early region 1B-associated protein 5)(E1B-55 kDa-associated protein 5)(E1B-AP5) [Source:UniProtKB/Swiss-Prot;Acc:Q9BUJ2];heterogeneous nuclear ribonucleoprotein U-like 1 Gene [Source:MGI Symbol;Acc:MGI:2443517];heterogeneous nuclear ribonucleoprotein U-like 1 [Source:RefSeq_peptide;Acc:NP_001101947]	Highly similar to Heterogeneous nuclear ribonucleoprotein U-like protein 1 (HNRNPUL1)	nuclear mRNA splicing, via spliceosome (0000398);transcription (0006350);regulation of transcription, DNA-dependent (0006355);response to virus (0009615);G-protein coupled receptor protein signaling pathway (0007186)	0000398;0006350;0006355;0006396;0009615;0000377;0000375;0008380;0016070;0006139;0044237;0008152;0008150;0009987;0044238;0034960;0043283;0043170;0044260;0010467;0006397;0016071;0034961;0034645;0009059;0009058;0044249;0043284;0045449;0010468;0060255;0019222;0050789;0065007;0010556;0009889;0019219;0031323;0050794;0031326;0051252;0051707;0009607;0050896;0051704;0007186;0007166;0007165;0007154	RNA binding (0003723);protein binding (0005515);rhodopsin-like receptor activity (0001584)	0003676;0005488;0003674;0003723;0005515;0001584	heterogeneous nuclear ribonucleoprotein complex (0030530);integral to membrane (0016021)	0030529;0032991;0005575;0044424;0044464;0005623;0005622;0005634;0030530;0043231;0043227;0043226;0043229;0044428;0044446;0044422;0016021;0031224;0044425;0016020	9.31	9.08	9.17	9.54	9.19	9.04	9.53	9.33	9.51	9.49	9.45	9.34	9.44	8.88	8.92	8.79	8.94	8.47	9.06	8.21	8.92
tcbk0018.m.02	Cluster 1 - Down	T only	F-Spermatogonia, type B	NO	Confident	TCBK0018C.M.02_5.1	Danio_rerio	235	3	1-EXONIC	408	ENSDARG00000056387	wu:fj98c04	Wu:fj98c04 protein (Fragment). [Source:UniProtKB/TrEMBL;Acc:Q58EH8]	ENSDARG00000056387	wu:fj98c04	Wu:fj98c04 protein (Fragment). [Source:UniProtKB/TrEMBL;Acc:Q58EH8];Wu:fj98c04 protein (Fragment). [Source:Uniprot/SPTREMBL	ENSDARG00000056387	-	-	-	Highly similar to RING finger protein 17 (RNF17)	-	-	nucleic acid binding (0003676)	0003676;0005488;0003674	-	-	9.21	9.15	9.28	9.01	9.86	9.34	9.11	9.38	9.17	9.51	9.35	9.26	8.94	8.85	9	9.16	9.08	9.33	8.52	8.42	8.87
tcaa0002.m.12	Cluster 1 - Down	-	A-Somatic	NO	Confident	TCAA0002C.M.12_5.1	Gasterosteus_aculeatus	75	3	1-EXONIC	141	ENSGACG00000002550	-	-	ENSGACG00000002550;ENSTRUG00000001509;ENSORLG00000019226;ENSTNIG00000019678;ENSDARG00000033566	CP17A_ORYLA;NP_001098706.1;cyp17a1	Cytochrome P450 17A1 (EC 1.14.99.9) (CYPXVII) (P450-C17) (P450c17) (Steroid 17-alpha-monooxygenase) (Steroid 17-alpha-hydroxylase/17,20 lyase). [Source:Uniprot/SWISSPROT;Acc:P05093];Cytochrome P450 17A1 (EC 1.14.99.9) (CYPXVII) (P450-C17) (P450c17) (Steroid 17-alpha-hydroxylase/17,20 lyase). [Source:Uniprot/SWISSPROT;Acc:P70085];cytochrome P450 family 17 polypeptide 1 [Source:RefSeq_peptide;Acc:N…	ENSGACG00000002550	-	-	-	Highly similar to Cytochrome P450 17A1 (CYP17A1)	electron transport (0006118);C21-steroid hormone biosynthetic process (0006700);DNA repair (0006281);oxidation reduction (0055114);cellular iron ion homeostasis (0006879);iron ion transport (0006826);heme biosynthetic process (0006783)	0006118;0006700;0006694;0008202;0044249;0009058;0008152;0008150;0044237;0009987;0044255;0006629;0044238;0008610;0008207;0042445;0010817;0065008;0065007;0042446;0006281;0055114;0006259;0006139;0034960;0043283;0043170;0044260;0034984;0006974;0006950;0050896;0033554;0051716;0006879;0006826;0006783;0006779;0006778;0033013;0046483;0051186;0033014;0051188;0042168;0042440;0046148;0000041;0030001;0006812…	heme binding (0020037);oxidoreductase activity, acting on paired donors, with incorporation or reduction of molecular oxygen, reduced flavin or flavoprotein as one donor, and incorporation of one atom of oxygen (0016712);steroid 17-alpha-monooxygenase activity (0004508);nuclease activity (0004518);electron carrier activity (0009055)	0004497;0005506;0020037;0016712;0016491;0003824;0003674;0046914;0043169;0043167;0005488;0046872;0016705;0046906;0004508;0008395;0004518;0009055;0016788;0016787	membrane attack complex (0005579)	0016020;0044464;0005575;0005623;0005579;0043234;0032991;0044459;0044425;0005886;0046930;0016021;0031224;0005887;0031226	10.05	9.92	10.2	10.06	10.34	10.3	9.83	10.58	10.08	10.06	10.03	9.73	10.26	10.95	9.72	8.69	9.31	8.5	9.07	8.25	8.41
tcba0024.p.18	Cluster 1 - Down	T only	B-Somatic, low in stage VIII	Yes	Confident	TCBA0024C.P.18_5.1	Oryzias_latipes	72	3	1-EXONIC	174	ENSORLG00000005044	Q5EEX7_ORYLA	Anti-mullerian hormone (Fragment). [Source:UniProtKB/TrEMBL;Acc:Q5EEX7]	ENSORLG00000005044;ENSTRUG00000017845;ENSGACG00000012629;ENSTNIG00000000746	Q5EEX7_ORYLA;AMH	Anti-mullerian hormone (Fragment). [Source:UniProtKB/TrEMBL;Acc:Q5EEX7];Anti-mullerian hormone (Fragment). [Source:Uniprot/SPTREMBL;Muellerian-inhibiting factor precursor (MIS) (Anti-Muellerian hormone) (AMH) (Muellerian-inhibiting substance). [Source:Uniprot/SWISSPROT;Acc:P03971]	ENSGACG00000012629	-	-	-	Similar to Anti-Mullerian hormone (AMH)	pathogenesis (0009405)	0009405;0044403;0044419;0051704;0008150	growth factor activity (0008083);nucleic acid binding (0003676);endonuclease activity (0004519)	0008083;0005102;0005515;0005488;0003674;0003676;0004519;0004518;0016788;0016787;0003824	extrachromosomal circular DNA (0005727)	0005727;0044424;0044464;0005575;0005623;0005622;0046821	12.58	12.46	12.26	12.65	12.54	12.68	12.88	12.65	12.72	12.77	12.72	12.04	12.68	12.23	12.08	12.14	11.66	11.31	12.42	11.72	11.39
tcbk0040.p.09	Cluster 1 - Down	T only	B-Somatic, low in stage VIII	Yes	Confident	TCBK0040C.P.09_5.1	Gasterosteus_aculeatus	65	3	1-EXONIC	129	ENSGACG00000012629	-	-	ENSGACG00000012629;ENSTRUG00000017845;ENSORLG00000005044;ENSTNIG00000000746	AMH;Q5EEX7_ORYLA	Muellerian-inhibiting factor precursor (MIS) (Anti-Muellerian hormone) (AMH) (Muellerian-inhibiting substance). [Source:Uniprot/SWISSPROT;Acc:P03971];Anti-mullerian hormone (Fragment). [Source:Uniprot/SPTREMBL;Acc:Q5EEX7]	ENSGACG00000012629	-	-	-	Similar to Anti-Mullerian hormone (AMH)	pathogenesis (0009405)	0009405;0044403;0044419;0051704;0008150	growth factor activity (0008083);nucleic acid binding (0003676);endonuclease activity (0004519)	0008083;0003676;0004519;0005488;0003674;0004518;0016788;0016787;0003824;0005102;0005515	extrachromosomal circular DNA (0005727)	0005727;0044424;0044464;0005575;0005623;0005622;0046821	12.11	11.97	11.39	12.31	12.28	12.13	12.26	12.11	12.33	12.1	12.36	11.29	12.47	11.82	11.64	11.6	10.81	10.88	12.22	10.95	10.24
1RT133M20_C_G10	Cluster 1 - Down	T only	E-Spermatogonia, type A	Yes	Confident	1.50849e+07	Gasterosteus_aculeatus	549	3	1-EXONIC	735	ENSGACG00000008839	SF3B1	Splicing factor 3B subunit 1 (Pre-mRNA-splicing factor SF3b 155 kDa subunit)(SF3b155)(Spliceosome-associated protein 155)(SAP 155) [Source:UniProtKB/Swiss-Prot;Acc:O75533]	ENSGACG00000008839;ENSTRUG00000015534;ENSORLG00000020216;ENSTNIG00000019737;ENSDARG00000056138	SF3B1;SF3B1 (2 of 2);sf3b1	Splicing factor 3B subunit 1 (Pre-mRNA-splicing factor SF3b 155 kDa subunit)(SF3b155)(Spliceosome-associated protein 155)(SAP 155) [Source:UniProtKB/Swiss-Prot;Acc:O75533];Splicing factor 3B subunit 1 (Spliceosome-associated protein 155) (SAP 155) (SF3b155) (Pre-mRNA-splicing factor SF3b 155 kDa subunit). [Source:Uniprot/SWISSPROT;Splicing factor 3b subunit 1, 155kDa (Fragment). [Source:Uniprot/S…	ENSGACG00000008839	ENSG00000115524;ENSMUSG00000025982;ENSRNOG00000013516	SF3B1	Splicing factor 3B subunit 1 (Pre-mRNA-splicing factor SF3b 155 kDa subunit)(SF3b155)(Spliceosome-associated protein 155)(SAP 155) [Source:UniProtKB/Swiss-Prot;Acc:O75533];splicing factor 3b, subunit 1 Gene [Source:MGI Symbol;Acc:MGI:1932339];Spliceosomal protein SAP155 (Fragment). [Source:UniProtKB/TrEMBL;Acc:Q9ET34]	Highly similar to Splicing factor 3B subunit 1 (SF3B1)	nuclear mRNA splicing, via spliceosome (0000398);anterior/posterior pattern formation (0009952)	0000398;0008380;0009952;0000377;0000375;0006396;0016070;0006139;0044237;0008152;0008150;0009987;0044238;0034960;0043283;0043170;0044260;0010467;0006397;0016071;0003002;0007389;0032502;0007275;0032501	chromatin binding (0003682);protein binding (0005515);RNA splicing factor activity, transesterification mechanism (0031202)	0005488;0003674;0003682;0005515;0031202;0003824	spliceosome (0005681);nuclear speck (0016607)	0005634;0005681;0016607;0043231;0043227;0043226;0005575;0043229;0044424;0044464;0005623;0005622;0030529;0032991;0044428;0044446;0044422;0016604;0044451;0005654;0031981;0070013;0043233;0031974	9.99	9.98	10.46	10.31	10.07	10.09	10.36	10.33	10.12	10.33	9.94	10.18	10.13	9.81	10.04	10.09	10.16	9.93	9.69	8.83	9.46
1RT131M07_A_G04	Cluster 1 - Down	T only	Not differentially expressed	NO	Confident	1.5061e+07	Danio_rerio	292	4	1-EXONIC	459	ENSDARG00000014898	ncbp2	nuclear cap binding protein subunit 2, 20kDa [Source:RefSeq_peptide;Acc:NP_775356]	ENSDARG00000014898;ENSTRUG00000018355;ENSORLG00000011235;ENSGACG00000006238;ENSTNIG00000006065	ncbp2;NCBP2	nuclear cap binding protein subunit 2, 20kDa [Source:RefSeq_peptide;Acc:NP_775356];Nuclear cap-binding protein subunit 2 (20 kDa nuclear cap-binding protein) (NCBP 20 kDa subunit) (CBP20) (NCBP-interacting protein 1) (NIP1) (Cell proliferation-inducing gene 55 protein). [Source:Uniprot/SWISSPROT;Acc:P52298];Nuclear cap-binding protein subunit 2 (20 kDa nuclear cap-binding protein)(NCBP 20 kDa sub…	ENSGACG00000006238	ENSMUSG00000022774;ENSRNOG00000001746;ENSG00000114503;ENSG00000170935	NCBP2;NP_001102995.1;NCBP2L	nuclear cap binding protein subunit 2 Gene [Source:MGI (curated);Acc:Ncbp2-001];similar to nuclear cap binding protein subunit 2 (LOC689116), mRNA [Source:RefSeq_dna;Acc:NM_001109525];Nuclear cap-binding protein subunit 2 (20 kDa nuclear cap-binding protein)(NCBP 20 kDa subunit)(CBP20)(NCBP-interacting protein 1)(NIP1)(Cell proliferation-inducing gene 55 protein) [Source:UniProtKB/Swiss-Prot;Acc:…	Highly similar to Nuclear cap-binding protein subunit 2 (NCBP2)	snRNA export from nucleus (0006408);positive regulation of RNA export from nucleus (0046833);mRNA transport (0051028);spliceosomal snRNP biogenesis (0000387)	0006408;0006810;0008380;0046833;0051028;0006405;0050658;0050657;0015931;0051234;0008150;0051179;0051236;0006403;0033036;0051168;0006913;0051169;0046907;0051649;0051641;0009987;0051030;0006396;0016070;0006139;0044237;0008152;0044238;0034960;0043283;0043170;0044260;0010467;0032241;0032239;0051049;0032879;0050789;0065007;0051050;0048518;0046824;0032388;0032386;0060341;0050794;0046822;0046831;0000387…	nucleotide binding (0000166);protein binding (0005515);RNA cap binding (0000339)	0000166;0003676;0005488;0003674;0005515;0003723;0000339	mRNA cap binding complex (0005845);cytosol (0005829);nucleoplasm (0005654)	0005634;0005845;0043231;0043227;0043226;0005575;0043229;0044424;0044464;0005623;0005622;0034518;0043234;0032991;0005829;0005654;0044428;0044446;0044422;0031981;0070013;0043233;0031974;0044444;0005737	9.7	9.56	10.04	9.82	10.51	9.99	10.08	9.67	9.89	9.81	9.29	9.91	9.73	9.46	9.51	9.76	9.81	9.38	9.81	8.72	9.22
tcbk0058.i.24	Cluster 1 - Down	-	E-Spermatogonia, type A	NO	Confident	TCCE0025D.H.04_3.1	Gasterosteus_aculeatus	655	4	1-EXONIC	864	ENSGACG00000007464	TRIP12	Probable E3 ubiquitin-protein ligase TRIP12 (EC 6.3.2.-)(Thyroid receptor-interacting protein 12)(TRIP-12) [Source:UniProtKB/Swiss-Prot;Acc:Q14669]	ENSGACG00000007464;ENSTRUG00000006584;ENSORLG00000011737;ENSDARG00000061397	TRIP12;A3KPN5_DANRE	Probable E3 ubiquitin-protein ligase TRIP12 (EC 6.3.2.-)(Thyroid receptor-interacting protein 12)(TRIP-12) [Source:UniProtKB/Swiss-Prot;Acc:Q14669];Probable E3 ubiquitin-protein ligase TRIP12 (EC 6.3.2.-) (Thyroid receptor-interacting protein 12) (TRIP-12). [Source:Uniprot/SWISSPROT;Novel protein similar to vertebrate thyroid hormone receptor interactor 12 (TRIP12) (Fragment). [Source:Uniprot/SPT…	ENSGACG00000007464	ENSG00000153827;ENSMUSG00000026219;ENSRNOG00000016963	TRIP12;Q3KR60_RAT	Probable E3 ubiquitin-protein ligase TRIP12 (EC 6.3.2.-)(Thyroid receptor-interacting protein 12)(TRIP-12) [Source:UniProtKB/Swiss-Prot;Acc:Q14669];thyroid hormone receptor interactor 12 Gene [Source:MGI Symbol;Acc:MGI:1309481];Trip12 protein. [Source:UniProtKB/TrEMBL;Acc:Q3KR60]	Highly similar to Probable E3 ubiquitin-protein ligase TRIP12 (TRIP12)	ubiquitin cycle (0006512);ubiquitin-dependent protein catabolic process (0006511);protein ubiquitination (0016567);homoiothermy (0042309);response to freezing (0050826);nucleosome assembly (0006334)	0006464;0006512;0043412;0043283;0043170;0008152;0008150;0044267;0019538;0044238;0034960;0044260;0044237;0009987;0006511;0016567;0042309;0050826;0006334;0034728;0006325;0051276;0006996;0016043;0065004;0034622;0034621;0043933;0065003;0022607;0031497;0006333;0006323;0019941;0043632;0044265;0009057;0009056;0044248;0051603;0006508;0044257;0030163;0043285;0034962;0032446;0043687;0001659;0032501;0042592…	ubiquitin-protein ligase activity (0004842);thyroid hormone receptor binding (0046966);ice binding (0050825);DNA binding (0003677)	0004842;0019787;0016881;0016879;0016874;0003824;0003674;0005488;0046966;0050825;0003677;0003676;0008134;0005515;0035257;0051427;0005102;0050824	cytosol (0005829);protein complex (0043234);nucleosome (0000786);nucleus (0005634)	0005622;0044464;0005575;0005623;0005829;0043234;0000786;0005634;0032993;0032991;0044427;0044446;0044422;0043226;0044424;0043229;0005694;0043232;0043228;0000785;0043231;0043227;0044444;0005737	10.07	10.11	10.03	9.94	9.45	9.96	10.18	9.7	9.97	10.11	9.78	9.78	9.8	9.85	10	9.93	9.8	9.41	9.99	8.96	9.42
tcbk0004.d.07	Cluster 1 - Down	-	B-Somatic, low in stage VIII	NO	Confident	TCCE0021D.K.20_3.1	Danio_rerio	230	4	1-EXONIC	458	ENSDARG00000010434	clu	clusterin (complement lysis inhibitor, SP-40,40, sulfated glycoprotein 2, testosterone-repressed prostate message 2, apolipoprotein J) [Source:RefSeq_peptide;Acc:NP_957096]	ENSDARG00000010434;ENSTRUG00000002065;ENSORLG00000017773;ENSGACG00000007631;ENSTNIG00000012207	clu;CLU	clusterin (complement lysis inhibitor, SP-40,40, sulfated glycoprotein 2, testosterone-repressed prostate message 2, apolipoprotein J) [Source:RefSeq_peptide;Acc:NP_957096];Clusterin precursor (Complement-associated protein SP-40,40) (Complement cytolysis inhibitor) (CLI) (NA1/NA2) (Apolipoprotein J) (Apo-J) (Testosterone-repressed prostate message 2) (TRPM-2) (Ku70- binding protein 1) [Contains:…	ENSGACG00000007631	ENSMUSG00000022037;ENSRNOG00000016460;ENSG00000120885	CLU	clusterin Gene [Source:MGI Symbol;Acc:MGI:88423];Clusterin precursor (Sulfated glycoprotein 2) (SGP-2) (Dimeric acid glycoprotein) (DAG) (Testosterone repressed prostate message 2) (TRPM- 2) [Contains: Clusterin beta chain; Clusterin alpha chain]. [Source:UniProtKB/Swiss-Prot;Acc:P05371];Clusterin Precursor (Complement-associated protein SP-40,40)(Complement cytolysis inhibitor)(CLI)(NA1/NA2)(Apo…	Highly similar to Clusterin (CLU)	anti-apoptosis (0006916);response to oxidative stress (0006979);positive regulation of cell proliferation (0008284);endocrine pancreas development (0031018);positive regulation of cell differentiation (0045597);neurite morphogenesis (0048812);apoptosis (0006915);spermatogenesis (0007283);lipid metabolic process (0006629);complement activation, classical pathway (0006958);innate immune response (0…	0008219;0009987;0008150;0016265;0032502;0006916;0006979;0008284;0031018;0045597;0048812;0043066;0042981;0043067;0050793;0050789;0065007;0050794;0043069;0048523;0048519;0051093;0006950;0050896;0042221;0042127;0048522;0048518;0048856;0031016;0048513;0048731;0007275;0032501;0035270;0045595;0051094;0048858;0030030;0000902;0032989;0009653;0016043;0048869;0032990;0031175;0048666;0048468;0030154;0030182…	protein binding (0005515)	0005515;0005488;0003674	aggresome (0016235);perinuclear region of cytoplasm (0048471);extracellular space (0005615)	0005576;0016235;0048471;0005575;0016234;0044424;0044464;0005623;0005622;0044444;0005737;0005615;0044421	10.75	11.41	11.09	11.39	11.41	11.33	11.3	11.31	10.79	11.14	11.43	10.55	11.07	11.51	9.56	10.18	9.85	9.61	10.79	10.37	9.3
tcbk0033.i.20	Cluster 1 - Down	T only	F-Spermatogonia, type B	Yes	Confident	TCBK0033C.I.20_5.1	Oryzias_latipes	183	4	1-EXONIC	272	ENSORLG00000017401	CCT2	T-complex protein 1 subunit beta (TCP-1-beta)(CCT-beta) [Source:UniProtKB/Swiss-Prot;Acc:P78371]	ENSORLG00000017401;ENSTRUG00000001566;ENSGACG00000014681;ENSTNIG00000002870;ENSDARG00000041754	CCT2;NP_001072055.1;cct2	T-complex protein 1 subunit beta (TCP-1-beta)(CCT-beta) [Source:UniProtKB/Swiss-Prot;Acc:P78371];T-complex protein 1 subunit beta (TCP-1-beta) (CCT-beta). [Source:Uniprot/SWISSPROT;nothepsin [Source:RefSeq_peptide;Acc:NP_001072055];chaperonin containing TCP1, subunit 2 (beta) [Source:RefSeq_peptide;Acc:NP_958863]	ENSGACG00000014681	ENSG00000166226;ENSMUSG00000034024;ENSRNOG00000021317	CCT2	T-complex protein 1 subunit beta (TCP-1-beta)(CCT-beta) [Source:UniProtKB/Swiss-Prot;Acc:P78371];chaperonin containing Tcp1, subunit 2 (beta) Gene [Source:MGI Symbol;Acc:MGI:107186];T-complex protein 1 subunit beta (TCP-1-beta) (CCT-beta). [Source:UniProtKB/Swiss-Prot;Acc:Q5XIM9]	Highly similar to T-complex protein 1 subunit beta (CCT2)	protein folding (0006457);proteolysis (0006508);protein amino acid phosphorylation (0006468)	0044267;0006457;0006508;0019538;0043283;0043170;0008152;0008150;0044238;0034960;0044260;0044237;0009987;0006468;0016310;0006796;0006793;0043687;0006464;0043412	ATP binding (0005524);unfolded protein binding (0051082);aspartic-type endopeptidase activity (0004190);pepsin A activity (0004194);protein kinase activity (0004672)	0005515;0005524;0051082;0004190;0004194;0008233;0016787;0004175;0070011;0003824;0003674;0070001;0005488;0032559;0030554;0017076;0000166;0032555;0032553;0004672;0016301;0016772;0016740;0016773	nucleus (0005634);chaperonin-containing T-complex (0005832)	0005829;0005634;0005737;0005832;0043231;0043227;0043226;0005575;0043229;0044424;0044464;0005623;0005622;0044444;0043234;0032991;0044445	10.07	10.33	10.31	10.23	10.81	10.29	10.23	10.49	10.53	10.54	10.66	10.43	10.37	10.33	9.63	9.9	10.41	10.82	9.82	9.63	9.78
1RT82L23_B_F12	Cluster 1 - Down	-	F-Spermatogonia, type B	NO	Not confident	1.50264e+07	Danio_rerio	52;54	1	2-INTRONIC	86;37	-	zgc:136878;LOC100005538	hypothetical protein LOC678521 [Source:RefSeq_peptide;Acc:NP_001035338]	ENSDARG00000061836;ENSTRUG00000013602;ENSORLG00000016602;ENSTNIG00000003955;ENSORLG00000016601;ENSTNIG00000011170;ENSDARG00000022971	zgc:136878;LOC100005538;NFIX (2 of 3);NFIX (1 of 3);NFIX (1 of 2)	hypothetical protein LOC678521 [Source:RefSeq_peptide;Acc:NP_001035338];Nuclear factor 1 X-type (Nuclear factor 1/X) (NF1-X) (NFI-X) (NF-I/X) (CCAAT-box-binding transcription factor) (CTF) (TGGCA-binding protein). [Source:Uniprot/SWISSPROT;Acc:Q14938];Nuclear factor 1 X-type (Nuclear factor 1/X)(NF1-X)(NFI-X)(NF-I/X)(CCAAT-box-binding transcription factor)(CTF)(TGGCA-binding protein) [Source:UniP…	-	ENSMUSG00000001911;ENSRNOG00000002983;ENSG00000008441	NFIX	nuclear factor I/X Gene [Source:MGI (curated);Acc:Nfix-002];NF1-X1 protein [Source:RefSeq_peptide;Acc:NP_110493];Nuclear factor 1 X-type (Nuclear factor 1/X)(NF1-X)(NFI-X)(NF-I/X)(CCAAT-box-binding transcription factor)(CTF)(TGGCA-binding protein) [Source:UniProtKB/Swiss-Prot;Acc:Q14938]	Highly similar to GTP-binding nuclear protein Ran (RAN)	DNA replication (0006260);transforming growth factor beta receptor signaling pathway (0007179);G-protein coupled receptor protein signaling pathway (0007186);positive regulation of transcription from RNA polymerase II promoter (0045944);transcription from RNA polymerase II promoter (0006366)	0006355;0006260;0006259;0006139;0044237;0008152;0008150;0009987;0044238;0034960;0043283;0043170;0044260;0034961;0034645;0009059;0009058;0044249;0043284;0045449;0010468;0060255;0019222;0050789;0065007;0010556;0009889;0019219;0031323;0050794;0031326;0051252;0007179;0007178;0007167;0007166;0007165;0007154;0007186;0006350;0045944;0010467;0006357;0045893;0045941;0010557;0009891;0009893;0048518;0010604…	protein binding (0005515);transcription activator activity (0016563);RNA polymerase II transcription factor activity, enhancer binding (0003705)	0003700;0003677;0003676;0005488;0003674;0030528;0005515;0016563;0003705;0003702	transcription factor complex (0005667);integral to membrane (0016021)	0005634;0005622;0044464;0005575;0005623;0043231;0043227;0043226;0043229;0044424;0005667;0043234;0032991;0044451;0044428;0044446;0044422;0005654;0031981;0070013;0043233;0031974;0016021;0031224;0044425;0016020	10.25	10.52	10.31	10.5	10.64	10.6	10.57	10.32	10.33	10.95	10.54	10.18	10.41	10.79	10.22	9.93	10.27	9.53	9.85	10.18	10.05
1RT76F20_D_C10	Cluster 1 - Down	-	F-Spermatogonia, type B	NO	Confident	TCCE0006C.A.22_3.1	Gasterosteus_aculeatus	246	4	1-EXONIC	343	ENSGACG00000019459	NAP1L3	Nucleosome assembly protein 1-like 3 [Source:UniProtKB/Swiss-Prot;Acc:Q99457]	ENSGACG00000019459;ENSTRUG00000000910;ENSORLG00000012160;ENSTNIG00000005525;ENSDARG00000002400	NAP1L3;nap1l1	Nucleosome assembly protein 1-like 3 [Source:UniProtKB/Swiss-Prot;Acc:Q99457];Nucleosome assembly protein 1-like 3. [Source:Uniprot/SWISSPROT;nucleosome assembly protein 1, like 1 [Source:RefSeq_peptide;Acc:NP_958475]	ENSGACG00000019459	ENSG00000187109;ENSMUSG00000058799;ENSRNOG00000003890;ENSRNOG00000004457;ENSRNOG00000003025;ENSRNOG00000029087;ENSMUSG00000082229;ENSMUSG00000055733;ENSG00000186462;ENSG00000186310;ENSG00000204118	NAP1L1;RGD1560617_PREDICTED;NAP1L2;NAP1L3;NAP1L6	Nucleosome assembly protein 1-like 1 (NAP-1-related protein)(hNRP) [Source:UniProtKB/Swiss-Prot;Acc:P55209];nucleosome assembly protein 1-like 1 Gene [Source:MGI Symbol;Acc:MGI:1855693];Nucleosome assembly protein 1-like 1 (NAP-1-related protein). [Source:UniProtKB/Swiss-Prot;Acc:Q9Z2G8];nucleosome assembly protein 1-like 2 [Source:RefSeq_peptide;Acc:NP_001019960];Nucleosome assembly protein 1-li…	Highly similar to Nucleosome assembly protein 1-like 1 (NAP1L1)	nucleosome assembly (0006334);DNA replication (0006260);positive regulation of cell proliferation (0008284)	0006334;0034728;0006325;0051276;0006996;0016043;0009987;0008150;0065004;0034622;0034621;0043933;0065003;0022607;0031497;0006333;0006323;0006260;0008284;0006259;0006139;0044237;0008152;0044238;0034960;0043283;0043170;0044260;0034961;0034645;0009059;0009058;0044249;0043284;0042127;0050794;0050789;0065007;0048522;0048518	protein binding (0005515)	0005515;0005488;0003674	chromatin assembly complex (0005678);melanosome (0042470)	0005634;0043231;0043227;0043226;0005575;0043229;0044424;0044464;0005623;0005622;0005678;0042470;0016585;0043234;0032991;0044451;0044428;0044446;0044422;0005654;0031981;0070013;0043233;0031974;0048770;0016023;0031410;0031982;0044444;0005737;0031988	10.33	10.68	10.35	10.25	11.15	10.35	10.81	10.16	10.59	10.59	10.9	10.43	10.27	10.86	10.19	9.94	9.93	9.58	9.55	10.18	9.9
tcay0025.d.21	Cluster 2 - Up at day 7	T only	C-Somatic, high in stage VIII	NO	None	-	-	-	0	-	-	-	-	-	-	-	-	-	-	-	-	Highly similar to Plasminogen (PLG)	-	-	-	-	-	-	6.26	6.5	6.36	6.49	6.33	6.26	6.15	6.35	6.32	6.63	6.41	6.23	6.41	6.31	6.66	6.27	6.38	6.41	6.32	7.55	6.76
tcbk0026.f.18	Cluster 2 - Up at day 7	T only	Not differentially expressed	NO	Confident	TCBK0026C.F.18_5.1	Danio_rerio	355	4	1-EXONIC	594	ENSDARG00000018351	zgc:56326	4-hydroxyphenylpyruvate dioxygenase (EC 1.13.11.27) (4HPPD) (HPD) (HPPDase) (4-hydroxyphenylpyruvic acid oxidase). [Source:UniProtKB/Swiss-Prot;Acc:Q6TGZ5]	ENSDARG00000018351;ENSTRUG00000007615;ENSORLG00000011134;ENSGACG00000020238;ENSTNIG00000008556	zgc:56326;HPD	4-hydroxyphenylpyruvate dioxygenase (EC 1.13.11.27) (4HPPD) (HPD) (HPPDase) (4-hydroxyphenylpyruvic acid oxidase). [Source:UniProtKB/Swiss-Prot;Acc:Q6TGZ5];4-hydroxyphenylpyruvate dioxygenase (EC 1.13.11.27) (4HPPD) (HPD) (HPPDase) (4-hydroxyphenylpyruvic acid oxidase). [Source:Uniprot/SWISSPROT;Acc:P32754];4-hydroxyphenylpyruvate dioxygenase (EC 1.13.11.27)(4-hydroxyphenylpyruvic acid oxidase)(H…	ENSGACG00000020238	-	-	-	Highly similar to 4-hydroxyphenylpyruvate dioxygenase (HPD)	carbohydrate metabolic process (0005975);aromatic amino acid family metabolic process (0009072);cellular iron ion homeostasis (0006879);iron ion transport (0006826)	0005975;0009072;0006879;0006826;0044238;0008152;0008150;0000041;0030001;0006812;0006811;0006810;0051234;0051179;0015674;0030005;0030003;0006873;0050801;0048878;0042592;0065008;0065007;0055082;0019725;0009987;0055080;0055066;0055072;0006520;0006519;0044237;0009308;0034641;0006807;0019752;0006082;0006725	lactoylglutathione lyase activity (0004462);4-hydroxyphenylpyruvate dioxygenase activity (0003868);iron ion binding (0005506)	0004462;0003868;0046872;0005506;0016702;0016491;0016701;0003824;0003674;0051213;0016846;0016829;0046914;0043169;0043167;0005488	-	-	6.24	6.28	6.7	6.41	6.55	6.32	6.44	6.18	6.23	6.07	6.23	6.06	6.05	6.82	6.24	6.83	6.79	6.15	6.19	7.13	7.37
tcay0018.g.10	Cluster 2 - Up at day 7	-	Not differentially expressed	Yes	Confident	TCAY0018B.G.10_5.1	Gasterosteus_aculeatus	233	4	1-EXONIC	424	ENSGACG00000018675	-	-	ENSGACG00000018675;ENSTRUG00000007412;ENSORLG00000018459;ENSTNIG00000010577;ENSDARG00000008886;ENSTRUG00000008992	msxb	Homeobox protein MSH-B. [Source:Uniprot/SWISSPROT;Acc:Q03356]	ENSGACG00000018675	ENSMUSG00000025469;ENSRNOG00000018324	MSX3	homeobox, msh-like 3 Gene [Source:MGI Symbol;Acc:MGI:106587];Homeo box, msh-like 3 (Fragment). [Source:UniProtKB/TrEMBL;Acc:Q1XIC9]	Weakly similar to Putative uncharacterized protein (Fragment)	fin regeneration (0031101);dorsal/ventral pattern formation (0009953);otic placode formation (0043049);negative regulation of transcription from RNA polymerase II promoter (0000122);negative regulation of histone acetylation (0035067);transcription (0006350)	0006355;0045449;0010468;0060255;0019222;0050789;0065007;0008150;0010556;0009889;0019219;0031323;0050794;0031326;0051252;0031101;0009953;0043049;0003002;0007389;0032502;0007275;0032501;0033334;0035107;0009653;0048856;0048736;0033333;0042246;0009888;0048513;0048731;0031099;0048589;0040007;0042060;0009611;0006950;0050896;0009605;0048646;0030916;0042472;0042471;0009887;0048598;0009790;0043583;0007423…	transcription factor activity (0003700);sequence-specific DNA binding (0043565);protein binding (0005515);specific transcriptional repressor activity (0016566)	0003700;0043565;0003677;0003676;0005488;0003674;0030528;0005515;0016566;0016564	nucleus (0005634)	0005634;0043231;0043227;0043226;0005575;0043229;0044424;0044464;0005623;0005622	6.12	6.46	6.51	6.31	6.34	6.42	6.29	6.69	6.22	6.37	6.43	6.47	6.32	6.19	6.76	6.35	6.53	6.45	6.86	6.97	6.77
1RT159P23_B_H12	Cluster 2 - Up at day 7	T only	Badly measured	Yes	Confident	1.50891e+07	Gasterosteus_aculeatus	109	4	1-EXONIC	201	ENSGACG00000013726	P2RY11	P2Y purinoceptor 11 (P2Y11) [Source:UniProtKB/Swiss-Prot;Acc:Q96G91]	ENSGACG00000013726;ENSTRUG00000007913;ENSORLG00000005606;ENSTNIG00000018565;ENSDARG00000014929	P2RY11;PPAN-P2RY11;XR_030108.1	P2Y purinoceptor 11 (P2Y11) [Source:UniProtKB/Swiss-Prot;Acc:Q96G91];Suppressor of SWI4 1 homolog (Ssf-1) (Peter Pan homolog). [Source:Uniprot/SWISSPROT;Acc:Q9NQ55];hypothetical protein LOC100007926 (LOC100007926), mRNA [Source:RefSeq_dna;Acc:XR_030108]	ENSGACG00000013726	ENSG00000221848;ENSG00000221830	AC020931.6-202;P2RY11	PPAN-P2RY11 protein [Source:RefSeq peptide;Acc:NP_001035754];P2Y purinoceptor 11 (P2Y11) [Source:UniProtKB/Swiss-Prot;Acc:Q96G91]	Highly similar to P2Y purinoceptor 11 (P2RY11)	blood coagulation (0007596);defense response (0006952);activation of adenylate cyclase activity (0007190);activation of phospholipase C activity by G-protein coupled receptor protein signaling pathway coupled to IP3 second messenger (0007200)	0007186;0007596;0007166;0007165;0007154;0009987;0008150;0050794;0050789;0065007;0007599;0050878;0032501;0065008;0050817;0042060;0009611;0006950;0050896;0009605;0006952;0007190;0007200;0045762;0031281;0031279;0050790;0065009;0043085;0045761;0051339;0051349;0048015;0019932;0007242;0007202;0010863;0010518;0010517;0060191;0051336;0060193;0051345	rhodopsin-like receptor activity (0001584);N-formyl peptide receptor activity (0004982);purinergic nucleotide receptor activity, G-protein coupled (0045028);thrombin receptor activity (0015057);nucleic acid binding (0003676);angiotensin type II receptor activity (0004945);C-X-C chemokine receptor activity (0016494)	0001584;0004982;0045028;0015057;0003676;0005488;0003674;0008528;0001653;0004872;0004871;0060089;0042277;0004930;0004888;0001608;0001614;0016502;0004945;0016494;0001595;0004950;0001637;0019956;0019955;0005515;0019958	integral to plasma membrane (0005887)	0016021;0031224;0044425;0044464;0005575;0005623;0016020;0005886;0005887;0031226;0044459	6.22	6.46	6.37	6.41	6.69	6.67	6.46	6.35	6.5	6.57	6.18	6.33	6.19	6.54	6.87	6.41	6.57	6.38	6.73	6.77	6.76
tcbk0032.p.24	Cluster 2 - Up at day 7	T only	C-Somatic, high in stage VIII	NO	Confident	TCCE0023D.B.06_3.1	Gasterosteus_aculeatus	492	4	1-EXONIC	789	ENSGACG00000018232	LPAR1	Lysophosphatidic acid receptor 1 (LPA receptor 1)(LPA-1)(Lysophosphatidic acid receptor Edg-2) [Source:UniProtKB/Swiss-Prot;Acc:Q92633]	ENSGACG00000018232;ENSTRUG00000004593;ENSORLG00000012111;ENSTNIG00000002622;ENSDARG00000044213	LPAR1;EDG2;edg2	Lysophosphatidic acid receptor 1 (LPA receptor 1)(LPA-1)(Lysophosphatidic acid receptor Edg-2) [Source:UniProtKB/Swiss-Prot;Acc:Q92633];Lysophosphatidic acid receptor Edg-2 (LPA receptor 1) (LPA-1). [Source:Uniprot/SWISSPROT;Edg2 protein. [Source:Uniprot/SPTREMBL;Acc:Q4V990]	ENSGACG00000018232	ENSG00000198121;ENSMUSG00000038668;ENSRNOG00000013656	LPAR1;EDG2	Lysophosphatidic acid receptor 1 (LPA receptor 1)(LPA-1)(Lysophosphatidic acid receptor Edg-2) [Source:UniProtKB/Swiss-Prot;Acc:Q92633];lysophosphatidic acid receptor 1 Gene [Source:MGI (curated);Acc:Lpar1-003];Lysophosphatidic acid receptor Edg-2 (LPA receptor 1) (LPA-1). [Source:UniProtKB/Swiss-Prot;Acc:P61794]	Highly similar to Lysophosphatidic acid receptor 1 (LPAR1)	elevation of cytosolic calcium ion concentration (0007204);positive regulation of I-kappaB kinase/NF-kappaB cascade (0043123);positive regulation of MAPKKK cascade (0043410);activation of MAPK activity (0000187);bleb formation (0032060);positive regulation of Rho protein signal transduction (0035025);activation of phospholipase C activity by G-protein coupled receptor protein signaling pathway co…	0007186;0007166;0007165;0007154;0009987;0008150;0050794;0050789;0065007;0007202;0007204;0043123;0043410;0000187;0032060;0035025;0006468;0016310;0006796;0006793;0044237;0008152;0043687;0006464;0043412;0043283;0043170;0044267;0019538;0044238;0034960;0044260;0043406;0043405;0045859;0043549;0051338;0050790;0065009;0045860;0033674;0051347;0043085;0000165;0007243;0007242;0051345;0051336;0007200;0048015…	rhodopsin-like receptor activity (0001584);lysosphingolipid and lysophosphatidic acid receptor activity (0001619);melanocortin receptor activity (0004977);cannabinoid receptor activity (0004949);PDZ domain binding (0030165)	0001584;0001619;0004977;0004949;0045125;0004930;0004888;0004872;0004871;0060089;0003674;0008528;0001653;0042277;0005488;0030165;0019904;0005515	integral to plasma membrane (0005887)	0016021;0031224;0044425;0044464;0005575;0005623;0016020;0005886;0005887;0031226;0044459	6.39	6.4	6.34	6.42	6.84	6.19	6.24	6.32	6.52	6.37	6.48	6.42	6.29	6.37	6.6	6.39	6.3	6.59	6.42	6.68	7.37
tcba0021.l.07	Cluster 2 - Up at day 7	T only	Not differentially expressed	Yes	Confident	TCBA0021C.L.07_5.1	Gasterosteus_aculeatus	113	3	1-EXONIC	213	ENSGACG00000019003	NANOS3	Nanos homolog 3 [Source:UniProtKB/Swiss-Prot;Acc:P60323]	ENSGACG00000019003;ENSTRUG00000017633;ENSORLG00000012018;ENSTNIG00000014063;ENSDARG00000068255	NANOS3;NANOS2;nanos	Nanos homolog 3 [Source:UniProtKB/Swiss-Prot;Acc:P60323];Nanos homolog 3. [Source:Uniprot/SWISSPROT;Nanos homolog 2. [Source:Uniprot/SWISSPROT;Acc:P60321];nanos homolog [Source:RefSeq_peptide;Acc:NP_571953]	ENSGACG00000019003	ENSG00000187556;ENSMUSG00000056155;ENSRNOG00000031593	NANOS3;NP_001099415.1	Nanos homolog 3 [Source:UniProtKB/Swiss-Prot;Acc:P60323];nanos homolog 3 (Drosophila) Gene [Source:MGI Symbol;Acc:MGI:2675387];nanos homolog 3 [Source:RefSeq_peptide;Acc:NP_001099415]	Similar to NANOS3 protein (NANOS3)	asymmetric protein localization during cell fate commitment (0045167);regulation of translation (0006417);multicellular organismal development (0007275);spermatogenesis (0007283);oogenesis (0048477)	0045167;0008105;0008104;0033036;0051179;0008150;0045165;0009987;0030154;0048869;0032502;0006417;0007275;0007283;0048477;0010556;0009889;0019222;0050789;0065007;0060255;0010608;0010468;0031326;0031323;0050794;0032268;0051246;0032501;0048232;0007276;0022414;0000003;0019953;0007292	RNA binding (0003723);zinc ion binding (0008270)	0003723;0008270;0003676;0005488;0003674;0046914;0043169;0043167;0046872	-	-	6.42	6.3	6.4	6.52	6.44	6.31	6.55	6.66	6.51	6.57	6.39	6.39	7.21	6.46	6.84	6.59	6.28	6.11	6.61	6.88	7.17
tcbk0010.h.15	Cluster 2 - Up at day 7	T only	A-Somatic	NO	Confident	TCCE0021D.J.08_3.1	Gasterosteus_aculeatus	516	4	1-EXONIC	832	ENSGACG00000010571	-	-	ENSGACG00000010571;ENSTRUG00000000956;ENSORLG00000010518;ENSTNIG00000009894;ENSDARG00000059689	LOC563823	similar to metallo-beta-lactamase superfamily protein [Source:RefSeq_peptide;Acc:NP_981951];Beta-lactamase-like protein FLJ75971 (EC 3.-.-.-). [Source:Uniprot/SWISSPROT;Acc:Q68D91]	ENSGACG00000010571	ENSG00000176055;ENSMUSG00000051098;ENSRNOG00000016252	AC093510.2;2900024O10RIK;NP_001102404.1	Beta-lactamase-like protein FLJ75971 (EC 3.-.-.-) [Source:UniProtKB/Swiss-Prot;Acc:Q68D91];RIKEN cDNA 2900024O10 gene Gene [Source:MGI Symbol;Acc:MGI:1920102];similar to metallo-beta-lactamase superfamily protein like (XL884) (predicted) (RGD1306703_predicted), mRNA [Source:RefSeq_dna;Acc:NM_001108934]	Highly similar to Beta-lactamase-like protein FLJ75971	-	-	hydrolase activity (0016787);zinc ion binding (0008270)	0016787;0003824;0003674;0008270;0046872;0046914;0043169;0043167;0005488	-	-	6.4	6.61	6.76	6.48	6.54	6.62	6.34	6.45	6.54	6.45	6.48	6.83	6.39	6.47	6.61	6.7	6.49	6.39	6.59	7.3	6.93
tcba0020.g.20	Cluster 2 - Up at day 7	-	Not differentially expressed	NO	Confident	TCCE0020D.C.13_3.1	Gasterosteus_aculeatus	383	3	1-EXONIC	600	ENSGACG00000008912	COMTD1 (2 of 2)	Catechol-O-methyltransferase domain-containing protein 1 (EC 2.1.1.-) [Source:UniProtKB/Swiss-Prot;Acc:Q86VU5]	ENSGACG00000008912;ENSTRUG00000003470;ENSTNIG00000008626	COMTD1 (2 of 2)	Catechol-O-methyltransferase domain-containing protein 1 (EC 2.1.1.-) [Source:UniProtKB/Swiss-Prot;Acc:Q86VU5];Catechol-O-methyltransferase domain-containing protein 1 (EC 2.1.1.-). [Source:Uniprot/SWISSPROT	ENSGACG00000008912	ENSG00000165644;ENSMUSG00000021773;ENSRNOG00000013968;ENSRNOG00000032928	COMTD1;NP_001100719.1	Catechol-O-methyltransferase domain-containing protein 1 (EC 2.1.1.-) [Source:UniProtKB/Swiss-Prot;Acc:Q86VU5];catechol-O-methyltransferase domain containing 1 Gene [Source:MGI (curated);Acc:Comtd1-001];catechol-O-methyltransferase domain containing 1 [Source:RefSeq_peptide;Acc:NP_001100719]	Highly similar to Catechol-O-methyltransferase domain-containing protein 1 (COMTD1)	-	-	O-methyltransferase activity (0008171)	0008171;0008168;0016741;0016740;0003824;0003674	integral to membrane (0016021)	0016020;0016021;0044464;0005575;0005623;0031224;0044425	6.05	6.06	6.22	6.26	6.11	5.92	6.08	6.01	6.05	6.16	6.27	6.08	6.02	6.38	6.23	6.23	6.28	6.48	6.19	6.53	6.26
tcbk0051.a.09	Cluster 2 - Up at day 7	-	Not differentially expressed	Yes	Confident	TCBK0051C.A.09_5.1	Gasterosteus_aculeatus	221	6	1-EXONIC	321	ENSGACG00000015173	KCNK15 (1 of 2)	Potassium channel subfamily K member 15 (Acid-sensitive potassium channel protein TASK-5)(TWIK-related acid-sensitive K() channel 5)(Two pore potassium channel KT3.3) [Source:UniProtKB/Swiss-Prot;Acc:Q9H427]	ENSGACG00000015173;ENSTRUG00000007630;ENSORLG00000011872;ENSTNIG00000012606	KCNK15 (1 of 2);KCNK15	Potassium channel subfamily K member 15 (Acid-sensitive potassium channel protein TASK-5)(TWIK-related acid-sensitive K() channel 5)(Two pore potassium channel KT3.3) [Source:UniProtKB/Swiss-Prot;Acc:Q9H427];Potassium channel subfamily K member 15 (Acid-sensitive potassium channel protein TASK-5) (TWIK-related acid-sensitive K() channel 5) (Two pore potassium channel KT3.3). [Source:Uniprot/SWISS…	ENSGACG00000015173	ENSG00000124249;ENSMUSG00000035238;ENSRNOG00000010816	KCNK15	Potassium channel subfamily K member 15 (Acid-sensitive potassium channel protein TASK-5)(TWIK-related acid-sensitive K() channel 5)(Two pore potassium channel KT3.3) [Source:UniProtKB/Swiss-Prot;Acc:Q9H427];potassium channel, subfamily K, member 15 Gene [Source:MGI (curated);Acc:Kcnk15-001];Potassium channel subfamily K member 15 (Acid-sensitive potassium channel protein TASK-5) (TWIK-related ac…	Highly similar to Potassium channel subfamily K member 15 (KCNK15)	potassium ion transport (0006813);transcription initiation (0006352);regulation of transcription, DNA-dependent (0006355)	0006813;0015672;0006812;0006811;0006810;0051234;0008150;0051179;0030001;0006352;0006355;0065004;0034622;0034621;0043933;0016043;0009987;0065003;0022607;0006351;0006350;0006139;0044237;0008152;0044238;0034961;0034645;0009059;0009058;0043170;0044249;0044260;0034960;0043283;0043284;0010467;0032774;0016070;0045449;0010468;0060255;0019222;0050789;0065007;0010556;0009889;0019219;0031323;0050794;0031326…	voltage-gated potassium channel activity (0005249);transcription factor activity (0003700);transcription initiation factor activity (0016986);potassium ion binding (0030955)	0005267;0005249;0005261;0005216;0015075;0022891;0022857;0005215;0003674;0022892;0022838;0015267;0022803;0008324;0046873;0022843;0005244;0022832;0022836;0003677;0003700;0016986;0003676;0005488;0030528;0030955;0031420;0043169;0043167;0046872	integral to membrane (0016021);transcription factor TFIID complex (0005669)	0016020;0016021;0044464;0005575;0005623;0031224;0044425;0005634;0005669;0043231;0043227;0043226;0043229;0044424;0005622;0005667;0043234;0032991;0044451;0044428;0044446;0044422;0005654;0031981;0070013;0043233;0031974;0016591	6.23	6.31	6.32	6.29	6.23	6.17	6.24	6.57	6.47	6.14	6.48	6.1	6.39	6.35	6.19	6.32	6.15	6	6.27	6.7	6.97
tcba0006.f.22	Cluster 2 - Up at day 7	-	Not differentially expressed	NO	Confident	TCBA0006C.F.22_5.1	Gasterosteus_aculeatus	273	5	1-EXONIC	157	ENSGACG00000011273	CYP2W1 (2 of 5)	Cytochrome P450 2W1 (EC 1.14.14.-)(CYPIIW1) [Source:UniProtKB/Swiss-Prot;Acc:Q8TAV3]	ENSGACG00000011273;ENSTRUG00000007960;ENSORLG00000008083;ENSTNIG00000009751;ENSDARG00000038369;ENSDARG00000040431;ENSDARG00000038367;ENSDARG00000040424;ENSDARG00000038371;ENSDARG00000040426;ENSDARG00000038366;ENSDARG00000058458;ENSDARG00000009874;ENSDARG00000040433;ENSTRUG00000000458;ENSTNIG00000009750;ENSTNIG00000009749	CYP2W1 (2 of 5);CYP2W1 (1 of 5);CYP2W1 (1 of 3);CYP2W1 (2 of 4);CYP2W1 (1 of 4);LOC100001426;LOC564107;NP_001073172.1;zgc:162815;cyp2k6;zgc:66268;CYP2W1 (8 of 10);NP_001077303.1;CYP2W1 (10 of 10);zgc:101876;CYP2W1 (4 of 5);CYP2W1 (3 of 5)	Cytochrome P450 2W1 (EC 1.14.14.-)(CYPIIW1) [Source:UniProtKB/Swiss-Prot;Acc:Q8TAV3];Cytochrome P450 2W1 (EC 1.14.14.-) (CYPIIW1). [Source:Uniprot/SWISSPROT;similar to cytochrome P450, family 2, subfamily J, polypeptide 2 [Source:RefSeq_peptide;Acc:NP_001073172];zgc:162815 [Source:RefSeq_peptide;Acc:NP_001036243];cytochrome P450, family 2, subfamily K, polypeptide 6 [Source:RefSeq_peptide;Acc:NP_…	ENSGACG00000011273	ENSG00000073067;ENSMUSG00000029541;ENSRNOG00000031673;ENSRNOG00000029058;ENSRNOG00000022355	CYP2W1;AC161058.2;LOC688559;CYP2W1_PREDICTED	Cytochrome P450 2W1 (EC 1.14.14.-)(CYPIIW1) [Source:UniProtKB/Swiss-Prot;Acc:Q8TAV3]	Highly similar to Cytochrome P450 2F1 variant (CYP2F1)	electron transport (0006118);oxidation reduction (0055114);iron ion transport (0006826);heme biosynthetic process (0006783);cellular iron ion homeostasis (0006879);aflatoxin B1 metabolic process (0043390);regulation of ARF GTPase activity (0032312)	0006118;0055114;0008152;0008150;0006826;0006783;0006879;0006779;0006778;0033013;0046483;0044237;0009987;0051186;0033014;0051188;0044249;0009058;0042168;0042440;0046148;0000041;0030001;0006812;0006811;0006810;0051234;0051179;0015674;0030005;0030003;0006873;0050801;0048878;0042592;0065008;0065007;0055082;0019725;0055080;0055066;0055072;0043390;0043389;0046222;0009804;0006725;0019748;0043385;0009404…	heme binding (0020037);oxidoreductase activity, acting on paired donors, with incorporation or reduction of molecular oxygen, reduced flavin or flavoprotein as one donor, and incorporation of one atom of oxygen (0016712);nucleotide binding (0000166);nucleic acid binding (0003676);electron carrier activity (0009055);ARF GTPase activator activity (0008060);zinc ion binding (0008270)	0004497;0005506;0020037;0016712;0016491;0003824;0003674;0046914;0043169;0043167;0005488;0046872;0016705;0046906;0000166;0003676;0009055;0008060;0008270;0005083;0030695;0030234;0005096;0008047	membrane attack complex (0005579);endoplasmic reticulum membrane (0005789)	0016020;0005579;0043234;0032991;0005575;0044459;0044425;0044464;0005623;0005886;0046930;0016021;0031224;0005887;0031226;0005783;0005789;0043231;0043227;0043226;0043229;0044424;0005622;0044444;0005737;0031090;0044422;0044432;0044446;0042175;0012505	5.92	5.92	6.07	6.11	5.94	6.39	6.05	6.28	6.11	6.05	6.16	5.97	6.07	6.16	6.14	6.14	6.25	6.59	5.93	7.1	6.42
tcbk0013.k.21	Cluster 2 - Up at day 7	T only	H-Meiotic/Post-meiotic	Yes	Confident	TCBK0013C.K.21_5.1	Danio_rerio	302	4	1-EXONIC	421	ENSDARG00000032327	usp36	Wu:fd19b04 protein (Fragment). [Source:UniProtKB/TrEMBL;Acc:Q6PFP7]	ENSDARG00000032327;ENSTRUG00000011308;ENSORLG00000007761;ENSGACG00000011028;ENSTNIG00000009775	usp36;USP36	Wu:fd19b04 protein (Fragment). [Source:UniProtKB/TrEMBL;Acc:Q6PFP7];Wu:fd19b04 protein (Fragment). [Source:Uniprot/SPTREMBL;Ubiquitin carboxyl-terminal hydrolase 36 (EC 3.1.2.15) (Ubiquitin thioesterase 36) (Ubiquitin-specific-processing protease 36) (Deubiquitinating enzyme 36). [Source:Uniprot/SWISSPROT;Acc:Q9P275];Ubiquitin carboxyl-terminal hydrolase 36 (EC 3.1.2.15)(Ubiquitin thioesterase 36…	ENSGACG00000011028	ENSMUSG00000033909;ENSRNOG00000028255;ENSG00000055483	USP36;NP_001100539.1	ubiquitin specific peptidase 36 Gene [Source:MGI (curated);Acc:Usp36-001];ubiquitin specific protease 36 [Source:RefSeq_peptide;Acc:NP_001100539];Ubiquitin carboxyl-terminal hydrolase 36 (EC 3.1.2.15)(Ubiquitin thioesterase 36)(Ubiquitin-specific-processing protease 36)(Deubiquitinating enzyme 36) [Source:UniProtKB/Swiss-Prot;Acc:Q9P275]	Highly similar to Ubiquitin carboxyl-terminal hydrolase 36 (USP36)	ubiquitin-dependent protein catabolic process (0006511);SRP-dependent cotranslational protein targeting to membrane (0006614);regulation of ARF protein signal transduction (0032012)	0006511;0019941;0043632;0044265;0009057;0009056;0008152;0008150;0043170;0044248;0044237;0009987;0044260;0051603;0006508;0044267;0019538;0043283;0044238;0034960;0044257;0030163;0043285;0034962;0006614;0006613;0006612;0006605;0006886;0015031;0006810;0051234;0051179;0045184;0008104;0033036;0046907;0051649;0051641;0045047;0032012;0046578;0051056;0009966;0010646;0050794;0050789;0065007;0034613	ubiquitin thiolesterase activity (0004221);7S RNA binding (0008312);ARF guanyl-nucleotide exchange factor activity (0005086);cysteine-type peptidase activity (0008234)	0004221;0016790;0016788;0016787;0003824;0003674;0008312;0003723;0003676;0005488;0005086;0005083;0030695;0030234;0005085;0008233;0008234;0070011	signal recognition particle (0048500);nucleus (0005634)	0048500;0030529;0032991;0005575;0044424;0044464;0005623;0005622;0044444;0005737;0005634;0043231;0043227;0043226;0043229	5.98	6.15	6.13	6.13	5.91	6.1	6.1	6.07	6.15	6.19	6.28	6.46	8.16	6.06	6.03	6.28	6.01	6.13	6.24	7.52	7.38
tcbk0050.p.24	Cluster 2 - Up at day 7	T only	C-Somatic, high in stage VIII	NO	Confident	TCBK0050C.P.24_5.1	Danio_rerio	178	3	1-EXONIC	305	ENSDARG00000003757	cnpy1	Canopy1 [Source:RefSeq_peptide;Acc:NP_001034586]	ENSDARG00000003757;ENSORLG00000008046;ENSGACG00000014423	cnpy1;CNPY1	Canopy1 [Source:RefSeq_peptide;Acc:NP_001034586];Protein canopy homolog 1. [Source:Uniprot/SWISSPROT;Acc:Q3B7I2]	ENSGACG00000014423	ENSMUSG00000044681;ENSRNOG00000028311;ENSG00000146910	CNPY1;LOC685001	canopy 1 homolog (zebrafish) Gene [Source:MGI (curated);Acc:Cnpy1-002];Protein canopy homolog 1 [Source:UniProtKB/Swiss-Prot;Acc:Q3B7I2]	Similar to Protein canopy homolog 2 (CNPY2)	fibroblast growth factor receptor signaling pathway (0008543);midbrain-hindbrain boundary development (0030917)	0008543;0030917;0007169;0007167;0007166;0007165;0007154;0009987;0008150;0050794;0050789;0065007;0048856;0032502;0007417;0048731;0007275;0032501;0007399;0021903;0009952;0003002;0007389;0021532;0021915;0043009;0009792;0009790	acyltransferase activity (0008415)	0008415;0016747;0016746;0016740;0003824;0003674	endoplasmic reticulum (0005783)	0005783;0043231;0043227;0043226;0005575;0043229;0044424;0044464;0005623;0005622;0044444;0005737	5.98	5.88	5.93	6	6.36	6.13	5.92	5.94	5.96	5.89	5.96	6.02	5.94	6.03	5.92	6.07	5.94	5.94	5.9	7.33	7.08
1RT130F06_D_C03	Cluster 2 - Up at day 7	T only	Not differentially expressed	NO	Confident	1.50126e+07	Oryzias_latipes	140	2	1-EXONIC	364	ENSORLG00000005784	-	-	ENSORLG00000005784;ENSTRUG00000017260;ENSTNIG00000005754	HP	Haptoglobin precursor [Contains: Haptoglobin alpha chain; Haptoglobin beta chain]. [Source:Uniprot/SWISSPROT;Acc:P00738];Haptoglobin-related protein precursor. [Source:Uniprot/SWISSPROT;Acc:P00739]	ENSORLG00000005784	-	-	-	Highly similar to Haptoglobin (HP)	proteolysis (0006508)	0006508;0044267;0019538;0043283;0043170;0008152;0008150;0044238;0034960;0044260;0044237;0009987	serine-type endopeptidase activity (0004252)	0004252;0003824;0003674;0004175;0070011;0008233;0016787;0008236;0017171	-	-	6.42	6.85	6.99	6.97	6.61	6.46	6.51	6.33	6.62	6.81	6.37	6.38	6.44	7.24	6.72	7.05	7.12	6.57	6.96	8.16	7.08
tcbk0056.n.09	Cluster 2 - Up at day 7	-	Not differentially expressed	NO	None	-	-	-	0	-	-	-	-	-	-	-	-	-	-	-	-	Highly similar to Stanniocalcin-1 (STC1)	-	-	-	-	-	-	6.87	6.67	6.54	6.71	6.81	6.87	6.64	6.66	6.76	6.78	7.02	6.66	6.79	6.67	6.19	6.78	6.78	7.02	6.61	9.75	8.84
tcay0036.a.02	Cluster 2 - Up at day 7	-	Not differentially expressed	Yes	Confident	TCCE0018D.C.13_3.1	Gasterosteus_aculeatus	134	3	3-INTERGENIC	-774	ENSGACG00000011207	SOX8	Transcription factor SOX-8 [Source:UniProtKB/Swiss-Prot;Acc:P57073]	ENSGACG00000011207;ENSTRUG00000009225;ENSORLG00000007994;ENSTNIG00000009756	SOX8;SOX8 (1 of 2);NP_001072112.1	Transcription factor SOX-8 [Source:UniProtKB/Swiss-Prot;Acc:P57073];Transcription factor SOX-8. [Source:Uniprot/SWISSPROT;DNA-binding transcription factor Sox8 [Source:RefSeq_peptide;Acc:NP_001072112]	ENSGACG00000011207	ENSG00000005513;ENSMUSG00000024176;ENSRNOG00000018841	SOX8;NP_001100459.1	Transcription factor SOX-8 [Source:UniProtKB/Swiss-Prot;Acc:P57073];SRY-box containing gene 8 Gene [Source:MGI Symbol;Acc:MGI:98370];SRY-box containing gene 8 [Source:RefSeq_peptide;Acc:NP_001100459]	Highly similar to Transcription factor SOX-8 (SOX8)	G-protein coupled receptor protein signaling pathway (0007186);in utero embryonic development (0001701);transcription (0006350);central nervous system development (0007417);peripheral nervous system development (0007422);cell fate commitment (0045165);positive regulation of transcription from RNA polymerase II promoter (0045944);cell maturation (0048469)	0006355;0007186;0045449;0010468;0060255;0019222;0050789;0065007;0008150;0010556;0009889;0019219;0031323;0050794;0031326;0051252;0007166;0007165;0007154;0009987;0001701;0006350;0007417;0007422;0045165;0045944;0048469;0043009;0009792;0009790;0032502;0007275;0032501;0006139;0044237;0008152;0044238;0034961;0034645;0009059;0009058;0043170;0044249;0044260;0034960;0043283;0043284;0010467;0048731;0048856…	purinergic nucleotide receptor activity, G-protein coupled (0045028);transcription factor activity (0003700);RNA polymerase II transcription factor activity (0003702);protein binding (0005515)	0003677;0045028;0003676;0005488;0003674;0001608;0004930;0004888;0004872;0004871;0060089;0001614;0016502;0003700;0003702;0005515;0030528	integral to membrane (0016021);chromatin (0000785);nucleus (0005634)	0016021;0000785;0005634;0044427;0044446;0044422;0005575;0043226;0044424;0044464;0005623;0005622;0043229;0005694;0043232;0043228;0043231;0043227;0031224;0044425;0016020	6.96	6.42	6.37	6.56	6.39	6.39	6.56	6.55	6.48	6.55	6.58	6.5	6.75	6.6	7.01	6.37	6.59	7.05	6.75	7.11	7.11
1RT57F09_B_C05	Cluster 2 - Up at day 7	-	H-Meiotic/Post-meiotic	Yes	Confident	1.50824e+07	Oryzias_latipes	226	3	1-EXONIC	382	ENSORLG00000003115	PHOSPHO1 (1 of 2)	Phosphoethanolamine/phosphocholine phosphatase (EC 3.1.3.75) [Source:UniProtKB/Swiss-Prot;Acc:Q8TCT1]	ENSORLG00000003115;ENSTRUG00000016421;ENSGACG00000009160;ENSTNIG00000005418;ENSDARG00000008403	PHOSPHO1 (1 of 2);zgc:92423	Phosphoethanolamine/phosphocholine phosphatase (EC 3.1.3.75) [Source:UniProtKB/Swiss-Prot;Acc:Q8TCT1];Phosphoethanolamine/phosphocholine phosphatase (EC 3.1.3.75). [Source:Uniprot/SWISSPROT;Probable phosphatase phospho1 (EC 3.1.3.-). [Source:Uniprot/SWISSPROT;Acc:Q6DBV4]	ENSGACG00000009160	ENSG00000173868;ENSMUSG00000050860;ENSRNOG00000005569	PHOSPHO1;NP_001099303.1	Phosphoethanolamine/phosphocholine phosphatase (EC 3.1.3.75) [Source:UniProtKB/Swiss-Prot;Acc:Q8TCT1];phosphatase, orphan 1 Gene [Source:MGI (curated);Acc:Phospho1-001];phosphatase, orphan 1 [Source:RefSeq_peptide;Acc:NP_001099303]	Highly similar to Phosphoethanolamine/phosphocholine phosphatase (PHOSPHO1)	metabolic process (0008152)	0008152;0008150	magnesium ion binding (0000287);phosphoethanolamine/phosphocholine phosphatase activity (0033884)	0016791;0042578;0016788;0016787;0003824;0003674;0000287;0046872;0043167;0005488;0033884	-	-	6.77	6.56	6.62	6.56	6.48	6.49	6.54	6.74	6.75	6.7	6.8	6.76	6.6	6.67	7.05	6.56	6.44	6.92	6.65	7.03	7.54
1RT62E20_C_C10	Cluster 2 - Up at day 7	-	Not differentially expressed	NO	Confident	1.50616e+07	Gasterosteus_aculeatus	39	4	1-EXONIC	69	ENSGACG00000009382	CTH	Cystathionine gamma-lyase (EC 4.4.1.1)(Gamma-cystathionase) [Source:UniProtKB/Swiss-Prot;Acc:P32929]	ENSGACG00000009382;ENSTRUG00000017362;ENSORLG00000007779;ENSTNIG00000010496;ENSDARG00000032206	CTH;cth	Cystathionine gamma-lyase (EC 4.4.1.1)(Gamma-cystathionase) [Source:UniProtKB/Swiss-Prot;Acc:P32929];Cystathionine gamma-lyase (EC 4.4.1.1) (Gamma-cystathionase). [Source:Uniprot/SWISSPROT;cystathionase (cystathionine gamma-lyase) [Source:RefSeq_peptide;Acc:NP_997769]	ENSGACG00000009382	ENSG00000116761;ENSMUSG00000028179;ENSRNOG00000010658	CTH	Cystathionine gamma-lyase (EC 4.4.1.1)(Gamma-cystathionase) [Source:UniProtKB/Swiss-Prot;Acc:P32929];cystathionase (cystathionine gamma-lyase) Gene [Source:MGI (curated);Acc:Cth-001];Cystathionine gamma-lyase (EC 4.4.1.1) (Gamma-cystathionase) (Probasin-related antigen) (PRB-RA). [Source:UniProtKB/Swiss-Prot;Acc:P18757]	Highly similar to Cystathionine gamma-lyase (CTH)	cysteine biosynthetic process (0019344);negative regulation of cell proliferation (0008285);negative regulation of cell growth (0030308);glutathione metabolic process (0006749);homocysteine metabolic process (0050667);transsulfuration (0019346)	0006520;0006519;0044237;0008152;0008150;0009987;0044238;0009308;0034641;0006807;0019752;0006082;0008652;0019344;0008285;0030308;0006749;0050667;0006732;0051186;0006790;0042127;0050794;0050789;0065007;0048523;0048519;0009309;0044271;0044249;0009058;0000097;0000096;0044272;0006534;0009069;0009070;0001558;0040008;0045926;0045792;0008361;0065008;0019346;0009092	pyridoxal phosphate binding (0030170);cystathionine gamma-lyase activity (0004123);cystathionine beta-lyase activity (0004121)	0030170;0016829;0003824;0003674;0019842;0005488;0048037;0004123;0004121;0016846	cytoplasm (0005737)	0005737;0044424;0044464;0005575;0005623;0005622	6.39	6.59	6.67	6.7	6.79	6.65	6.61	6.46	6.65	6.69	6.51	6.64	6.67	6.89	7.03	6.74	7.29	6.7	7.38	7.37	6.89
1RT74I16_C_E08	Cluster 2 - Up at day 7	-	Not differentially expressed	NO	Not confident	1.50246e+07	Oryzias_latipes	84;81	1	3-INTERGENIC	-13132;-77345	-	EDN2;CHST1	Endothelin-2 Precursor (ET-2)(Preproendothelin-2)(PPET2) [Source:UniProtKB/Swiss-Prot;Acc:P20800];Carbohydrate sulfotransferase 1 (EC 2.8.2.21)(Keratan sulfate Gal-6 sulfotransferase)(KSST)(KSGal6ST)(KS6ST)(Galactose/N-acetylglucosamine/N-acetylglucosamine 6-O-sulfotransferase 1)(GST-1) [Source:UniProtKB/Swiss-Prot;Acc:O43916]	ENSORLG00000008406;ENSGACG00000007715;ENSTNIG00000014038;ENSDARG00000070578;ENSORLG00000000946;ENSTRUG00000016194;ENSGACG00000017115;ENSTNIG00000009605;ENSDARG00000070640	EDN2;CHST1;EDN2 (1 of 2);NP_001038650.1;chst1	Endothelin-2 Precursor (ET-2)(Preproendothelin-2)(PPET2) [Source:UniProtKB/Swiss-Prot;Acc:P20800];Carbohydrate sulfotransferase 1 (EC 2.8.2.21)(Keratan sulfate Gal-6 sulfotransferase)(KSST)(KSGal6ST)(KS6ST)(Galactose/N-acetylglucosamine/N-acetylglucosamine 6-O-sulfotransferase 1)(GST-1) [Source:UniProtKB/Swiss-Prot;Acc:O43916];Endothelin-2 precursor (ET-2) (Preproendothelin-2) (PPET2). [Source:Un…	-	ENSG00000127129;ENSMUSG00000028635;ENSRNOG00000009390;ENSG00000175264;ENSMUSG00000027221;ENSRNOG00000007989	EDN2;CHST1	Endothelin-2 Precursor (ET-2)(Preproendothelin-2)(PPET2) [Source:UniProtKB/Swiss-Prot;Acc:P20800];endothelin 2 Gene [Source:MGI (curated);Acc:Edn2-001];Endothelin-2 precursor (ET-2) (Preproendothelin-2) (PPET2) (Vasoactive intestinal contractor) (VIC). [Source:UniProtKB/Swiss-Prot;Acc:P23943];Carbohydrate sulfotransferase 1 (EC 2.8.2.21)(Keratan sulfate Gal-6 sulfotransferase)(KSST)(KSGal6ST)(KS6…	Similar to Putative p150	regulation of vasoconstriction (0019229);positive regulation of leukocyte chemotaxis (0002690);hormonal regulation of the force of heart contraction (0003058);positive regulation of the force of heart contraction by chemical signal (0003099);regulation of systemic arterial blood pressure by endothelin (0003100);elevation of cytosolic calcium ion concentration (0007204);positive regulation of cell…	0019229;0051239;0050789;0065007;0008150;0002690;0003058;0003099;0003100;0007204;0008284;0010460;0014824;0014826;0019221;0019722;0030593;0042116;0045987;0048016;0048246;0002687;0002684;0002682;0048518;0002685;0030334;0040012;0051270;0032879;0050794;0030335;0051272;0048522;0002688;0050920;0032101;0048583;0050795;0050921;0032103;0048584;0040017;0048520;0003057;0002026;0008016;0065008;0045823;0051240…	hormone activity (0005179);endothelin B receptor binding (0031708);keratan sulfotransferase activity (0045130)	0005179;0031708;0005102;0005515;0005488;0003674;0031705;0001664;0008146;0016782;0016740;0003824;0045130	extracellular space (0005615);membrane attack complex (0005579);Golgi membrane (0000139)	0005576;0005575;0005615;0044421;0016021;0016020;0005579;0043234;0032991;0044459;0044425;0044464;0005623;0005886;0046930;0031224;0005887;0031226;0000139;0005794;0031090;0044422;0043226;0043227;0044431;0044444;0044424;0005622;0005737;0044446;0043229;0043231;0012505	6.47	6.89	7.01	6.65	6.46	6.92	6.66	6.47	6.5	6.82	6.58	6.49	6.67	6.66	6.63	6.85	6.87	6.65	6.86	7.17	6.88
tcay0041.b.01	Cluster 2 - Up at day 7	-	Not differentially expressed	Yes	Confident	TCCE0018D.B.07_3.1	Gasterosteus_aculeatus	270	3	3-INTERGENIC	-4144	ENSGACG00000017390	-	-	ENSGACG00000017390;ENSTRUG00000010460;ENSTNIG00000011036	-	-	ENSGACG00000017390	-	-	-	Similar to Centlein (CNTLN)	regulation of transcription, DNA-dependent (0006355);proteolysis (0006508)	0006355;0045449;0010468;0060255;0019222;0050789;0065007;0008150;0010556;0009889;0019219;0031323;0050794;0031326;0051252;0006508;0044267;0019538;0043283;0043170;0008152;0044238;0034960;0044260;0044237;0009987	transcription factor activity (0003700);sequence-specific DNA binding (0043565);protein dimerization activity (0046983);serine-type carboxypeptidase activity (0004185)	0003700;0043565;0046983;0003677;0003676;0005488;0003674;0030528;0005515;0004185;0004180;0008238;0070011;0008233;0016787;0003824;0070008;0008236;0017171	nucleus (0005634)	0005634;0043231;0043227;0043226;0005575;0043229;0044424;0044464;0005623;0005622	6.61	6.75	6.6	6.66	6.6	6.56	6.77	6.48	6.85	6.68	6.65	6.37	6.74	6.74	7.38	6.57	6.73	6.47	6.54	6.66	7.2
tcay0007.o.13	Cluster 2 - Up at day 7	T only	H-Meiotic/Post-meiotic	NO	Confident	TCAY0007B.O.13_5.1	Danio_rerio	256	4	1-EXONIC	614	ENSDARG00000021697	morn3	hypothetical protein LOC550359 [Source:RefSeq_peptide;Acc:NP_001017666]	ENSDARG00000021697;ENSTRUG00000010134;ENSORLG00000008483;ENSGACG00000017020;ENSTNIG00000009087;ENSTRUG00000014600;ENSTRUG00000013463;ENSTNIG00000012356	morn3;zgc:112051;MORN3;MORN3 (1 of 3);MORN3 (3 of 3);MORN3 (2 of 3);MORN3 (1 of 2);MORN3 (2 of 2)	hypothetical protein LOC550359 [Source:RefSeq_peptide;Acc:NP_001017666];MORN repeat-containing protein 3. [Source:Uniprot/SWISSPROT;Acc:Q6PF18];MORN repeat-containing protein 3 [Source:UniProtKB/Swiss-Prot	ENSGACG00000017020	ENSMUSG00000029477;ENSG00000139714	MORN3	MORN repeat containing 3 Gene [Source:MGI (curated);Acc:Morn3-002];MORN repeat-containing protein 3 [Source:UniProtKB/Swiss-Prot;Acc:Q6PF18]	Highly similar to MORN repeat-containing protein 3 (MORN3)	one-carbon compound metabolic process (0006730)	0006730;0044237;0008152;0008150;0009987	carbonate dehydratase activity (0004089);zinc ion binding (0008270)	0004089;0008270;0046872;0016836;0016835;0016829;0003824;0003674;0046914;0043169;0043167;0005488	-	-	6.75	6.77	6.62	6.62	7.09	6.92	6.55	6.8	6.69	6.83	6.77	6.58	6.5	6.66	6.19	6.9	6.88	7.03	6.68	7.38	7.28
tcba0002.c.19	Cluster 2 - Up at day 7	-	Not differentially expressed	Yes	Confident	TCBA0002C.C.19_5.1	Gasterosteus_aculeatus	190	4	1-EXONIC	360	ENSGACG00000003174	FAM45A	Protein FAM45A [Source:UniProtKB/Swiss-Prot;Acc:Q8TCE6]	ENSGACG00000003174;ENSTRUG00000017820;ENSORLG00000014242;ENSDARG00000062965	FAM45A;FAM45B;LOC556203	Protein FAM45A [Source:UniProtKB/Swiss-Prot;Acc:Q8TCE6];Protein FAM45A. [Source:Uniprot/SWISSPROT	ENSGACG00000003174	ENSG00000119979;ENSMUSG00000024993;ENSRNOG00000010230;ENSG00000221930	FAM45A;1810055E12RIK;RGD1308326_PREDICTED;FAM45B	Protein FAM45A [Source:UniProtKB/Swiss-Prot;Acc:Q8TCE6];RIKEN cDNA 1810055E12 gene Gene [Source:MGI Symbol;Acc:MGI:1915144];Protein FAM45B [Source:UniProtKB/Swiss-Prot;Acc:Q6NSW5]	Highly similar to Protein FAM45A (FAM45A)	-	-	-	-	-	-	6.69	6.78	6.82	6.82	7.24	7.08	6.88	6.83	6.75	7.06	6.87	6.93	6.81	6.78	6.74	6.89	6.84	6.53	6.82	7.49	7.33
tcad0003.g.20	Cluster 2 - Up at day 7	-	I-Isolated germ cells only	Yes	Confident	TCAD0003A.G.20_5.1	Gasterosteus_aculeatus	174	4	1-EXONIC	376	ENSGACG00000006169	BAG2	BAG family molecular chaperone regulator 2 (BAG-2)(Bcl-2-associated athanogene 2) [Source:UniProtKB/Swiss-Prot;Acc:O95816]	ENSGACG00000006169;ENSTRUG00000015680;ENSORLG00000010100;ENSTNIG00000016574;ENSDARG00000035005	BAG2;bag2	BAG family molecular chaperone regulator 2 (BAG-2)(Bcl-2-associated athanogene 2) [Source:UniProtKB/Swiss-Prot;Acc:O95816];BAG family molecular chaperone regulator 2 (Bcl-2-associated athanogene 2) (BAG-2). [Source:Uniprot/SWISSPROT;BCL2-associated athanogene 2 [Source:RefSeq_peptide;Acc:NP_957294]	ENSGACG00000006169	ENSG00000112208;ENSMUSG00000042215;ENSRNOG00000012709	BAG2;LOC679102	BAG family molecular chaperone regulator 2 (BAG-2)(Bcl-2-associated athanogene 2) [Source:UniProtKB/Swiss-Prot;Acc:O95816];BCL2-associated athanogene 2 Gene [Source:MGI (curated);Acc:Bag2-001]	Highly similar to BAG family molecular chaperone regulator 2 (BAG2)	apoptosis (0006915);protein folding (0006457)	0006915;0012501;0008219;0009987;0008150;0016265;0032502;0006457;0019538;0044267;0043283;0043170;0008152;0044238;0034960;0044260;0044237	protein binding (0005515);chaperone regulator activity (0030188)	0005515;0005488;0003674;0030188	-	-	6.69	6.64	6.69	6.8	6.72	6.78	6.86	6.75	6.65	6.96	6.59	6.71	6.87	6.72	6.45	6.53	6.98	7.36	6.62	7.44	7.04
1RT86E10_C_C05	Cluster 2 - Up at day 7	T only	Not differentially expressed	NO	None	-	-	-	0	-	-	-	-	-	-	-	-	-	-	-	-	Weakly similar to GTPase IMAP family member 6 (Immunity-associated nucleotide 6 protein). (Fragment) (GIMAP6)	-	-	-	-	-	-	6.75	6.5	6.6	6.58	6.98	6.66	6.68	6.45	6.73	6.81	6.62	6.35	6.62	7.26	6.68	6.39	6.79	6.68	6.7	7.38	6.93
tcbk0057.a.03	Cluster 2 - Up at day 7	T > 11KT	C-Somatic, high in stage VIII	Yes	Confident	TCBK0057C.A.03_5.1	Gasterosteus_aculeatus	253	4	1-EXONIC	438	ENSGACG00000009246	-	-	ENSGACG00000009246;ENSTRUG00000014416;ENSORLG00000013399;ENSTNIG00000011562;ENSDARG00000055705	F5;Q804W5_FUGRU;f5	Coagulation factor V precursor (Activated protein C cofactor) [Contains: Coagulation factor V heavy chain; Coagulation factor V light chain]. [Source:Uniprot/SWISSPROT;Acc:P12259];Coagulation factor V (Fragment). [Source:Uniprot/SPTREMBL;Acc:Q804W5];coagulation factor V [Source:RefSeq_peptide;Acc:NP_001007209]	ENSGACG00000009246	-	-	-	Highly similar to Coagulation factor V (F5)	cell adhesion (0007155)	0007155;0009987;0008150;0022610	copper ion binding (0005507);oxidoreductase activity (0016491)	0005507;0016491;0046872;0046914;0043169;0043167;0005488;0003674;0003824	-	-	6.37	6.27	6.89	6.55	6.76	6.66	6.39	6.63	6.39	6.46	6.61	6.61	6.39	6.71	6.3	6.75	6.77	6.61	6.31	7.25	7.32
1RT77K24_C_F12	Cluster 2 - Up at day 7	T only	Badly measured	Yes	Confident	TCCE0006C.G.20_3.1	Gasterosteus_aculeatus	150	2	1-EXONIC	319	ENSGACG00000010252	LECT2	Leukocyte cell-derived chemotaxin 2 Precursor (hLECT2) [Source:UniProtKB/Swiss-Prot;Acc:O14960]	ENSGACG00000010252;ENSTRUG00000004375;ENSORLG00000018610;ENSTNIG00000004617;ENSDARG00000033227;ENSTNIG00000010378	LECT2;LECT2 (1 of 2);lect2l;LECT2 (2 of 2)	Leukocyte cell-derived chemotaxin 2 Precursor (hLECT2) [Source:UniProtKB/Swiss-Prot;Acc:O14960];Leukocyte cell-derived chemotaxin 2 precursor (hLECT2). [Source:Uniprot/SWISSPROT;leukocyte cell-derived chemotaxin 2 [Source:RefSeq_peptide;Acc:NP_001041520]	ENSGACG00000010252	ENSG00000145826;ENSMUSG00000021539;ENSRNOG00000012189	LECT2;NP_001101875.1	Leukocyte cell-derived chemotaxin 2 Precursor (hLECT2) [Source:UniProtKB/Swiss-Prot;Acc:O14960];leukocyte cell-derived chemotaxin 2 Gene [Source:MGI Symbol;Acc:MGI:1278342];leukocyte cell-derived chemotaxin 2 [Source:RefSeq_peptide;Acc:NP_001101875]	Similar to Leukocyte cell-derived chemotaxin 2 (LECT2)	proteolysis (0006508);response to bacterium (0009617);cGMP biosynthetic process (0006182);protein amino acid phosphorylation (0006468);intracellular signaling cascade (0007242);skeletal system development (0001501);chemotaxis (0006935)	0006508;0009617;0044267;0019538;0043283;0043170;0008152;0008150;0044238;0034960;0044260;0044237;0009987;0051707;0009607;0050896;0051704;0006182;0006468;0007242;0009190;0009165;0009117;0006753;0055086;0006139;0009187;0046068;0016310;0006796;0006793;0043687;0006464;0043412;0007165;0007154;0050794;0050789;0065007;0001501;0006935;0048731;0048856;0032502;0007275;0032501;0042221;0042330;0007626;0007610…	metalloendopeptidase activity (0004222);guanylate cyclase activity (0004383);protein kinase activity (0004672);ATP binding (0005524)	0004222;0004175;0070011;0008233;0016787;0003824;0003674;0008237;0004383;0004672;0005524;0016829;0016849;0009975;0016301;0016772;0016740;0016773;0032559;0030554;0017076;0000166;0005488;0032555;0032553	extracellular space (0005615);cytoplasm (0005737)	0005576;0005615;0005737;0005575;0044421;0044424;0044464;0005623;0005622	6.32	6.63	6.89	6.86	6.31	6.4	6.48	6.33	6.44	6.76	6.36	6.52	6.35	6.65	6.62	6.54	7.05	6.65	6.68	7.25	6.96
tcbk0013.j.22	Cluster 2 - Up at day 7	T only	C-Somatic, high in stage VIII	Yes	Confident	TCCE0022D.I.07_3.1	Danio_rerio	133	3	1-EXONIC	232	ENSDARG00000032199	gpc3	Glypican 3 (Fragment). [Source:UniProtKB/TrEMBL;Acc:Q6V9Y8]	ENSDARG00000032199;ENSTRUG00000004635;ENSORLG00000009822;ENSGACG00000018655;ENSTNIG00000004678	gpc3;GPC3	Glypican 3 (Fragment). [Source:UniProtKB/TrEMBL;Acc:Q6V9Y8];Glypican 3 (Fragment). [Source:Uniprot/SPTREMBL;Glypican-3 precursor (Intestinal protein OCI-5) (GTR2-2) (MXR7) [Contains: Secreted glypican-3]. [Source:Uniprot/SWISSPROT;Acc:P51654];Glypican-3 Precursor (Intestinal protein OCI-5)(GTR2-2)(MXR7) [Contains Secreted glypican-3] [Source:UniProtKB/Swiss-Prot	ENSGACG00000018655	ENSMUSG00000055653;ENSRNOG00000022684;ENSG00000147257	GPC3	glypican 3 Gene [Source:MGI (curated);Acc:Gpc3-001];Glypican-3 precursor (Intestinal protein OCI-5). [Source:UniProtKB/Swiss-Prot;Acc:P13265];Glypican-3 Precursor (Intestinal protein OCI-5)(GTR2-2)(MXR7) [Contains Secreted glypican-3] [Source:UniProtKB/Swiss-Prot;Acc:P51654]	Similar to Glypican-3 (GPC3)	cell migration involved in gastrulation (0042074);ureteric bud branching (0001658);negative regulation of cell proliferation (0008285);organ morphogenesis (0009887);positive regulation of BMP signaling pathway (0030513);negative regulation of growth (0045926)	0042074;0016477;0048870;0006928;0009987;0008150;0051674;0051179;0040011;0007369;0048598;0009653;0032502;0048856;0009790;0007275;0032501;0001658;0008285;0009887;0030513;0045926;0048754;0001763;0035239;0035295;0001657;0001656;0001822;0048513;0048731;0001655;0042127;0050794;0050789;0065007;0048523;0048519;0030510;0017015;0009966;0010646;0030511;0009967;0010647;0048522;0048518;0040008	GPI anchor binding (0048503)	48503	proteinaceous extracellular matrix (0005578);integral to plasma membrane (0005887);Golgi apparatus (0005794);anchored to membrane (0031225)	0005578;0031012;0044421;0005575;0005576;0005886;0016020;0005887;0005737;0005794;0031225;0044424;0044464;0005623;0005622;0043231;0043227;0043226;0043229;0044444;0016021;0031224;0044425;0031226;0044459	5.95	5.97	6.07	5.93	5.88	5.88	5.9	5.89	6.02	6.05	5.97	6.04	6.49	5.93	6.17	6.06	5.94	5.96	6.08	8.89	9.13
tcad0003.n.22	Cluster 2 - Up at day 7	T only	Not differentially expressed	Yes	Confident	TCAD0003A.N.22_5.1	Gasterosteus_aculeatus	317	3	1-EXONIC	355	ENSGACG00000020141	-	-	ENSGACG00000020141;ENSTRUG00000003445;ENSTNIG00000003287;ENSDARG00000012395	MMP1;mmp13	Interstitial collagenase precursor (EC 3.4.24.7) (Matrix metalloproteinase-1) (MMP-1) (Fibroblast collagenase) [Contains: 22 kDa interstitial collagenase; 27 kDa interstitial collagenase]. [Source:Uniprot/SWISSPROT;Acc:P03956];matrix metalloproteinase 13 [Source:RefSeq_peptide;Acc:NP_958911]	ENSGACG00000020141	-	-	-	Weakly similar to Bile salt-activated lipase (CEL)	proteolysis (0006508);peptidoglycan metabolic process (0000270)	0006508;0008152;0044267;0019538;0043283;0043170;0008150;0044238;0034960;0044260;0044237;0009987;0000270;0005975	metalloendopeptidase activity (0004222);zinc ion binding (0008270)	0003824;0046872;0004222;0008237;0008270;0003674;0004175;0070011;0008233;0016787;0046914;0043169;0043167;0005488	proteinaceous extracellular matrix (0005578)	0005578;0031012;0044421;0005575;0005576	6.74	6.86	6.71	6.65	6.58	6.75	6.61	6.64	6.65	6.63	6.62	6.37	6.6	6.79	6.62	6.86	7.71	6.62	6.87	8.08	7.25
1RT106F01_B_C01	Cluster 2 - Up at day 7	-	A-Somatic	Yes	Confident	1.50668e+07	Oryzias_latipes	62	3	1-EXONIC	117	ENSORLG00000004604	DEPDC6	DEP domain-containing protein 6 [Source:UniProtKB/Swiss-Prot;Acc:Q8TB45]	ENSORLG00000004604;ENSTRUG00000012469;ENSGACG00000007081;ENSTNIG00000009645;ENSDARG00000040930	DEPDC6;DEPDC6 (1 of 2);zgc:152943	DEP domain-containing protein 6 [Source:UniProtKB/Swiss-Prot;Acc:Q8TB45];DEP domain-containing protein 6. [Source:Uniprot/SWISSPROT;hypothetical protein LOC768177 [Source:RefSeq_peptide;Acc:NP_001070788]	ENSGACG00000007081	ENSG00000155792;ENSMUSG00000022419;ENSRNOG00000004328	DEPDC6;RGD1561030_PREDICTED	DEP domain-containing protein 6 [Source:UniProtKB/Swiss-Prot;Acc:Q8TB45];DEP domain containing 6 Gene [Source:MGI (curated);Acc:Depdc6-001]	Highly similar to DEP domain-containing protein 6 (DEPDC6)	intracellular signaling cascade (0007242)	0007242;0007165;0007154;0009987;0008150;0050794;0050789;0065007	protein binding (0005515)	0005515;0005488;0003674	intracellular (0005622)	0005622;0044464;0005575;0005623	6.82	7.42	7.45	7.24	6.82	6.9	7.33	6.98	7.24	7.02	6.69	6.63	7.23	7.08	7.29	7.63	7.87	7	7.75	8.18	7.89
tcbk0001.p.19	Cluster 2 - Up at day 7	-	Not differentially expressed	NO	Confident	TCBK0001C.P.19_5.1	Gasterosteus_aculeatus	581	4	1-EXONIC	580	ENSGACG00000006570	AMD1	S-adenosylmethionine decarboxylase proenzyme (AdoMetDC)(SamDC)(EC 4.1.1.50) [Contains S-adenosylmethionine decarboxylase alpha chain;S-adenosylmethionine decarboxylase beta chain] [Source:UniProtKB/Swiss-Prot;Acc:P17707]	ENSGACG00000006570;ENSTRUG00000018256;ENSORLG00000015204;ENSTNIG00000002751;ENSDARG00000043856;ENSTNIG00000002750	AMD1;amd1;AMD1 (2 of 2);AMD1 (1 of 2)	S-adenosylmethionine decarboxylase proenzyme (AdoMetDC)(SamDC)(EC 4.1.1.50) [Contains S-adenosylmethionine decarboxylase alpha chain;S-adenosylmethionine decarboxylase beta chain] [Source:UniProtKB/Swiss-Prot;Acc:P17707];S-adenosylmethionine decarboxylase proenzyme (EC 4.1.1.50) (AdoMetDC) (SamDC) [Contains: S-adenosylmethionine decarboxylase alpha chain; S- adenosylmethionine decarboxylase beta …	ENSGACG00000006570	ENSG00000123505;ENSMUSG00000060096;ENSRNOG00000000585;ENSRNOG00000011069;ENSRNOG00000017205;ENSMUSG00000075232;ENSMUSG00000063953	AMD1;AC102106.14;AC147238.3	S-adenosylmethionine decarboxylase proenzyme (AdoMetDC)(SamDC)(EC 4.1.1.50) [Contains S-adenosylmethionine decarboxylase alpha chain;S-adenosylmethionine decarboxylase beta chain] [Source:UniProtKB/Swiss-Prot;Acc:P17707];S-adenosylmethionine decarboxylase proenzyme 1 (AdoMetDC 1)(SamDC 1)(EC 4.1.1.50) [Contains S-adenosylmethionine decarboxylase 1 alpha chain;S-adenosylmethionine decarboxylase 1 …	Highly similar to S-adenosylmethionine decarboxylase proenzyme (AMD1)	spermine biosynthetic process (0006597);spermidine biosynthetic process (0008295);in utero embryonic development (0001701)	0006597;0008295;0006596;0006595;0006576;0006575;0006519;0044237;0008152;0008150;0009987;0044238;0009308;0034641;0006807;0042401;0009309;0044271;0044249;0009058;0042398;0008215;0008216;0001701;0043009;0009792;0009790;0032502;0007275;0032501	adenosylmethionine decarboxylase activity (0004014);protein binding (0005515)	0004014;0016831;0016830;0016829;0003824;0003674;0005515;0005488	-	-	6.91	7.5	6.98	7.07	6.53	7.22	7.41	7.1	7.06	7.08	7.3	7.48	7.41	7.26	7.09	8.1	7.68	7.79	7.1	8.27	7.94
tcbk0061.a.21	Cluster 2 - Up at day 7	-	A-Somatic	Yes	Confident	TCBK0061C.A.21_5.1	Danio_rerio	156	4	1-EXONIC	333	ENSDARG00000039492	zgc:63602	hypothetical protein LOC393451 [Source:RefSeq_peptide;Acc:NP_956773]	ENSDARG00000039492;ENSTRUG00000018047;ENSORLG00000010534;ENSGACG00000005410;ENSTNIG00000009696;ENSTRUG00000000073;ENSORLG00000010516	zgc:63602;zgc:63667;CYP46A1;CYP46A1 (2 of 2);CYP46A1 (1 of 2)	hypothetical protein LOC393451 [Source:RefSeq_peptide;Acc:NP_956773];Cytochrome P450 46A1 (EC 1.14.13.98) (Cholesterol 24-hydroxylase) (CH24H). [Source:Uniprot/SWISSPROT;Acc:Q9Y6A2];Cytochrome P450 46A1 (EC 1.14.13.98)(Cholesterol 24-hydroxylase)(CH24H) [Source:UniProtKB/Swiss-Prot		ENSGACG00000005410	ENSMUSG00000021259;ENSRNOG00000007147;ENSG00000036530	CYP46A1;NP_001102193.1	Highly similar to Cytochrome P450 46A1 (CYP46A1)	cytochrome P450, family 46, subfamily a, polypeptide 1 Gene [Source:MGI Symbol;Acc:MGI:1341877];cytochrome P450, family 46, subfamily a, polypeptide 1 [Source:RefSeq_peptide;Acc:NP_001102193];Cytochrome P450 46A1 (EC 1.14.13.98)(Cholesterol 24-hydroxylase)(CH24H) [Source:UniProtKB/Swiss-Prot;Acc:Q9Y6A2]	electron transport (0006118);iron ion transport (0006826);heme biosynthetic process (0006783);cellular iron ion homeostasis (0006879);oxidation reduction (0055114);cholesterol catabolic process (0006707);nervous system development (0007399)	0006118;0006826;0006783;0006879;0006779;0006778;0033013;0046483;0044237;0008152;0008150;0009987;0051186;0033014;0051188;0044249;0009058;0042168;0042440;0046148;0000041;0030001;0006812;0006811;0006810;0051234;0051179;0015674;0030005;0030003;0006873;0050801;0048878;0042592;0065008;0065007;0055082;0019725;0055080;0055066;0055072;0055114;0006629;0008202;0008203;0044238;0044255;0016125;0006066;0006707…	heme binding (0020037);electron carrier activity (0009055);cholesterol 24-hydroxylase activity (0033781);steroid hydroxylase activity (0008395)	0005506;0020037;0004497;0016491;0046872;0003824;0003674;0046914;0043169;0043167;0005488;0046906;0009055;0033781;0016709;0016705;0008395	membrane attack complex (0005579);nucleus (0005634);endoplasmic reticulum membrane (0005789);microsome (0005792)	0016020;0005579;0043234;0032991;0005575;0044459;0044425;0044464;0005623;0005886;0046930;0016021;0031224;0005887;0031226;0005634;0043231;0043227;0043226;0043229;0044424;0005622;0005783;0005789;0005792;0044444;0005737;0031090;0044422;0044432;0044446;0042175;0012505;0042598;0005624;0005626;0000267	6.87	6.93	7.39	7.1	7.7	6.75	7.07	7.1	6.94	7.35	6.94	7.07	6.97	7	7.08	7.59	7.9	8.08	7.4	7.94
tcav0001.h.01	Cluster 2 - Up at day 7	-	A-Somatic	Yes	Confident	TCAV0001C.H.01_5.1	Fugu_rubripes	112	6	1-EXONIC	183	ENSTRUG00000000073	CYP46A1 (2 of 2)	Cytochrome P450 46A1 (EC 1.14.13.98)(Cholesterol 24-hydroxylase)(CH24H) [Source:UniProtKB/Swiss-Prot;Acc:Q9Y6A2]	ENSTRUG00000000073;ENSORLG00000010534;ENSGACG00000005410;ENSTNIG00000009696;ENSDARG00000039492;ENSDARG00000012137;ENSDARG00000004262;ENSDARG00000058474;ENSORLG00000010516	CYP46A1 (2 of 2);CYP46A1;CYP46A1 (1 of 2);CYP46A1 (3 of 4);zgc:109896;zgc:63667;zgc:136808	Cytochrome P450 46A1 (EC 1.14.13.98)(Cholesterol 24-hydroxylase)(CH24H) [Source:UniProtKB/Swiss-Prot;Acc:Q9Y6A2];Cytochrome P450 46A1 (EC 1.14.13.98) (Cholesterol 24-hydroxylase) (CH24H). [Source:Uniprot/SWISSPROT;hypothetical protein LOC553543 [Source:RefSeq_peptide;Acc:NP_001018358];hypothetical protein LOC393451 [Source:RefSeq_peptide;Acc:NP_956773];hypothetical protein LOC692332 [Source:RefSe…	ENSGACG00000005410	ENSG00000036530;ENSMUSG00000021259;ENSRNOG00000007147	CYP46A1;NP_001102193.1	Cytochrome P450 46A1 (EC 1.14.13.98)(Cholesterol 24-hydroxylase)(CH24H) [Source:UniProtKB/Swiss-Prot;Acc:Q9Y6A2];cytochrome P450, family 46, subfamily a, polypeptide 1 Gene [Source:MGI Symbol;Acc:MGI:1341877];cytochrome P450, family 46, subfamily a, polypeptide 1 [Source:RefSeq_peptide;Acc:NP_001102193]	Highly similar to Cytochrome P450 46A1 (CYP46A1)	electron transport (0006118);oxidation reduction (0055114);iron ion transport (0006826);heme biosynthetic process (0006783);cellular iron ion homeostasis (0006879);cholesterol catabolic process (0006707);nervous system development (0007399)	0006118;0055114;0008152;0008150;0006826;0006783;0006879;0006779;0006778;0033013;0046483;0044237;0009987;0051186;0033014;0051188;0044249;0009058;0042168;0042440;0046148;0000041;0030001;0006812;0006811;0006810;0051234;0051179;0015674;0030005;0030003;0006873;0050801;0048878;0042592;0065008;0065007;0055082;0019725;0055080;0055066;0055072;0006629;0006707;0007399;0008202;0044238;0008203;0016125;0006066…	heme binding (0020037);electron carrier activity (0009055);steroid hydroxylase activity (0008395);cholesterol 24-hydroxylase activity (0033781)	0004497;0005506;0020037;0016491;0003824;0003674;0046914;0043169;0043167;0005488;0046872;0046906;0009055;0008395;0033781;0016709;0016705	nucleus (0005634);membrane attack complex (0005579);endoplasmic reticulum membrane (0005789);microsome (0005792)	0005634;0043231;0043227;0043226;0005575;0043229;0044424;0044464;0005623;0005622;0016020;0005579;0043234;0032991;0044459;0044425;0005886;0046930;0016021;0031224;0005887;0031226;0005783;0005789;0005792;0044444;0005737;0031090;0044422;0044432;0044446;0042175;0012505;0042598;0005624;0005626;0000267	7.17	6.88	7.35	7.08	7.76	7.1	7.07	7.04	6.91	7.43	6.96	7.16	7.23	7.07	6.94	7.69	7.78	7.88	7.67	7.94	7.63
tcbk0062.j.17	Cluster 2 - Up at day 7	-	A-Somatic	NO	Confident	TCBK0062C.J.17_5.1	Gasterosteus_aculeatus	471	4	1-EXONIC	783	ENSGACG00000000687	PFKM (2 of 2)	6-phosphofructokinase, muscle type (EC 2.7.1.11)(Phosphofructokinase 1)(Phosphohexokinase)(Phosphofructo-1-kinase isozyme A)(PFK-A)(Phosphofructokinase-M) [Source:UniProtKB/Swiss-Prot;Acc:P08237]	ENSGACG00000000687;ENSTRUG00000005234;ENSORLG00000001713;ENSTNIG00000014574;ENSDARG00000060797	PFKM (2 of 2);NP_001082886.1;PFKM (1 of 2)	6-phosphofructokinase, muscle type (EC 2.7.1.11)(Phosphofructokinase 1)(Phosphohexokinase)(Phosphofructo-1-kinase isozyme A)(PFK-A)(Phosphofructokinase-M) [Source:UniProtKB/Swiss-Prot;Acc:P08237];6-phosphofructokinase, muscle type (EC 2.7.1.11) (Phosphofructokinase 1) (Phosphohexokinase) (Phosphofructo-1-kinase isozyme A) (PFK-A) (Phosphofructokinase-M). [Source:Uniprot/SWISSPROT;hypothetical pro…		ENSGACG00000000687	ENSG00000152556;ENSMUSG00000033065;ENSRNOG00000009628	PFKM	Highly similar to 6-phosphofructokinase, muscle type (PFKM)	6-phosphofructokinase, muscle type (EC 2.7.1.11)(Phosphofructokinase 1)(Phosphohexokinase)(Phosphofructo-1-kinase isozyme A)(PFK-A)(Phosphofructokinase-M) [Source:UniProtKB/Swiss-Prot;Acc:P08237];phosphofructokinase, muscle Gene [Source:MGI Symbol;Acc:MGI:97548];6-phosphofructokinase, muscle type (EC 2.7.1.11) (Phosphofructokinase 1) (Phosphohexokinase) (Phosphofructo-1-kinase isozyme A) (PFK-A) …	glycolysis (0006096);glycogen metabolic process (0005977);fructose 6-phosphate metabolic process (0006002);muscle maintenance (0046716);protein oligomerization (0051259);positive regulation of insulin secretion (0032024);fructose 1,6-bisphosphate metabolic process (0030388);cellular glucose homeostasis (0001678)	0006096;0006007;0006006;0019318;0005996;0006066;0044237;0008152;0008150;0009987;0044262;0005975;0044238;0019320;0046365;0044275;0016052;0009056;0044265;0009057;0043170;0044248;0044260;0046164;0006091;0005977;0006002;0046716;0051259;0042593;0032024;0030388;0006073;0044264;0005976;0043283;0034960;0006112;0015980;0006000;0002793;0002791;0051046;0051049;0032879;0050789;0065007;0051047;0051050;0048518…	6-phosphofructokinase activity (0003872);magnesium ion binding (0000287);ATP binding (0005524);protein C-terminus binding (0008022);kinase binding (0019900);identical protein binding (0042802);sugar binding (0005529)	0003872;0008443;0016773;0016772;0016740;0003824;0003674;0019200;0016301;0000166;0000287;0005524;0008022;0019900;0042802;0005529;0005488;0046872;0043167;0032559;0030554;0017076;0032555;0032553;0030246;0005515;0019899	6-phosphofructokinase complex (0005945);endoplasmic reticulum (0005783);soluble fraction (0005625)	0005945;0005737;0044424;0044464;0005575;0005623;0005622;0043234;0032991;0044445;0044444;0005829;0005783;0005625;0000267;0043231;0043227;0043226;0043229	7.17	7.35	7.33	7.32	7.68	7.52	7.18	7	7.14	7.02	7.3	7.1	7.05	6.76	7.28	7.62	7.46	7.27	7.71	7.89
tcac0004.e.16	Cluster 2 - Up at day 7	-	A-Somatic	NO	Confident	TCAC0004C.E.16_5.1	Oryzias_latipes	161	4	1-EXONIC	287	ENSORLG00000010690	-	-	ENSORLG00000010690;ENSTRUG00000000453	-	-	ENSORLG00000010690	-	-	-	Similar to Krueppel-like factor 9 (KLF9)	-	-	nucleic acid binding (0003676);zinc ion binding (0008270)	0003676;0008270;0005488;0003674;0046914;0043169;0043167;0046872	nucleus (0005634)	0005634;0005622;0044464;0005575;0005623;0043231;0043227;0043226;0043229;0044424	7.35	7.41	7.49	7.53	7.73	7.4	7.8	7.25	7.13	7.47	7.06	7.57	7.22	7.39	7.14	7.48	7.51	7.14	7.22	7.58	7.65
tcaa0002.o.12	Cluster 2 - Up at day 7	-	Badly measured	Yes	Confident	TCAA0002C.O.12_5.1	Gasterosteus_aculeatus	180	4	1-EXONIC	207	ENSGACG00000002269	COL18A1 (1 of 2)	Collagen alpha-1(XVIII) chain Precursor [Contains Endostatin] [Source:UniProtKB/Swiss-Prot;Acc:P39060]	ENSGACG00000002269;ENSTRUG00000004844;ENSORLG00000014422;ENSTNIG00000008873;ENSDARG00000036558	COL18A1 (1 of 2);COL18A1;col18a1	Collagen alpha-1(XVIII) chain Precursor [Contains Endostatin] [Source:UniProtKB/Swiss-Prot;Acc:P39060];Collagen alpha-1(XVIII) chain precursor [Contains: Endostatin]. [Source:Uniprot/SWISSPROT;collagen XVIII alpha 1 chain [Source:RefSeq_peptide;Acc:NP_001034719]	ENSGACG00000002269	ENSG00000182871;ENSMUSG00000001435;ENSRNOG00000001229	COL18A1	Collagen alpha-1(XVIII) chain Precursor [Contains Endostatin] [Source:UniProtKB/Swiss-Prot;Acc:P39060];collagen, type XVIII, alpha 1 Gene [Source:MGI (curated);Acc:Col18a1-001];Collagen XVIII (Fragment). [Source:UniProtKB/TrEMBL;Acc:Q9QZD2]	Highly similar to Multi-functional protein MFP	cell adhesion (0007155);pathogenesis (0009405);phosphate transport (0006817);collagen catabolic process (0030574);response to drug (0042493);response to hydrostatic pressure (0051599);visual perception (0007601);negative regulation of cell proliferation (0008285);angiogenesis (0001525);endothelial cell morphogenesis (0001886);positive regulation of cell proliferation (0008284);extracellular matri…	0007155;0009405;0006817;0015698;0006820;0006811;0006810;0051234;0008150;0051179;0009987;0022610;0044403;0044419;0051704;0030574;0032963;0044259;0043170;0008152;0044236;0032501;0044243;0042493;0051599;0007601;0008285;0009887;0050953;0007600;0050890;0050877;0003008;0042127;0050794;0050789;0065007;0048523;0048519;0009653;0032502;0048856;0048513;0048731;0007275;0042221;0050896;0006950;0009415;0009628…	calcium ion binding (0005509);hormone activity (0005179);extracellular matrix structural constituent (0005201);zinc ion binding (0008270)	0005198;0005509;0003674;0043169;0043167;0005488;0046872;0005179;0005201;0005515;0008270;0005102;0046914	extracellular space (0005615);nucleus (0005634);Golgi apparatus (0005794);basement membrane (0005604);collagen type XVIII (0030938)	0005576;0005737;0031012;0005575;0044424;0044464;0005623;0005622;0044421;0005615;0005634;0005794;0005581;0044420;0005578;0043231;0043227;0043226;0043229;0044444;0005604;0030938;0030934	6.63	7.16	7.11	7.37	7.22	6.7	6.65	6.64	6.71	6.99	6.66	6.57	6.7	6.97	7.64	7.16	7.66	8.1	7.16	7.83	8.11
tcbk0054.a.24	Cluster 2 - Up at day 7	-	A-Somatic	Yes	Confident	TCBK0054C.A.24_5.1	Gasterosteus_aculeatus	199	4	1-EXONIC	345	ENSGACG00000010741	DIXDC1	Dixin (DIX domain-containing protein 1)(Coiled-coil protein DIX1)(Coiled-coil-DIX1) [Source:UniProtKB/Swiss-Prot;Acc:Q155Q3]	ENSGACG00000010741;ENSTRUG00000006613;ENSORLG00000005091;ENSTNIG00000016191;ENSDARG00000025302	DIXDC1;DIXDC1 (2 of 2);dixdc1;DIXDC1 (1 of 2)	Dixin (DIX domain-containing protein 1)(Coiled-coil protein DIX1)(Coiled-coil-DIX1) [Source:UniProtKB/Swiss-Prot;Acc:Q155Q3];Dixin (DIX domain-containing protein 1) (Coiled-coil protein DIX1) (Coiled-coil-DIX1). [Source:Uniprot/SWISSPROT;Acc:Q804T6]	ENSGACG00000010741	ENSG00000150764;ENSMUSG00000032064;ENSRNOG00000010260	DIXDC1	Dixin (DIX domain-containing protein 1)(Coiled-coil protein DIX1)(Coiled-coil-DIX1) [Source:UniProtKB/Swiss-Prot;Acc:Q155Q3];DIX domain containing 1 Gene [Source:MGI (curated);Acc:Dixdc1-005];Dixin (DIX domain-containing protein 1) (Coiled-coil protein DIX1) (Coiled-coil-DIX1). [Source:UniProtKB/Swiss-Prot;Acc:Q2VUH7]	Highly similar to Dixin (DIXDC1)	multicellular organismal development (0007275);regulation of transcription, DNA-dependent (0006355);positive regulation of Wnt receptor signaling pathway (0030177);Wnt receptor signaling pathway (0016055)	0007275;0006355;0030177;0045449;0010468;0060255;0019222;0050789;0065007;0008150;0010556;0009889;0019219;0031323;0050794;0031326;0051252;0032501;0032502;0009967;0009966;0010646;0010647;0048522;0048518;0030111;0016055;0007166;0007165;0007154;0009987	DNA binding (0003677);glucocorticoid receptor activity (0004883);steroid binding (0005496);actin binding (0003779)	0004871;0003677;0004883;0005496;0003676;0005488;0003674;0060089;0003707;0004879;0004872;0008289;0003779;0008092;0005515	nucleus (0005634);cytoplasm (0005737);cell junction (0030054)	0005622;0005634;0044464;0005575;0005623;0043231;0043227;0043226;0043229;0044424;0005737;0030054;0044459;0044425;0016020;0005886	6.91	6.83	6.65	7.42	6.68	6.45	6.45	6.79	6.56	6.73	6.4	6.64	6.7	6.4	6.92	7.75	8.23	7.8	7.58	7.91	8.03
tcbk0035.k.02	Cluster 2 - Up at day 7	-	C-Somatic, high in stage VIII	Yes	Confident	TCCE0023D.P.10_3.1	Gasterosteus_aculeatus	370	4	1-EXONIC	572	ENSGACG00000008910	-	-	ENSGACG00000008910;ENSTRUG00000001458;ENSORLG00000013450;ENSTNIG00000006390;ENSDARG00000042904	FOXO3;foxo5	Forkhead box protein O3 (Forkhead in rhabdomyosarcoma-like 1) (AF6q21 protein). [Source:Uniprot/SWISSPROT;Acc:O43524];forkhead box O5 [Source:RefSeq_peptide;Acc:NP_571160]	ENSGACG00000008910	ENSG00000118689;ENSMUSG00000048756;ENSRNOG00000000299;ENSG00000213688	FOXO3;NP_001099865.1;FOXO3B	Forkhead box protein O3 (Forkhead in rhabdomyosarcoma-like 1)(AF6q21 protein) [Source:UniProtKB/Swiss-Prot;Acc:O43524];forkhead box O3 Gene [Source:MGI (curated);Acc:Foxo3-001];forkhead box O3a [Source:RefSeq_peptide;Acc:NP_001099865];Fork head-like protein [Source:UniProtKB/TrEMBL;Acc:Q9UPC2]	Highly similar to Forkhead box protein O3 (FOXO3)	transcription antitermination (0031564);transcription termination (0006353);apoptosis (0006915);positive regulation of erythrocyte differentiation (0045648);positive regulation of transcription from RNA polymerase II promoter (0045944);ovulation from ovarian follicle (0001542);initiation of primordial ovarian follicle growth (0001544);antral ovarian follicle growth (0001547);oocyte maturation (00…	0006355;0045449;0010468;0060255;0019222;0050789;0065007;0008150;0010556;0009889;0019219;0031323;0050794;0031326;0051252;0006350;0031564;0006353;0006139;0044237;0008152;0009987;0044238;0034961;0034645;0009059;0009058;0043170;0044249;0044260;0034960;0043283;0043284;0010467;0043624;0034623;0032984;0022411;0016043;0043933;0034621;0043241;0006351;0032774;0016070;0031555;0031554;0032268;0051246;0043244…	transcription factor activity (0003700);sequence-specific DNA binding (0043565);transcription activator activity (0016563);protein kinase binding (0019901)	0003700;0043565;0003677;0003676;0005488;0003674;0030528;0005515;0016563;0019901;0019900;0019899	nucleus (0005634);cytoplasm (0005737);membrane fraction (0005624)	0005634;0043231;0043227;0043226;0005575;0043229;0044424;0044464;0005623;0005622;0005737;0005624;0005626;0000267	6.93	6.73	6.88	6.99	6.55	7.5	6.71	7.06	7.06	6.53	6.87	7.14	7.04	6.99	7.26	7.22	7.1	7.17	7	7.37	7.64
tcbk0004.f.03	Cluster 2 - Up at day 7	-	H-Meiotic/Post-meiotic	Yes	Confident	TCCE0021D.M.02_3.1	Gasterosteus_aculeatus	430	4	1-EXONIC	706	ENSGACG00000011337	PVRL3 (1 of 2)	Poliovirus receptor-related protein 3 Precursor (Nectin-3)(CDw113)(CD113 antigen) [Source:UniProtKB/Swiss-Prot;Acc:Q9NQS3]	ENSGACG00000011337;ENSTRUG00000007152;ENSORLG00000004186;ENSTNIG00000016243;ENSDARG00000057399	PVRL3 (1 of 2);PVRL3 (2 of 2)	Poliovirus receptor-related protein 3 Precursor (Nectin-3)(CDw113)(CD113 antigen) [Source:UniProtKB/Swiss-Prot;Acc:Q9NQS3];Poliovirus receptor-related protein 3 precursor (Nectin-3) (CD113 antigen) (CDw113). [Source:Uniprot/SWISSPROT	ENSGACG00000011337	ENSG00000177707;ENSMUSG00000022656;ENSRNOG00000002176	PVRL3;NP_001099353.1	Poliovirus receptor-related protein 3 Precursor (Nectin-3)(CDw113)(CD113 antigen) [Source:UniProtKB/Swiss-Prot;Acc:Q9NQS3];poliovirus receptor-related 3 Gene [Source:MGI (curated);Acc:Pvrl3-001];poliovirus receptor-related 3 [Source:RefSeq_peptide;Acc:NP_001099353]	Highly similar to Poliovirus receptor-related protein 3 (PVRL3)	homophilic cell adhesion (0007156);fertilization (0009566);lens morphogenesis in camera-type eye (0002089);retina morphogenesis in camera-type eye (0060042)	0007156;0016337;0007155;0009987;0008150;0022610;0009566;0002089;0060042;0009653;0032502;0048856;0002088;0043010;0001654;0007423;0048513;0048731;0007275;0032501;0048593;0048592;0009887;0022414;0000003;0019953;0060041	protein homodimerization activity (0042803);receptor activity (0004872);nutrient reservoir activity (0045735)	0005515;0042803;0004872;0004871;0060089;0003674;0005488;0042802;0046983;0045735	integral to membrane (0016021);cell-cell adherens junction (0005913);apical junction complex (0043296)	0005886;0016021;0005913;0043296;0016020;0044464;0005575;0005623;0005911;0030054;0044459;0044425;0005912;0070161;0031224;0016327	6.94	7.16	6.82	6.95	7.13	7.02	6.89	6.77	6.84	6.72	6.99	6.85	6.87	7.01	7.58	7.16	7.05	7.29	6.94	7.47	7.31
tcbk0048.d.01	Cluster 2 - Up at day 7	T only	B-Somatic, low in stage VIII	Yes	Confident	TCBK0048C.D.01_5.1	Gasterosteus_aculeatus	298	2	1-EXONIC	420	ENSGACG00000018120	IGFBP4	Insulin-like growth factor-binding protein 4 Precursor (IGF-binding protein 4)(IGFBP-4)(IBP-4) [Source:UniProtKB/Swiss-Prot;Acc:P22692]	ENSGACG00000018120;ENSTRUG00000006441;ENSORLG00000002661;ENSTNIG00000014149	IGFBP4	Insulin-like growth factor-binding protein 4 Precursor (IGF-binding protein 4)(IGFBP-4)(IBP-4) [Source:UniProtKB/Swiss-Prot;Acc:P22692];Insulin-like growth factor-binding protein 4 precursor (IGFBP-4) (IBP- 4) (IGF-binding protein 4). [Source:Uniprot/SWISSPROT	ENSGACG00000018120	ENSG00000141753;ENSMUSG00000017493;ENSRNOG00000010635	IGFBP4	Insulin-like growth factor-binding protein 4 Precursor (IGF-binding protein 4)(IGFBP-4)(IBP-4) [Source:UniProtKB/Swiss-Prot;Acc:P22692];insulin-like growth factor binding protein 4 Gene [Source:MGI (curated);Acc:Igfbp4-001];Insulin-like growth factor-binding protein 4 precursor (IGFBP-4) (IBP- 4) (IGF-binding protein 4). [Source:UniProtKB/Swiss-Prot;Acc:P21744]	Highly similar to Insulin-like growth factor binding protein 4	regulation of cell growth (0001558);skeletal system development (0001501);DNA metabolic process (0006259);cell proliferation (0008283);inflammatory response (0006954);intracellular signaling cascade (0007242)	0001558;0040008;0050789;0065007;0008150;0050794;0001501;0006259;0007165;0008283;0006954;0048731;0048856;0032502;0007275;0032501;0006139;0044237;0008152;0009987;0044238;0034960;0043283;0043170;0044260;0006952;0006950;0050896;0009611;0009605;0007154;0007242	insulin-like growth factor binding (0005520)	0005520;0019838;0005515;0005488;0003674	extracellular space (0005615)	0005576;0005575;0005615;0044421	6.81	7.3	7.19	6.82	6.72	7.05	6.99	7.16	6.86	7	7.11	7.06	6.82	7.05	6.6	6.96	7.06	6.91	7.16	7.4	7.63
tcbk0060.e.18	Cluster 2 - Up at day 7	-	Not differentially expressed	Yes	Confident	TCCE0025D.P.10_3.1	Oryzias_latipes	395	4	1-EXONIC	769	ENSORLG00000017562	C14orf68	Hepatocellular carcinoma down-regulated mitochondrial carrier protein [Source:UniProtKB/Swiss-Prot;Acc:Q6Q0C1]	ENSORLG00000017562;ENSTRUG00000012800;ENSGACG00000012923;ENSTNIG00000010972;ENSDARG00000059923	C14orf68;zgc:136752	Hepatocellular carcinoma down-regulated mitochondrial carrier protein [Source:UniProtKB/Swiss-Prot;Acc:Q6Q0C1];Hepatocellular carcinoma down-regulated mitochondrial carrier protein. [Source:Uniprot/SWISSPROT;Hepatocellular carcinoma-down-regulated mitochondrial carrier homolog A. [Source:Uniprot/SWISSPROT;Acc:Q1ECW7]	ENSGACG00000012923	ENSG00000140107;ENSMUSG00000048856;ENSRNOG00000003020	C14ORF68;AI132487;HDMCP	Hepatocellular carcinoma down-regulated mitochondrial carrier protein [Source:UniProtKB/Swiss-Prot;Acc:Q6Q0C1];Hepatocellular carcinoma down-regulated mitochondrial carrier homolog [Source:UniProtKB/Swiss-Prot;Acc:Q6IS41];Hepatocellular carcinoma down-regulated mitochondrial carrier homolog. [Source:UniProtKB/Swiss-Prot;Acc:Q6J329]	Highly similar to Hepatocellular carcinoma down-regulated mitochondrial carrier protein (HDMCP)	mitochondrial transport (0006839);protein folding (0006457)	0006810;0006839;0051234;0008150;0051179;0046907;0051649;0051641;0009987;0006457;0044267;0019538;0043283;0043170;0008152;0044238;0034960;0044260;0044237	transporter activity (0005215);ATP binding (0005524);unfolded protein binding (0051082)	0005488;0005215;0003674;0005524;0051082;0032559;0030554;0017076;0000166;0032555;0032553;0005515	mitochondrial inner membrane (0005743);integral to membrane (0016021)	0016020;0005743;0005739;0043231;0043227;0043226;0005575;0043229;0044424;0044464;0005623;0005622;0044444;0005737;0019866;0031090;0044422;0031967;0031975;0044446;0031966;0044429;0005740;0016021;0031224;0044425	6.91	6.49	6.48	6.76	6.49	6.81	6.53	6.75	6.85	6.66	6.9	6.79	6.75	6.66	6.96	7.04	6.85	6.99	6.93	7.25	7.41
tcad0008.m.18	Cluster 2 - Up at day 7	-	A-Somatic	NO	None	-	-	-	0	-	-	-	-	-	-	-	-	-	-	-	-	Weakly similar to UNC5C-like protein (UNC5CL)	-	-	-	-	-	-	6.23	6.72	6.76	6.78	6.77	6.44	6.41	6.61	6.84	6.68	6.47	6.73	6.66	6.75	6.56	6.95	7.43	7.71	6.86	7.14	7.38
1RT25J21_B_E11	Cluster 2 - Up at day 7	-	C-Somatic, high in stage VIII	Yes	Confident	1.5072e+07	Gasterosteus_aculeatus	92	4	1-EXONIC	198	ENSGACG00000011036	TIMP2 (1 of 2)	Metalloproteinase inhibitor 2 Precursor (Tissue inhibitor of metalloproteinases 2)(TIMP-2)(CSC-21K) [Source:UniProtKB/Swiss-Prot;Acc:P16035]	ENSGACG00000011036;ENSTRUG00000011232;ENSORLG00000007689;ENSTNIG00000009774;ENSDARG00000037806	TIMP2 (1 of 2);TIMP2 (2 of 2);Q4W7T6_ORYLA;NP_001033041.1;TIMP2 (3 of 3)	Metalloproteinase inhibitor 2 Precursor (Tissue inhibitor of metalloproteinases 2)(TIMP-2)(CSC-21K) [Source:UniProtKB/Swiss-Prot;Acc:P16035];Metalloproteinase inhibitor 2 precursor (TIMP-2) (Tissue inhibitor of metalloproteinases 2) (CSC-21K). [Source:Uniprot/SWISSPROT;Tissue inhibitor of metalloproteinase-2b. [Source:Uniprot/SPTREMBL;Acc:Q4W7T6];tissue inhibitor of metalloproteinase-2b [Source:R…	ENSGACG00000011036	ENSG00000035862;ENSMUSG00000017466;ENSRNOG00000003148	TIMP2	Metalloproteinase inhibitor 2 Precursor (Tissue inhibitor of metalloproteinases 2)(TIMP-2)(CSC-21K) [Source:UniProtKB/Swiss-Prot;Acc:P16035];tissue inhibitor of metalloproteinase 2 Gene [Source:MGI (curated);Acc:Timp2-001];Metalloproteinase inhibitor 2 precursor (TIMP-2) (Tissue inhibitor of metalloproteinases 2). [Source:UniProtKB/Swiss-Prot;Acc:P30121]	Highly similar to Metalloproteinase inhibitor 2 (TIMP2)	negative regulation of cell proliferation (0008285);regulation of cAMP metabolic process (0030814);spermatogenesis (0007283);regulation of Rap protein signal transduction (0032487);positive regulation of MAPKKK cascade (0043410);positive regulation of neuron differentiation (0045666);positive regulation of adenylate cyclase activity (0045762);negative regulation of mitotic cell cycle (0045930);ne…	0008285;0030814;0043408;0045664;0042127;0050794;0050789;0065007;0008150;0048523;0048519;0030799;0006140;0019219;0031323;0019222;0010627;0009966;0010646;0050767;0051960;0050793;0051239;0060284;0045595;0048699;0022008;0048468;0009987;0030154;0048869;0032502;0007399;0048731;0048856;0007275;0032501;0007283;0032487;0043410;0045666;0045762;0045930;0046580;0048232;0007276;0022414;0000003;0019953;0046578…	metalloendopeptidase inhibitor activity (0008191);integrin binding (0005178);enzyme activator activity (0008047)	0005515;0008191;0005488;0003674;0004866;0030414;0004857;0030234;0005178;0008047;0005102;0032403	basement membrane (0005604);cell surface (0009986);extracellular space (0005615);growth cone (0030426);neuron projection (0043005);cell soma (0043025)	0005576;0005578;0005575;0031012;0044421;0005604;0009986;0044420;0044464;0005623;0005615;0030426;0043005;0043025;0030427;0042995	7.06	6.94	6.85	6.98	7.08	6.73	6.76	7.16	6.45	6.99	6.79	6.52	6.73	7.39	7.46	6.66	6.98	7.31	7.4	7.83	7.93
1RT141A14_C_A07	Cluster 2 - Up at day 7	-	Not differentially expressed	Yes	Confident	TCCE0010C.O.19_3.1	Danio_rerio	281	4	1-EXONIC	519	ENSDARG00000062013	LOC100006808	-	ENSDARG00000062013;ENSTRUG00000003291;ENSORLG00000017319;ENSGACG00000001067;ENSTNIG00000018720	LOC100006808;LOC562409;TRHDE	Thyrotropin-releasing hormone-degrading ectoenzyme (EC 3.4.19.6) (TRH- degrading ectoenzyme) (TRH-DE) (TRH-specific aminopeptidase) (Thyroliberinase) (Pyroglutamyl-peptidase II) (PAP-II). [Source:Uniprot/SWISSPROT;Acc:Q9UKU6];Thyrotropin-releasing hormone-degrading ectoenzyme (TRH-degrading ectoenzyme)(TRH-DE)(EC 3.4.19.6)(TRH-specific aminopeptidase)(Thyroliberinase)(Pyroglutamyl-peptidase II)(P…	ENSGACG00000001067	ENSMUSG00000050663;ENSRNOG00000005278;ENSG00000072657	TRHDE;TRHDE_RAT	TRH-degrading enzyme Gene [Source:MGI Symbol;Acc:MGI:2384311];Thyrotropin-releasing hormone-degrading ectoenzyme (EC 3.4.19.6) (TRH- degrading ectoenzyme) (TRH-DE) (TRH-specific aminopeptidase) (Thyroliberinase) (Pyroglutamyl-peptidase II) (PAP-II). [Source:UniProtKB/Swiss-Prot;Acc:Q10836];Thyrotropin-releasing hormone-degrading ectoenzyme (TRH-degrading ectoenzyme)(TRH-DE)(EC 3.4.19.6)(TRH-speci…	Highly similar to Thyrotropin-releasing hormone-degrading ectoenzyme (TRHDE)	proteolysis (0006508);signal transduction (0007165);cell-cell signaling (0007267)	0006508;0044267;0019538;0043283;0043170;0008152;0008150;0044238;0034960;0044260;0044237;0009987;0007165;0007267;0007154;0050794;0050789;0065007	metallopeptidase activity (0008237);zinc ion binding (0008270);aminopeptidase activity (0004177);membrane alanyl aminopeptidase activity (0004179);pyroglutamyl-peptidase II activity (0016921)	0008237;0008270;0070011;0008233;0016787;0003824;0003674;0046914;0043169;0043167;0005488;0046872;0004177;0008238;0004179;0016921	integral to plasma membrane (0005887)	0016020;0016021;0044464;0005575;0005623;0031224;0044425;0005887;0031226;0044459;0005886	6.67	6.65	7.13	6.83	7.07	6.68	6.68	6.76	6.9	6.77	6.91	6.55	6.94	6.77	7.12	7.73	7.08	7.43	7.06	7.57	7.48
tcbk0040.m.24	Cluster 2 - Up at day 7	T > 11KT	Badly measured	NO	Confident	TCBK0040C.M.24_5.1	Gasterosteus_aculeatus	307	5	1-EXONIC	636	ENSGACG00000014774	-	-	ENSGACG00000014774;ENSORLG00000008342;ENSTNIG00000006037;ENSDARG00000011166	cahz	Carbonic anhydrase (EC 4.2.1.1) (Carbonate dehydratase). [Source:Uniprot/SWISSPROT;Acc:Q92051]	ENSGACG00000014774	-	-	-	Highly similar to Carbonic anhydrase 2 (CA2)	one-carbon compound metabolic process (0006730);zinc ion transport (0006829)	0006730;0044237;0008152;0008150;0009987;0006829;0000041;0030001;0006812;0006811;0006810;0051234;0051179	carbonate dehydratase activity (0004089);zinc ion binding (0008270)	0004089;0008270;0016836;0016835;0016829;0003824;0003674;0046914;0043169;0043167;0005488;0046872	-	-	6.05	6.92	6.68	6.62	6.34	6.57	6.33	6.35	6.47	6.64	6.47	6.21	6.7	6.36	6.85	6.9	7.61	6.71	6.81	7.43	7.67
tcba0010.o.11	Cluster 2 - Up at day 7	-	Not differentially expressed	Yes	Confident	TCCE0019D.C.22_3.1	Gasterosteus_aculeatus	404	4	1-EXONIC	614	ENSGACG00000009557	ALX1	ALX homeobox protein 1 (Cartilage homeoprotein 1)(CART-1) [Source:UniProtKB/Swiss-Prot;Acc:Q15699]	ENSGACG00000009557;ENSTRUG00000012686;ENSORLG00000002662;ENSTNIG00000013722;ENSDARG00000062824	ALX1;Q1LVQ7_DANRE	ALX homeobox protein 1 (Cartilage homeoprotein 1)(CART-1) [Source:UniProtKB/Swiss-Prot;Acc:Q15699];ALX homeobox protein 1 (Cartilage homeoprotein 1) (CART-1). [Source:Uniprot/SWISSPROT;Novel protein similar to vertebrate cartilage paired-class homeoprotein 1 (CART1). [Source:Uniprot/SPTREMBL;Acc:Q1LVQ7]	ENSGACG00000009557	ENSG00000180318;ENSMUSG00000036602;ENSRNOG00000004390	ALX1;CART1	ALX homeobox protein 1 (Cartilage homeoprotein 1)(CART-1) [Source:UniProtKB/Swiss-Prot;Acc:Q15699];ALX homeobox 1 Gene [Source:MGI Symbol;Acc:MGI:104621];ALX homeobox protein 1 (Cartilage homeoprotein 1) (CART-1). [Source:UniProtKB/Swiss-Prot;Acc:Q63087]	Highly similar to ALX homeobox protein 1 (ALX1)	negative regulation of transcription from RNA polymerase II promoter (0000122);cartilage condensation (0001502);brain development (0007420);anterior/posterior pattern formation (0009952);embryonic limb morphogenesis (0030326);positive regulation of transcription from RNA polymerase II promoter (0045944);embryonic skeletal system morphogenesis (0048704);neural tube closure (0001843);palate develop…	0006355;0007275;0045449;0010468;0060255;0019222;0050789;0065007;0008150;0010556;0009889;0019219;0031323;0050794;0031326;0051252;0032501;0032502;0000122;0001502;0007420;0009952;0030326;0045944;0048704;0001843;0060021;0014031;0006357;0045892;0016481;0010558;0009890;0009892;0048519;0010605;0010629;0031327;0031324;0048523;0045934;0051253;0016337;0007155;0009987;0022610;0048705;0009887;0009653;0048856…	transcription factor activity (0003700);sequence-specific DNA binding (0043565);transcription corepressor activity (0003714);protein heterodimerization activity (0046982)	0003700;0043565;0003677;0003676;0005488;0003674;0030528;0003714;0005515;0046982;0003712;0008134;0016564;0046983	transcription factor complex (0005667);Golgi apparatus (0005794)	0005634;0043231;0043227;0043226;0005575;0043229;0044424;0044464;0005623;0005622;0005667;0005794;0043234;0032991;0044451;0044428;0044446;0044422;0005654;0031981;0070013;0043233;0031974;0044444;0005737	6.61	6.9	6.5	6.63	6.48	6.71	6.48	6.48	6.73	6.55	6.5	6.6	6.55	6.62	6.69	6.68	6.87	7.51	6.79	7.5	7.28
tcbk0056.f.03	Cluster 2 - Up at day 7	T only	C-Somatic, high in stage VIII	NO	Confident	TCBK0056C.F.03_5.1	Gasterosteus_aculeatus	292	4	1-EXONIC	504	ENSGACG00000013183	AQP4	Aquaporin-4 (AQP-4)(WCH4)(Mercurial-insensitive water channel)(MIWC) [Source:UniProtKB/Swiss-Prot;Acc:P55087]	ENSGACG00000013183;ENSTRUG00000008636;ENSORLG00000017012;ENSTNIG00000015217;ENSDARG00000010565	AQP4;si:ch211-192k9.1	Aquaporin-4 (AQP-4)(WCH4)(Mercurial-insensitive water channel)(MIWC) [Source:UniProtKB/Swiss-Prot;Acc:P55087];Aquaporin-4 (AQP-4) (WCH4) (Mercurial-insensitive water channel) (MIWC). [Source:Uniprot/SWISSPROT;hypothetical protein LOC445293 [Source:RefSeq_peptide;Acc:NP_001003749]	ENSGACG00000013183	ENSG00000171885;ENSMUSG00000024411;ENSRNOG00000016043	AQP4	Aquaporin-4 (AQP-4)(WCH4)(Mercurial-insensitive water channel)(MIWC) [Source:UniProtKB/Swiss-Prot;Acc:P55087];aquaporin 4 Gene [Source:MGI Symbol;Acc:MGI:107387];Aquaporin-4 (AQP-4) (WCH4) (Mercurial-insensitive water channel) (MIWC). [Source:UniProtKB/Swiss-Prot;Acc:P47863]	Highly similar to Aquaporin-4 (AQP4)	nervous system development (0007399);excretion (0007588);water transport (0006833);water homeostasis (0030104);dicarboxylic acid transport (0006835)	0006810;0051234;0008150;0051179;0007399;0007588;0048731;0048856;0032502;0007275;0032501;0003008;0046903;0006833;0030104;0006835;0042044;0046942;0015849;0048878;0042592;0065008;0065007	porin activity (0015288);water channel activity (0015250);ATP binding (0005524);proton-transporting ATPase activity, rotational mechanism (0046961);sodium:dicarboxylate symporter activity (0017153)	0005215;0003674;0015288;0022829;0015267;0022803;0022857;0015250;0005372;0005524;0042626;0046961;0022892;0032559;0030554;0017076;0000166;0005488;0032555;0032553;0022838;0015405;0015399;0022804;0016820;0016817;0016787;0003824;0043492;0042623;0016887;0017111;0016462;0016818;0015078;0015077;0022890;0008324;0015075;0022891;0019829;0042625;0017153;0005310;0046943;0005342;0005343;0015370;0015294;0015293…	outer membrane (0019867);proton-transporting two-sector ATPase complex (0016469);integral to plasma membrane (0005887)	0016020;0016021;0044464;0005575;0005623;0031224;0044425;0019867;0016469;0005887;0031226;0044459;0005886;0043234;0032991	7.24	6.41	6.61	6.6	6.41	6.41	6.48	6.76	6.83	6.42	6.96	6.69	6.56	6.51	7.35	7.2	6.78	6.73	6.96	7.74	7.78
tcay0029.e.23	Cluster 2 - Up at day 7	T only	C-Somatic, high in stage VIII	Yes	Confident	TCCE0017D.M.14_3.1	Gasterosteus_aculeatus	341	5	1-EXONIC	699	ENSGACG00000010510	BCMO1	Beta,beta-carotene 15,15'-monooxygenase (EC 1.14.99.36)(Beta-carotene dioxygenase 1) [Source:UniProtKB/Swiss-Prot;Acc:Q9HAY6]	ENSGACG00000010510;ENSTRUG00000007927;ENSORLG00000001512;ENSTNIG00000006579;ENSDARG00000029446	BCMO1;BCMO1 (2 of 2);zgc:63614	Beta,beta-carotene 15,15'-monooxygenase (EC 1.14.99.36)(Beta-carotene dioxygenase 1) [Source:UniProtKB/Swiss-Prot;Acc:Q9HAY6];Beta,beta-carotene 15,15'-monooxygenase (EC 1.14.99.36) (Beta-carotene dioxygenase 1). [Source:Uniprot/SWISSPROT;hypothetical protein LOC393580 [Source:RefSeq_peptide;Acc:NP_956902]	ENSGACG00000010510	ENSG00000135697;ENSMUSG00000031845;ENSRNOG00000012027	BCMO1	Beta,beta-carotene 15,15'-monooxygenase (EC 1.14.99.36)(Beta-carotene dioxygenase 1) [Source:UniProtKB/Swiss-Prot;Acc:Q9HAY6];beta-carotene 15,15'-monooxygenase Gene [Source:MGI (curated);Acc:Bcmo1-001];Beta,beta-carotene 15,15'-monooxygenase (EC 1.14.99.36) (Beta-carotene dioxygenase 1). [Source:UniProtKB/Swiss-Prot;Acc:Q91XT5]	Highly similar to Beta-carotene 15,15'-monooxygenase 1 (Beta-carotene 15,15'-monooxygenase 1, isoform CRA_a) (BCMO1)	oxidation reduction (0055114)	0055114;0008152;0008150	beta-carotene 15,15'-monooxygenase activity (0003834);iron ion binding (0005506);monooxygenase activity (0004497)	0003834;0005506;0016491;0004497;0016702;0016701;0003824;0003674;0051213;0046914;0043169;0043167;0005488;0046872	-	-	6.49	6.49	6.74	6.67	6.74	7.01	6.67	6.64	6.62	6.62	6.9	6.71	6.65	6.61	6.2	6.88	7.2	7.18	6.74	7.87	7.5
tcbk0036.b.13	Cluster 2 - Up at day 7	T only	Not differentially expressed	Yes	Confident	TCBK0036C.B.13_5.1	Gasterosteus_aculeatus	153	1	1-EXONIC	253	ENSGACG00000014348	-	-	ENSGACG00000014348;ENSTRUG00000004624;ENSORLG00000012616;ENSTNIG00000017613	-	Selenoprotein P precursor (SeP). [Source:Uniprot/SWISSPROT;Acc:P49908]	ENSGACG00000014348	-	-	-	Similar to Selenoprotein P (SEPP1)	-	-	selenium binding (0008430)	0008430;0005488;0003674	-	-	6.82	6.69	6.76	6.9	6.8	6.65	6.51	6.48	6.4	6.92	6.94	6.55	6.63	6.67	7.4	6.64	6.81	6.78	6.81	7.43	7.44
tcan0001.e.11	Cluster 2 - Up at day 7	-	A-Somatic	NO	Confident	TCAN0001A.E.11_5.1	Gasterosteus_aculeatus	205	7	1-EXONIC	337	ENSGACG00000000687	PFKM (2 of 2)	6-phosphofructokinase, muscle type (EC 2.7.1.11)(Phosphofructokinase 1)(Phosphohexokinase)(Phosphofructo-1-kinase isozyme A)(PFK-A)(Phosphofructokinase-M) [Source:UniProtKB/Swiss-Prot;Acc:P08237]	ENSGACG00000000687;ENSTRUG00000005234;ENSORLG00000001713;ENSTNIG00000014574;ENSDARG00000060797	PFKM (2 of 2)	6-phosphofructokinase, muscle type (EC 2.7.1.11)(Phosphofructokinase 1)(Phosphohexokinase)(Phosphofructo-1-kinase isozyme A)(PFK-A)(Phosphofructokinase-M) [Source:UniProtKB/Swiss-Prot;Acc:P08237]	ENSGACG00000000687	ENSG00000152556;ENSMUSG00000033065;ENSRNOG00000009628	PFKM	6-phosphofructokinase, muscle type (EC 2.7.1.11)(Phosphofructokinase 1)(Phosphohexokinase)(Phosphofructo-1-kinase isozyme A)(PFK-A)(Phosphofructokinase-M) [Source:UniProtKB/Swiss-Prot;Acc:P08237];phosphofructokinase, muscle Gene [Source:MGI Symbol;Acc:MGI:97548];6-phosphofructokinase, muscle type (EC 2.7.1.11) (Phosphofructokinase 1) (Phosphohexokinase) (Phosphofructo-1-kinase isozyme A) (PFK-A) …	Highly similar to 6-phosphofructokinase, muscle type (PFKM)	-	-	-	-	-	-	6.76	6.91	6.74	7.03	6.49	6.73	6.71	6.62	6.86	6.66	6.99	6.63	6.68	6.53	6.61	7.07	7.09	6.9	7.67	7.48	7.96
tcay0021.p.10	Cluster 2 - Up at day 7	-	Not differentially expressed	NO	Confident	TCAY0021B.P.10_5.1	Gasterosteus_aculeatus	533	4	1-EXONIC	773	ENSGACG00000001450	PDE9A	High affinity cGMP-specific 3',5'-cyclic phosphodiesterase 9A (EC 3.1.4.35) [Source:UniProtKB/Swiss-Prot;Acc:O76083]	ENSGACG00000001450;ENSDARG00000060280	PDE9A	High affinity cGMP-specific 3',5'-cyclic phosphodiesterase 9A (EC 3.1.4.35) [Source:UniProtKB/Swiss-Prot;Acc:O76083];High affinity cGMP-specific 3',5'-cyclic phosphodiesterase 9A (EC 3.1.4.35). [Source:Uniprot/SWISSPROT	ENSGACG00000001450	ENSG00000160191;ENSMUSG00000041119;ENSRNOG00000001174	PDE9A	High affinity cGMP-specific 3',5'-cyclic phosphodiesterase 9A (EC 3.1.4.35) [Source:UniProtKB/Swiss-Prot;Acc:O76083];phosphodiesterase 9A Gene [Source:MGI Symbol;Acc:MGI:1277179];phosphodiesterase 9A [Source:RefSeq_peptide;Acc:NP_612552]	Highly similar to High affinity cGMP-specific 3',5'-cyclic phosphodiesterase 9A (PDE9A)	signal transduction (0007165)	0007165;0007154;0009987;0008150;0050794;0050789;0065007	3',5'-cyclic-GMP phosphodiesterase activity (0047555);manganese ion binding (0030145)	0004114;0003824;0047555;0016787;0030145;0046872;0003674;0004112;0008081;0042578;0016788;0046914;0043169;0043167;0005488	cytosol (0005829)	0005829;0044444;0044424;0044464;0005575;0005623;0005622;0005737	7.21	7.22	7.18	7.11	7.33	7.02	7.02	7.32	7.17	7.3	7.16	7.16	7.5	7.33	6.79	7.41	7.39	7.73	6.98	7.56	7.73
1RT36J07_B_E04	Cluster 2 - Up at day 7	-	A-Somatic	NO	Confident	1.50773e+07	Gasterosteus_aculeatus	189	4	1-EXONIC	359	ENSGACG00000009424	GPR132	Probable G-protein coupled receptor 132 (G2 accumulation protein) [Source:UniProtKB/Swiss-Prot;Acc:Q9UNW8]	ENSGACG00000009424;ENSTRUG00000013068;ENSORLG00000007136;ENSTNIG00000007764;ENSDARG00000062432	GPR132;GPR132 (2 of 2);zgc:152692	Probable G-protein coupled receptor 132 (G2 accumulation protein) [Source:UniProtKB/Swiss-Prot;Acc:Q9UNW8];Probable G-protein coupled receptor 132 (G2 accumulation protein). [Source:Uniprot/SWISSPROT;hypothetical protein LOC767740 [Source:RefSeq_peptide;Acc:NP_001070177]	ENSGACG00000009424	ENSG00000183484;ENSMUSG00000021298;ENSRNOG00000013914	GPR132;GPR132_PREDICTED	Probable G-protein coupled receptor 132 (G2 accumulation protein) [Source:UniProtKB/Swiss-Prot;Acc:Q9UNW8];G protein-coupled receptor 132 Gene [Source:MGI Symbol;Acc:MGI:1890220]	Similar to Probable G-protein coupled receptor 4 (GPR4)	G-protein coupled receptor protein signaling pathway (0007186);G1/S transition of mitotic cell cycle (0000082);blood coagulation (0007596)	0007186;0007166;0007165;0007154;0009987;0008150;0050794;0050789;0065007;0000082;0006950;0022402;0007049;0051329;0051325;0022403;0000278;0050896;0007596;0007599;0050878;0032501;0065008;0050817;0042060;0009611;0009605	angiotensin type II receptor activity (0004945);rhodopsin-like receptor activity (0001584);purinergic nucleotide receptor activity, G-protein coupled (0045028);hormone activity (0005179);bradykinin receptor activity (0004947);thrombin receptor activity (0015057)	0004945;0001584;0045028;0001595;0008528;0001653;0004872;0004871;0060089;0003674;0042277;0005488;0004930;0004888;0001608;0001614;0016502;0005179;0004947;0005102;0005515;0015057	extracellular region (0005576);integral to plasma membrane (0005887)	0016021;0031224;0044425;0044464;0005575;0005623;0016020;0005886;0005576;0005887;0031226;0044459	7	7.62	7.24	7.11	7.4	7.2	7.11	7.27	7.43	7.41	7.08	7.12	7.2	7.37	7.74	7.25	7.45	7.33	7.25	7.85	7.63
tcbk0031.a.23	Cluster 2 - Up at day 7	-	A-Somatic	Yes	Confident	TCCE0023D.H.13_3.1	Danio_rerio	379	4	1-EXONIC	622	ENSDARG00000058208	zgc:110080	hypothetical protein LOC560478 [Source:RefSeq_peptide;Acc:NP_001025314]	ENSDARG00000058208;ENSTRUG00000007169;ENSORLG00000008045;ENSGACG00000009348;ENSTNIG00000011134	zgc:110080;SLC25A26	hypothetical protein LOC560478 [Source:RefSeq_peptide;Acc:NP_001025314];S-adenosylmethionine mitochondrial carrier protein (Mitochondrial S- adenosylmethionine transporter) (Solute carrier family 25 member 26). [Source:Uniprot/SWISSPROT;Acc:Q70HW3];S-adenosylmethionine mitochondrial carrier protein (Mitochondrial S-adenosylmethionine transporter)(Solute carrier family 25 member 26) [Source:UniPro…	ENSGACG00000009348	ENSMUSG00000045100;ENSRNOG00000012831;ENSG00000144741	SLC25A26	solute carrier family 25 (mitochondrial carrier, phosphate carrier), member 26 Gene [Source:MGI Symbol;Acc:MGI:1914832];S-adenosylmethionine mitochondrial carrier protein (Mitochondrial S-adenosylmethionine transporter)(Solute carrier family 25 member 26) [Source:UniProtKB/Swiss-Prot;Acc:Q70HW3]	Highly similar to S-adenosylmethionine mitochondrial carrier protein (SLC25A26)	S-adenosylmethionine transport (0015805)	0006810;0051234;0008150;0051179;0015805;0000101;0006865;0015837;0046942;0015849	binding (0005488);S-adenosylmethionine transmembrane transporter activity (0000095)	0005488;0003674;0005215;0000095;0000099;0015171;0005275;0022804;0022857;0022891;0022892;0046943;0005342;0051184	mitochondrial inner membrane (0005743);integral to membrane (0016021)	0005743;0016020;0016021;0019866;0031090;0044464;0005575;0005623;0044422;0043226;0043227;0044424;0005622;0031967;0031975;0044446;0043229;0031966;0044429;0044444;0005737;0005739;0043231;0005740;0031224;0044425	6.81	7.25	7.13	7.34	6.88	7.18	7.19	7	7.05	7.04	7.13	7.03	7.2	7.05	7.25	7.45	7.32	6.97	7.64	7.81	7.69
tcbk0060.k.03	Cluster 2 - Up at day 7	-	A-Somatic	Yes	Confident	TCBK0060C.K.03_5.1	Gasterosteus_aculeatus	271	3	1-EXONIC	425	ENSGACG00000016957	CALML4	Calmodulin-like protein 4 (Serologically defined breast cancer antigen NY-BR-20) [Source:UniProtKB/Swiss-Prot;Acc:Q96GE6]	ENSGACG00000016957;ENSTRUG00000016707;ENSORLG00000001729;ENSTNIG00000009563;ENSDARG00000059347	CALML4;CALML4 (2 of 2);LOC795627;CALML4 (1 of 2)	Calmodulin-like protein 4 (Serologically defined breast cancer antigen NY-BR-20) [Source:UniProtKB/Swiss-Prot;Acc:Q96GE6];calmodulin-like 4 isoform 2 [Source:RefSeq_peptide;Acc:NP_001026903];calmodulin-like 4 isoform 1 [Source:RefSeq_peptide;Acc:NP_219501]	ENSGACG00000016957	ENSG00000129007;ENSMUSG00000032246;ENSRNOG00000038202	CALML4;LOC691455	Calmodulin-like protein 4 (Serologically defined breast cancer antigen NY-BR-20) [Source:UniProtKB/Swiss-Prot;Acc:Q96GE6];calmodulin-like 4 Gene [Source:MGI Symbol;Acc:MGI:1922850]	Highly similar to Calmodulin-like protein 4 (CALML4)	pentose-phosphate shunt (0006098);ciliary or flagellar motility (0001539)	0005975;0006098;0008152;0001539;0048870;0006928;0009987;0008150;0051674;0051179;0040011;0044238;0006007;0006006;0019318;0005996;0006066;0044237;0044262;0019320;0046365;0044275;0016052;0009056;0044265;0009057;0043170;0044248;0044260;0046164;0006740;0006739;0006769;0019362;0006733;0006732;0051186;0006767;0006766;0009117;0006753;0055086;0006139	calcium ion binding (0005509);transaldolase activity (0004801)	0005509;0043169;0043167;0005488;0003674;0046872;0003824;0004801;0016740;0016744	cytoplasm (0005737);flagellin-based flagellum (0009288)	0005737;0009288;0044424;0044464;0005575;0005623;0005622;0019861;0042995	7.28	7.13	7.14	7.19	7.69	6.97	7.02	7.01	7.23	7.09	7.07	6.65	7.16	6.92	7.35	7.35	7.5	7.29	7.53	7.79	7.61
tcay0037.d.09	Cluster 2 - Up at day 7	-	A-Somatic	Yes	Confident	TCAY0037B.D.09_5.1	Fugu_rubripes	140	4	1-EXONIC	213	ENSTRUG00000014302	NP_001027855.1	soluble guanylyl cyclase alpha1 subunit [Source:RefSeq_peptide;Acc:NP_001027855]	ENSTRUG00000014302;ENSORLG00000020224;ENSGACG00000017767;ENSTNIG00000012359;ENSDARG00000013787	NP_001027855.1;P79997_ORYLA;gucy1a3;GUCY1A2	soluble guanylyl cyclase alpha1 subunit [Source:RefSeq_peptide;Acc:NP_001027855];Soluble guanylyl cyclase alpha subunit. [Source:Uniprot/SPTREMBL;Acc:Q9PWI2];guanylate cyclase 1, soluble, alpha 3 [Source:RefSeq_peptide;Acc:NP_001017725];Guanylate cyclase soluble subunit alpha-2 (GCS-alpha-2)(EC 4.6.1.2) [Source:UniProtKB/Swiss-Prot;Acc:P33402]	ENSGACG00000017767	ENSG00000164116;ENSMUSG00000033910;ENSRNOG00000012302;ENSRNOG00000029876;ENSMUSG00000041624;ENSG00000152402	GUCY1A3;GUCY1A2	Guanylate cyclase soluble subunit alpha-3 (GCS-alpha-3)(EC 4.6.1.2)(Soluble guanylate cyclase large subunit)(GCS-alpha-1) [Source:UniProtKB/Swiss-Prot;Acc:Q02108];guanylate cyclase 1, soluble, alpha 3 Gene [Source:MGI Symbol;Acc:MGI:1926562];Guanylate cyclase soluble subunit alpha-3 (EC 4.6.1.2) (GCS-alpha-3) (Soluble guanylate cyclase large subunit) (GCS-alpha-1). [Source:UniProtKB/Swiss-Prot;Ac…	Highly similar to Guanylate cyclase soluble subunit alpha-3 (GUCY1A3)	cGMP biosynthetic process (0006182);regulation of transcription, DNA-dependent (0006355);phospholipid metabolic process (0006644);lipid catabolic process (0016042);nitric oxide mediated signal transduction (0007263);regulation of blood pressure (0008217);positive regulation of cGMP biosynthetic process (0030828);response to defense-related host nitric oxide production (0052565);relaxation of vasc…	0006182;0007242;0009190;0009165;0009117;0006753;0055086;0006139;0044237;0008152;0008150;0009987;0044238;0009187;0046068;0007165;0007154;0050794;0050789;0065007;0006355;0006644;0016042;0045449;0010468;0060255;0019222;0010556;0009889;0019219;0031323;0031326;0051252;0006643;0044255;0006629;0009056;0007263;0008217;0030828;0052565;0060087;0065008;0008015;0003013;0003008;0032501;0030804;0030801;0030799…	guanylate cyclase activity (0004383);electron carrier activity (0009055);oxidoreductase activity (0016491);DNA binding (0003677);phospholipase A2 activity (0004623);receptor activity (0004872);heme binding (0020037);protein heterodimerization activity (0046982);ice binding (0050825)	0004383;0016829;0016849;0009975;0003824;0003674;0009055;0016491;0003677;0004623;0003676;0005488;0004091;0016788;0016787;0004620;0016298;0004872;0020037;0004871;0060089;0046906;0046982;0046983;0005515;0050825;0050824;0005506;0046914;0043169;0043167;0046872	guanylate cyclase complex, soluble (0008074)	0005737;0008074;0044424;0044464;0005575;0005623;0005622;0043234;0032991;0044445;0044444;0005829	7.1	7.24	7.26	7.08	7.41	7.1	6.91	6.97	7.01	7.01	6.96	6.88	6.87	6.64	7.55	7.25	7.51	7.23	7.5	7.74	7.35
tcay0021.b.21	Cluster 2 - Up at day 7	-	Badly measured	NO	Confident	TCAY0021B.B.21_5.1	Gasterosteus_aculeatus	318	4	1-EXONIC	489	ENSGACG00000016355	AMFR	Autocrine motility factor receptor, isoform 2 (AMF receptor, isoform 2)(EC 6.3.2.-)(gp78)(RING finger protein 45) [Source:UniProtKB/Swiss-Prot;Acc:Q9UKV5]	ENSGACG00000016355;ENSTRUG00000008237;ENSORLG00000011914;ENSTNIG00000011349;ENSDARG00000053049	AMFR;LOC562753	Autocrine motility factor receptor, isoform 2 (AMF receptor, isoform 2)(EC 6.3.2.-)(gp78)(RING finger protein 45) [Source:UniProtKB/Swiss-Prot;Acc:Q9UKV5];Autocrine motility factor receptor, isoform 2 (EC 6.3.2.-) (AMF receptor) (gp78) (RING finger protein 45). [Source:Uniprot/SWISSPROT	ENSGACG00000016355	ENSG00000159461;ENSMUSG00000031751;ENSRNOG00000019444	AMFR;CPSF5	Autocrine motility factor receptor, isoform 2 (AMF receptor, isoform 2)(EC 6.3.2.-)(gp78)(RING finger protein 45) [Source:UniProtKB/Swiss-Prot;Acc:Q9UKV5];autocrine motility factor receptor Gene [Source:MGI Symbol;Acc:MGI:1345634];Cleavage and polyadenylation specificity factor subunit 5 (Nucleoside diphosphate-linked moiety X motif 21) (Nudix motif 21). [Source:UniProtKB/Swiss-Prot;Acc:Q4KM65]	Highly similar to Autocrine motility factor receptor, isoform 2 (AMFR)	cell motion (0006928);protein polyubiquitination (0000209);ER-associated protein catabolic process (0030433);endoplasmic reticulum unfolded protein response (0030968);protein oligomerization (0051259);mRNA processing (0006397)	0006928;0007165;0000209;0006511;0030433;0030968;0051259;0016567;0032446;0006464;0043412;0043283;0043170;0008152;0008150;0044267;0019538;0044238;0034960;0044260;0044237;0009987;0043687;0019941;0043632;0044265;0009057;0009056;0044248;0051603;0006508;0044257;0030163;0043285;0034962;0051674;0051179;0007154;0050794;0050789;0065007;0006515;0043161;0010498;0006984;0007242;0034620;0006986;0006950;0050896…	protein binding (0005515);zinc ion binding (0008270);receptor activity (0004872);ubiquitin-protein ligase activity (0004842);RNA binding (0003723);hydrolase activity (0016787)	0005515;0008270;0005488;0003674;0046914;0043169;0043167;0046872;0004872;0004842;0016874;0019787;0016881;0016879;0003824;0004871;0060089;0003723;0016787;0003676	integral to membrane of membrane fraction (0000299);integral to endoplasmic reticulum membrane (0030176);integral to plasma membrane (0005887);paraspeckles (0042382)	0016020;0016021;0000299;0005783;0005789;0030176;0005624;0005626;0000267;0044464;0005575;0005623;0043231;0043227;0043226;0043229;0044424;0005622;0044444;0005737;0031090;0044422;0044425;0044432;0044446;0042175;0012505;0031224;0031227;0031300;0031301;0005887;0031226;0044459;0005886;0005634;0042382;0016604;0044451;0044428;0005654;0031981;0070013;0043233;0031974	7.13	6.75	6.98	7.19	6.53	6.76	7.14	6.94	7.08	6.94	6.93	6.85	7.36	7.2	8.53	7.62	7.27	6.65	7.91	7.09	7.91
tcbk0048.n.11	Cluster 2 - Up at day 7	-	A-Somatic	NO	None	-	-	-	0	-	-	-	-	-	-	-	-	-	-	-	-	Highly similar to Ferritin heavy chain (FTH1)	-	-	-	-	-	-	7.19	7.15	6.95	6.95	7.01	7.25	7.03	7.05	7.17	6.95	7.22	7.31	7.04	7.35	6.92	7.3	7.25	7.31	6.86	8.03	7.47
tcbk0047.b.09	Cluster 2 - Up at day 7	T only	C-Somatic, high in stage VIII	NO	Confident	TCBK0047C.B.09_5.1	Gasterosteus_aculeatus	477	3	1-EXONIC	789	ENSGACG00000006438	GRB10 (1 of 2)	Growth factor receptor-bound protein 10 (GRB10 adapter protein)(Insulin receptor-binding protein Grb-IR) [Source:UniProtKB/Swiss-Prot;Acc:Q13322]	ENSGACG00000006438;ENSTRUG00000009828;ENSORLG00000005315;ENSTNIG00000019120;ENSDARG00000035308	GRB10 (1 of 2);GRB10;LOC562032;GRB10 (2 of 2)	Growth factor receptor-bound protein 10 (GRB10 adapter protein)(Insulin receptor-binding protein Grb-IR) [Source:UniProtKB/Swiss-Prot;Acc:Q13322];Growth factor receptor-bound protein 10 (GRB10 adaptor protein) (Insulin receptor-binding protein GRB-IR). [Source:Uniprot/SWISSPROT	ENSGACG00000006438	ENSG00000106070;ENSMUSG00000020176;ENSRNOG00000004290	GRB10;NP_001102563.1	Growth factor receptor-bound protein 10 (GRB10 adapter protein)(Insulin receptor-binding protein Grb-IR) [Source:UniProtKB/Swiss-Prot;Acc:Q13322];growth factor receptor bound protein 10 Gene [Source:MGI (curated);Acc:Grb10-005];similar to Grb10 protein (predicted) (RGD1566234_predicted), mRNA [Source:RefSeq_dna;Acc:NM_001109093]	Highly similar to Growth factor receptor-bound protein 10 (GRB10)	insulin-like growth factor receptor signaling pathway (0048009);cell-cell signaling (0007267);insulin receptor signaling pathway (0008286)	0007165;0007154;0009987;0008150;0050794;0050789;0065007;0048009;0007267;0008286;0007169;0007167;0007166	SH3/SH2 adaptor activity (0005070);receptor activity (0004872)	0005515;0005488;0003674;0005070;0004872;0004871;0060089;0030674;0060090	plasma membrane (0005886);cytosol (0005829)	0005886;0005737;0044424;0044464;0005575;0005623;0005622;0016020;0005829;0044444	7.24	7.04	7.18	7.17	6.81	7.08	7.26	7.05	7.31	7.12	7.31	7.31	6.97	7.11	6.82	6.98	7.26	6.93	7.05	7.54	7.86
1RT105A23_A_A12	Cluster 2 - Up at day 7	-	C-Somatic, high in stage VIII	Yes	Confident	1.5064e+07	Danio_rerio	239	4	1-EXONIC	395	ENSDARG00000013576	gadd45bl	growth arrest and DNA-damage-inducible, beta like [Source:RefSeq_peptide;Acc:NP_001012386]	ENSDARG00000013576;ENSTRUG00000016092;ENSORLG00000014316;ENSGACG00000010706;ENSTNIG00000017186	gadd45bl;GADD45B (2 of 2)	growth arrest and DNA-damage-inducible, beta like [Source:RefSeq_peptide;Acc:NP_001012386];Growth arrest and DNA-damage-inducible protein GADD45 beta (Negative growth regulatory protein MyD118) (Myeloid differentiation primary response protein MyD118). [Source:Uniprot/SWISSPROT;Acc:O75293];Growth arrest and DNA-damage-inducible protein GADD45 beta (Myeloid differentiation primary response protein…	ENSGACG00000010706	ENSMUSG00000015312;ENSRNOG00000019822;ENSG00000099860	GADD45B	growth arrest and DNA-damage-inducible 45 beta Gene [Source:MGI Symbol;Acc:MGI:107776];growth arrest and DNA-damage-inducible 45 beta [Source:RefSeq_peptide;Acc:NP_001008322];Growth arrest and DNA-damage-inducible protein GADD45 beta (Myeloid differentiation primary response protein MyD118)(Negative growth regulatory protein MyD118) [Source:UniProtKB/Swiss-Prot;Acc:O75293]	Highly similar to Growth arrest and DNA-damage-inducible protein GADD45 beta (GADD45B)	somitogenesis (0001756);activation of MAPKK activity (0000186);negative regulation of protein kinase activity (0006469);apoptosis (0006915);cell differentiation (0030154);regulation of cell cycle (0051726);activation of MAPKKK activity (0000185);response to stress (0006950)	0001756;0009952;0003002;0007389;0032502;0008150;0007275;0032501;0035282;0043009;0009792;0009790;0000186;0006469;0006915;0030154;0051726;0006468;0016310;0006796;0006793;0044237;0008152;0009987;0043687;0006464;0043412;0043283;0043170;0044267;0019538;0044238;0034960;0044260;0032147;0045860;0033674;0043549;0051338;0050790;0065009;0065007;0051347;0043085;0045859;0000165;0007243;0007242;0007165;0007154…	protein binding (0005515)	0005515;0005488;0003674	nucleus (0005634)	0005634;0043231;0043227;0043226;0005575;0043229;0044424;0044464;0005623;0005622	7	6.91	7.06	7.25	6.99	7.05	7.18	7.02	7.17	6.92	6.8	6.87	7.14	7.15	6.76	7.37	7.38	6.74	7.6	7.28	7.44
tcay0013.p.11	Cluster 2 - Up at day 7	-	Not differentially expressed	NO	Confident	TCCE0016C.C.01_3.1	Gasterosteus_aculeatus	290	3	1-EXONIC	498	ENSGACG00000007243	-	-	ENSGACG00000007243;ENSTRUG00000007320;ENSORLG00000014718;ENSTNIG00000010837	-	TRIO and F-actin-binding protein (Protein Tara) (Trio-associated repeat on actin). [Source:Uniprot/SWISSPROT;Acc:Q9H2D6]	ENSGACG00000007243	-	-	-	Highly similar to TRIO and F-actin-binding protein (TRIOBP)	-	-	nucleotide binding (0000166);nucleic acid binding (0003676)	0000166;0003676;0005488;0003674	-	-	7.04	6.8	6.85	7.01	7.07	6.72	6.93	7.22	7.14	6.85	7.27	7.1	7.08	7.12	6.88	6.86	7.07	7.8	6.78	7.43	7.87
tcbk0057.c.08	Cluster 2 - Up at day 7	-	Not differentially expressed	NO	Confident	TCBK0057C.C.08_5.1	Gasterosteus_aculeatus	344	5	1-EXONIC	467	ENSGACG00000012944	GAD1 (1 of 2)	Glutamate decarboxylase 1 (EC 4.1.1.15)(Glutamate decarboxylase 67 kDa isoform)(67 kDa glutamic acid decarboxylase)(GAD-67) [Source:UniProtKB/Swiss-Prot;Acc:Q99259]	ENSGACG00000012944;ENSTRUG00000008178;ENSORLG00000009208;ENSTNIG00000007895;ENSDARG00000027419	GAD1 (1 of 2);GAD1 (2 of 2)	Glutamate decarboxylase 1 (EC 4.1.1.15)(Glutamate decarboxylase 67 kDa isoform)(67 kDa glutamic acid decarboxylase)(GAD-67) [Source:UniProtKB/Swiss-Prot;Acc:Q99259];Glutamate decarboxylase 1 (EC 4.1.1.15) (Glutamate decarboxylase 67 kDa isoform) (GAD-67) (67 kDa glutamic acid decarboxylase). [Source:Uniprot/SWISSPROT	ENSGACG00000012944	ENSG00000128683;ENSMUSG00000070880;ENSRNOG00000000007	GAD1	Glutamate decarboxylase 1 (EC 4.1.1.15)(Glutamate decarboxylase 67 kDa isoform)(67 kDa glutamic acid decarboxylase)(GAD-67) [Source:UniProtKB/Swiss-Prot;Acc:Q99259];glutamic acid decarboxylase 1 Gene [Source:MGI Symbol;Acc:MGI:95632];Glutamate decarboxylase 1 (EC 4.1.1.15) (Glutamate decarboxylase 67 kDa isoform) (GAD-67) (67 kDa glutamic acid decarboxylase). [Source:UniProtKB/Swiss-Prot;Acc:P180…	Highly similar to Glutamate decarboxylase 1 (GAD1)	glutamate decarboxylation to succinate (0006540);protein-pyridoxal-5-phosphate linkage (0018352);neurotransmitter biosynthetic process (0042136)	0019752;0006082;0044237;0008152;0008150;0009987;0006540;0007268;0018352;0042136;0006519;0044238;0006105;0043648;0006538;0006536;0009064;0006520;0009308;0034641;0006807;0009065;0009063;0009310;0044270;0044248;0009056;0007267;0007154;0019226;0050877;0003008;0032501;0018065;0043687;0006464;0043412;0043283;0043170;0044267;0019538;0034960;0044260;0042133;0001505;0065008;0065007;0044249;0009058	pyridoxal phosphate binding (0030170);glutamate decarboxylase activity (0004351);protein binding (0005515)	0016831;0030170;0016830;0016829;0003824;0003674;0019842;0005488;0048037;0004351;0005515	vesicle membrane (0012506);mitochondrion (0005739);axon (0030424);synapse (0045202)	0005622;0012506;0005739;0005737;0030424;0045202;0044464;0005575;0005623;0044424;0043231;0043227;0043226;0043229;0044444;0031090;0016020;0044422;0012505;0031988;0031982;0043005;0042995	6.84	6.88	6.85	7.04	7.36	7.54	7	6.88	7.21	6.94	7.1	7.02	6.98	7.01	7.23	6.99	7.06	7.07	6.99	7.95	7.63
tcbk0036.l.06	Cluster 2 - Up at day 7	-	Not differentially expressed	Yes	Confident	TCCE0024D.E.05_3.1	Oryzias_latipes	412	3	1-EXONIC	693	ENSORLG00000013555	ADCK5	Uncharacterized aarF domain-containing protein kinase 5 (EC 2.7.11.-) [Source:UniProtKB/Swiss-Prot;Acc:Q3MIX3]	ENSORLG00000013555;ENSTRUG00000013058;ENSGACG00000008688;ENSTNIG00000014028	ADCK5	Uncharacterized aarF domain-containing protein kinase 5 (EC 2.7.11.-) [Source:UniProtKB/Swiss-Prot;Acc:Q3MIX3];Uncharacterized aarF domain-containing protein kinase 5 (EC 2.7.11.-). [Source:Uniprot/SWISSPROT	ENSGACG00000008688	ENSG00000173137;ENSMUSG00000022550;ENSRNOG00000030334	ADCK5	Uncharacterized aarF domain-containing protein kinase 5 (EC 2.7.11.-) [Source:UniProtKB/Swiss-Prot;Acc:Q3MIX3];aarF domain containing kinase 5 Gene [Source:MGI Symbol;Acc:MGI:2679274]	Highly similar to Uncharacterized aarF domain-containing protein kinase 5 (ADCK5)	protein amino acid phosphorylation (0006468);carbohydrate metabolic process (0005975)	0006468;0016310;0006796;0006793;0044237;0008152;0008150;0009987;0043687;0006464;0043412;0043283;0043170;0044267;0019538;0044238;0034960;0044260;0005975	protein serine/threonine kinase activity (0004674);ATP binding (0005524);hydrolase activity, hydrolyzing O-glycosyl compounds (0004553)	0004674;0005524;0004672;0016301;0016772;0016740;0003824;0003674;0016773;0032559;0030554;0017076;0000166;0005488;0032555;0032553;0004553;0016798;0016787	integral to membrane (0016021)	0016020;0016021;0044464;0005575;0005623;0031224;0044425	7.13	7.31	7.17	7.49	7.18	7.24	7.53	7.14	7.56	7.4	7.39	7.16	7.35	7.14	7.37	7.13	7.47	7.14	7.13	7.29	7.43
1RT73M08_C_G04	Cluster 2 - Up at day 7	-	Not differentially expressed	NO	Confident	1.50148e+07	Gasterosteus_aculeatus	166	4	1-EXONIC	213	ENSGACG00000005855	HPN	Serine protease hepsin (EC 3.4.21.106)(Transmembrane protease, serine 1) [Contains Serine protease hepsin non-catalytic chain;Serine protease hepsin catalytic chain] [Source:UniProtKB/Swiss-Prot;Acc:P05981]	ENSGACG00000005855;ENSTRUG00000001449;ENSORLG00000006062;ENSTNIG00000019085;ENSDARG00000027609	HPN;si:dkey-33i11.3	Serine protease hepsin (EC 3.4.21.106)(Transmembrane protease, serine 1) [Contains Serine protease hepsin non-catalytic chain;Serine protease hepsin catalytic chain] [Source:UniProtKB/Swiss-Prot;Acc:P05981];Serine protease hepsin (EC 3.4.21.106) (Transmembrane protease, serine 1) [Contains: Serine protease hepsin non-catalytic chain; Serine protease hepsin catalytic chain]. [Source:Uniprot/SWISSP…	ENSGACG00000005855	ENSG00000105707;ENSMUSG00000001249;ENSRNOG00000021097	HPN	Serine protease hepsin (EC 3.4.21.106)(Transmembrane protease, serine 1) [Contains Serine protease hepsin non-catalytic chain;Serine protease hepsin catalytic chain] [Source:UniProtKB/Swiss-Prot;Acc:P05981];hepsin Gene [Source:MGI Symbol;Acc:MGI:1196620];Serine protease hepsin (EC 3.4.21.106) [Contains: Serine protease hepsin non-catalytic chain; Serine protease hepsin catalytic chain]. [Source:U…	Similar to Serine protease hepsin (HPN)	proteolysis (0006508)	0006508;0044267;0019538;0043283;0043170;0008152;0008150;0044238;0034960;0044260;0044237;0009987	scavenger receptor activity (0005044);serine-type endopeptidase activity (0004252)	0005044;0004252;0003824;0003674;0004175;0070011;0008233;0016787;0008236;0017171;0004888;0004872;0004871;0060089	integral to plasma membrane (0005887);cytoplasm (0005737)	0016020;0044464;0005575;0005623;0005886;0005887;0005737;0044424;0005622;0016021;0031224;0044425;0031226;0044459	7.07	7.11	7.14	7.26	7.43	7.53	7.19	7.14	7.53	7.45	7.16	7.01	6.95	7.26	7.11	7.27	7.1	6.94	7.13	7.52	7.58
tcbk0006.d.13	Cluster 2 - Up at day 7	-	Not differentially expressed	Yes	Confident	TCBK0006C.D.13_5.1	Oryzias_latipes	197	4	1-EXONIC	255	ENSORLG00000001673	-	-	ENSORLG00000001673;ENSTRUG00000004285;ENSGACG00000018183;ENSTNIG00000014139;ENSDARG00000070333	ANAPC11;zgc:153671	Anaphase-promoting complex subunit 11 (APC11) (Cyclosome subunit 11) (Hepatocellular carcinoma-associated RING finger protein). [Source:Uniprot/SWISSPROT;Acc:Q9NYG5];anaphase promoting complex subunit 11 [Source:RefSeq_peptide;Acc:NP_001091950]	ENSGACG00000018183	ENSG00000215639;ENSMUSG00000025135;ENSRNOG00000036686	AC145207.1-205;ANAPC11;RGD1561880_PREDICTED	Uncharacterized protein ENSP00000383552 [Source:UniProtKB/TrEMBL;Acc:A8MTT2];anaphase promoting complex subunit 11 Gene [Source:MGI (curated);Acc:Anapc11-001]	Highly similar to Anaphase-promoting complex subunit 11 (ANAPC11)	ubiquitin-dependent protein catabolic process (0006511);mitosis (0007067);cell division (0051301)	0006511;0007049;0007067;0051301;0019941;0043632;0044265;0009057;0009056;0008152;0008150;0043170;0044248;0044237;0009987;0044260;0051603;0006508;0044267;0019538;0043283;0044238;0034960;0044257;0030163;0043285;0034962;0022403;0022402;0000087;0000279;0000278	protein binding (0005515);zinc ion binding (0008270)	0005515;0008270;0005488;0003674;0046914;0043169;0043167;0046872	nucleus (0005634);cytoplasm (0005737)	0005634;0005737;0043231;0043227;0043226;0005575;0043229;0044424;0044464;0005623;0005622	7.8	7.57	7.73	7.82	7.71	7.6	7.63	7.77	7.61	7.87	7.86	7.56	7.48	7.43	6.98	7.34	7.56	7.55	7.2	8.2	7.43
tcbk0004.a.22	Cluster 2 - Up at day 7	T only	Not differentially expressed	Yes	Confident	TCCE0021D.K.06_3.1	Gasterosteus_aculeatus	252	4	1-EXONIC	467	ENSGACG00000016122	RGS18	Regulator of G-protein signaling 18 (RGS18) [Source:UniProtKB/Swiss-Prot;Acc:Q9NS28]	ENSGACG00000016122;ENSTRUG00000009947;ENSORLG00000010916;ENSTNIG00000006932;ENSDARG00000036106	RGS18;zgc:153888	Regulator of G-protein signaling 18 (RGS18) [Source:UniProtKB/Swiss-Prot;Acc:Q9NS28];Regulator of G-protein signaling 18 (RGS18). [Source:Uniprot/SWISSPROT;hypothetical protein LOC768164 [Source:RefSeq_peptide;Acc:NP_001070775]	ENSGACG00000016122	ENSG00000150681;ENSMUSG00000026357;ENSRNOG00000003959	RGS18	Regulator of G-protein signaling 18 (RGS18) [Source:UniProtKB/Swiss-Prot;Acc:Q9NS28];regulator of G-protein signaling 18 Gene [Source:MGI Symbol;Acc:MGI:1927498];regulator of G-protein signaling 18 [Source:RefSeq_peptide;Acc:NP_001040549]	Highly similar to Regulator of G-protein signaling 18 (RGS18)	regulation of G-protein coupled receptor protein signaling pathway (0008277);negative regulation of signal transduction (0009968);G-protein coupled receptor protein signaling pathway (0007186)	0008277;0009968;0007186;0007166;0007165;0007154;0009987;0008150;0050794;0050789;0065007;0009966;0010646;0010648;0048523;0048519	GTPase activator activity (0005096);regulator of G-protein signaling activity (0016299)	0004871;0060089;0003674;0005096;0016299;0008047;0030234;0030695;0005057	cytoplasm (0005737)	0005737;0044424;0044464;0005575;0005623;0005622	7.05	6.92	6.99	7.12	7.26	7.03	6.91	6.82	6.82	6.71	6.95	7.02	6.9	6.85	7.5	6.9	7.02	7.46	7.31	8.45	8.43
tcab0003.j.17	Cluster 2 - Up at day 7	T > 11KT	C-Somatic, high in stage VIII	Yes	Confident	TCAB0003C.J.17_5.1	Gasterosteus_aculeatus	205	3	1-EXONIC	333	ENSGACG00000012004	FLVCR1	Feline leukemia virus subgroup C receptor-related protein 1 (Feline leukemia virus subgroup C receptor)(hFLVCR) [Source:UniProtKB/Swiss-Prot;Acc:Q9Y5Y0]	ENSGACG00000012004;ENSTRUG00000015989;ENSORLG00000020505;ENSTNIG00000002522;ENSDARG00000031587	FLVCR1;si:ch211-147d7.6	Feline leukemia virus subgroup C receptor-related protein 1 (Feline leukemia virus subgroup C receptor)(hFLVCR) [Source:UniProtKB/Swiss-Prot;Acc:Q9Y5Y0];Feline leukemia virus subgroup C receptor-related protein 1 (Feline leukemia virus subgroup C receptor) (hFLVCR). [Source:Uniprot/SWISSPROT;hypothetical protein LOC562595 [Source:RefSeq_peptide;Acc:NP_001020693]	ENSGACG00000012004	ENSG00000162769;ENSMUSG00000066595	FLVCR1	Feline leukemia virus subgroup C receptor-related protein 1 (Feline leukemia virus subgroup C receptor)(hFLVCR) [Source:UniProtKB/Swiss-Prot;Acc:Q9Y5Y0];major facilitator superfamily domain containing 7B Gene [Source:MGI Symbol;Acc:MGI:2444881]	Highly similar to Feline leukemia virus subgroup C receptor-related protein 1 (FLVCR1)	transport (0006810);ATP synthesis coupled electron transport (0042773);multicellular organismal development (0007275)	0006810;0051234;0008150;0051179;0042773;0022904;0022900;0006091;0044237;0008152;0009987;0055114;0006119;0016310;0006796;0006793;0007275;0032501;0032502	transporter activity (0005215);NADH dehydrogenase (ubiquinone) activity (0008137);receptor activity (0004872)	0005215;0003674;0008137;0050136;0003954;0016651;0016491;0003824;0016655;0004872;0004871;0060089	membrane attack complex (0005579)	0016021;0031224;0044425;0044464;0005575;0005623;0016020;0005579;0043234;0032991;0044459;0005886;0046930;0005887;0031226	6.94	7.14	7.02	6.96	6.95	6.67	6.76	6.62	6.83	7.04	6.93	6.71	6.7	7.23	7.21	6.86	7.23	6.54	6.84	7.84	8.04
tcbk0037.g.07	Cluster 2 - Up at day 7	T only	C-Somatic, high in stage VIII	Yes	Confident	TCCE0024D.I.03_3.1	Danio_rerio	408	4	1-EXONIC	663	ENSDARG00000022418	faf1	Fas associated factor 1 [Source:RefSeq_peptide;Acc:NP_998138]	ENSDARG00000022418;ENSTRUG00000001889;ENSORLG00000017140;ENSGACG00000011131;ENSTNIG00000015487	faf1;FAF1	Fas associated factor 1 [Source:RefSeq_peptide;Acc:NP_998138];FAS-associated factor 1 (Protein FAF1) (hFAF1). [Source:Uniprot/SWISSPROT;Acc:Q9UNN5];FAS-associated factor 1 (hFAF1)(UBX domain-containing protein 3A)(UBX domain-containing protein 12) [Source:UniProtKB/Swiss-Prot	ENSGACG00000011131	ENSMUSG00000010517;ENSRNOG00000008523;ENSG00000185104	FAF1	Fas-associated factor 1 Gene [Source:MGI (curated);Acc:Faf1-001];FAS-associated factor 1 (Protein FAF1). [Source:UniProtKB/Swiss-Prot;Acc:Q924K2];FAS-associated factor 1 (hFAF1)(UBX domain-containing protein 3A)(UBX domain-containing protein 12) [Source:UniProtKB/Swiss-Prot;Acc:Q9UNN5]	Highly similar to FAS-associated factor 1 (FAF1)	protein modification process (0006464);cytoplasmic sequestering of NF-kappaB (0007253);regulation of cell adhesion (0030155);positive regulation of protein complex assembly (0031334);regulation of protein catabolic process (0042176);positive regulation of apoptosis (0043065);apoptosis (0006915);proteasomal ubiquitin-dependent protein catabolic process (0043161)	0006464;0043412;0043283;0043170;0008152;0008150;0044267;0019538;0044238;0034960;0044260;0044237;0009987;0007253;0008219;0030155;0031334;0042176;0043065;0006915;0012501;0016265;0032502;0042347;0042345;0042990;0042306;0033157;0032386;0051049;0032879;0050789;0065007;0060341;0050794;0051223;0070201;0032880;0046822;0042992;0042308;0046823;0032387;0051051;0048519;0051224;0042994;0051220;0032507;0045185…	protein kinase binding (0019901);protein domain specific binding (0019904);Hsp70/Hsc70 protein inhibitor activity (0030191);heat shock protein binding (0031072);NF-kappaB binding (0051059);protein kinase CK2 regulator activity (0008605)	0019901;0019904;0030191;0031072;0051059;0005515;0005488;0003674;0019900;0019899;0030190;0004857;0030234;0030188;0030192;0008134;0008605;0019887;0019207	cytosol (0005829);nuclear envelope (0005635);perinuclear region of cytoplasm (0048471);CD95 death-inducing signaling complex (0031265)	0005829;0005634;0005635;0005737;0048471;0043231;0043227;0043226;0005575;0043229;0044424;0044464;0005623;0005622;0031967;0031975;0044446;0044422;0044428;0012505;0044444;0031265;0031264;0043234;0032991;0044459;0044425;0016020;0005886	7.03	7.03	7.38	7.41	6.53	7.22	7.29	7.08	7.46	7.17	7.3	7.33	7.2	7.28	7.26	7.48	7.05	6.97	7.54	7.99	8.22
tcbk0036.e.03	Cluster 2 - Up at day 7	T only	C-Somatic, high in stage VIII	NO	Confident	TCBK0036C.E.03_5.1	Gasterosteus_aculeatus	354	4	1-EXONIC	618	ENSGACG00000013183	AQP4	Aquaporin-4 (AQP-4)(WCH4)(Mercurial-insensitive water channel)(MIWC) [Source:UniProtKB/Swiss-Prot;Acc:P55087]	ENSGACG00000013183;ENSTRUG00000008636;ENSORLG00000017012;ENSTNIG00000015217;ENSDARG00000010565	AQP4;si:ch211-192k9.1	Aquaporin-4 (AQP-4)(WCH4)(Mercurial-insensitive water channel)(MIWC) [Source:UniProtKB/Swiss-Prot;Acc:P55087];Aquaporin-4 (AQP-4) (WCH4) (Mercurial-insensitive water channel) (MIWC). [Source:Uniprot/SWISSPROT;hypothetical protein LOC445293 [Source:RefSeq_peptide;Acc:NP_001003749]	ENSGACG00000013183	ENSG00000171885;ENSMUSG00000024411;ENSRNOG00000016043	AQP4	Aquaporin-4 (AQP-4)(WCH4)(Mercurial-insensitive water channel)(MIWC) [Source:UniProtKB/Swiss-Prot;Acc:P55087];aquaporin 4 Gene [Source:MGI Symbol;Acc:MGI:107387];Aquaporin-4 (AQP-4) (WCH4) (Mercurial-insensitive water channel) (MIWC). [Source:UniProtKB/Swiss-Prot;Acc:P47863]	Highly similar to Aquaporin-4 (AQP4)	nervous system development (0007399);excretion (0007588);water transport (0006833);water homeostasis (0030104);dicarboxylic acid transport (0006835)	0006810;0051234;0008150;0051179;0007399;0007588;0048731;0048856;0032502;0007275;0032501;0003008;0046903;0006833;0030104;0006835;0042044;0046942;0015849;0048878;0042592;0065008;0065007	porin activity (0015288);water channel activity (0015250);ATP binding (0005524);proton-transporting ATPase activity, rotational mechanism (0046961);sodium:dicarboxylate symporter activity (0017153)	0005215;0003674;0015288;0022829;0015267;0022803;0022857;0015250;0005372;0005524;0042626;0046961;0022892;0032559;0030554;0017076;0000166;0005488;0032555;0032553;0022838;0015405;0015399;0022804;0016820;0016817;0016787;0003824;0043492;0042623;0016887;0017111;0016462;0016818;0015078;0015077;0022890;0008324;0015075;0022891;0019829;0042625;0017153;0005310;0046943;0005342;0005343;0015370;0015294;0015293…	outer membrane (0019867);proton-transporting two-sector ATPase complex (0016469);integral to plasma membrane (0005887)	0016020;0016021;0044464;0005575;0005623;0031224;0044425;0019867;0016469;0005887;0031226;0044459;0005886;0043234;0032991	7.38	6.99	7.03	7.09	7.16	6.87	6.65	7.14	7.08	7.05	7.21	6.99	6.83	6.98	7.94	7.15	7.19	7.44	7.18	7.63	7.96
tcbk0059.m.22	Cluster 2 - Up at day 7	T > 11KT	C-Somatic, high in stage VIII	NO	Confident	TCCE0025D.N.10_3.1	Danio_rerio	139	5	1-EXONIC	207	ENSDARG00000016048	zgc:91857	1-acyl-sn-glycerol-3-phosphate acyltransferase theta-B (EC 2.3.1.51) (Lysophosphatidic acid acyltransferase theta-B) (LPAAT-theta-B). [Source:UniProtKB/Swiss-Prot;Acc:Q6DG38]	ENSDARG00000016048;ENSTRUG00000018646;ENSORLG00000020347;ENSTNIG00000005676;ENSORLG00000019853	zgc:91857;AGPAT9 (3 of 3);AGPAT9 (1 of 3);AGPAT9 (2 of 2)	1-acyl-sn-glycerol-3-phosphate acyltransferase theta-B (EC 2.3.1.51) (Lysophosphatidic acid acyltransferase theta-B) (LPAAT-theta-B). [Source:UniProtKB/Swiss-Prot;Acc:Q6DG38];1-acyl-sn-glycerol-3-phosphate acyltransferase theta-B (EC 2.3.1.51) (Lysophosphatidic acid acyltransferase theta-B) (LPAAT-theta-B). [Source:Uniprot/SWISSPROT;1-acyl-sn-glycerol-3-phosphate acyltransferase theta (EC 2.3.1.5…	ENSDARG00000016048	ENSMUSG00000029314;ENSRNOG00000002159;ENSG00000138678	AGPAT9;LOC305166	1-acylglycerol-3-phosphate O-acyltransferase 9 Gene [Source:MGI Symbol;Acc:MGI:3603816];1-acyl-sn-glycerol-3-phosphate acyltransferase theta (EC 2.3.1.51) (Lysophosphatidic acid acyltransferase theta) (LPAAT-theta). [Source:UniProtKB/Swiss-Prot;Acc:Q4V8J4];1-acyl-sn-glycerol-3-phosphate acyltransferase theta (EC 2.3.1.51)(1-AGP acyltransferase 9)(1-AGPAT 9)(Lysophosphatidic acid acyltransferase t…	Similar to 1-acyl-sn-glycerol-3-phosphate acyltransferase zeta (AGPAT6)	response to biotic stimulus (0009607);phospholipid biosynthetic process (0008654);protein secretion (0009306)	0008152;0008150;0009607;0050896;0008654;0009306;0006644;0006643;0044255;0006629;0044238;0044237;0009987;0046467;0008610;0009058;0044249;0015031;0006810;0051234;0051179;0045184;0008104;0033036;0032940;0046903;0051649;0051641	1-acylglycerol-3-phosphate O-acyltransferase activity (0003841)	0008415;0016740;0016747;0016746;0003824;0003674;0003841;0016411;0008374	integral to membrane (0016021);endoplasmic reticulum membrane (0005789)	0016021;0031224;0044425;0044464;0005575;0005623;0016020;0005783;0005789;0043231;0043227;0043226;0043229;0044424;0005622;0044444;0005737;0031090;0044422;0044432;0044446;0042175;0012505	7.09	7.2	7.08	6.89	6.98	7.14	6.85	6.84	6.65	7.04	6.83	6.86	6.98	6.8	7.46	7.19	7.19	7.42	6.94	8.19	8.04
tcba0009.m.07	Cluster 2 - Up at day 7	T > 11KT	A-Somatic	NO	None	-	-	-	0	-	-	-	-	-	-	-	-	-	-	-	-	Weakly similar to cDNA FLJ46861 fis, clone UTERU3011092	-	-	-	-	-	-	7.19	7.06	6.91	7.19	6.76	7.33	6.88	7.06	6.82	7.03	7.08	7.27	6.84	6.78	6.77	7.64	7.63	7.71	6.73	8.59	7.55
1RT139F23_B_C12	Cluster 2 - Up at day 7	T > 11KT	C-Somatic, high in stage VIII	NO	Confident	1.50854e+07	Fugu_rubripes	234	3	1-EXONIC	445	ENSTRUG00000009657	Q1EGK1_FUGRU	LGI1b. [Source:UniProtKB/TrEMBL;Acc:Q1EGK1]	ENSTRUG00000009657;ENSORLG00000005163;ENSGACG00000006765;ENSTNIG00000018909;ENSDARG00000058421	Q1EGK1_FUGRU;LGI1 (2 of 2);LGI1 (1 of 2);lgi1b	LGI1b. [Source:UniProtKB/TrEMBL;Acc:Q1EGK1];LGI1b. [Source:Uniprot/SPTREMBL;Leucine-rich glioma-inactivated protein 1 precursor (Epitempin-1). [Source:Uniprot/SWISSPROT;Acc:O95970];LGI1B (Fragment). [Source:Uniprot/SPTREMBL;Acc:Q2HPF9];Leucine-rich glioma-inactivated protein 1 Precursor (Epitempin-1) [Source:UniProtKB/Swiss-Prot	ENSGACG00000006765	ENSG00000108231;ENSMUSG00000067242;ENSRNOG00000014758	LGI1	Leucine-rich glioma-inactivated protein 1 Precursor (Epitempin-1) [Source:UniProtKB/Swiss-Prot;Acc:O95970];leucine-rich repeat LGI family, member 1 Gene [Source:MGI (curated);Acc:Lgi1-001];Leucine-rich glioma-inactivated protein 1 precursor. [Source:UniProtKB/Swiss-Prot;Acc:Q8K4Y5]	Highly similar to Leucine-rich glioma-inactivated protein 1 (LGI1)	nervous system development (0007399);cell proliferation (0008283);carbohydrate metabolic process (0005975)	0007399;0008283;0048731;0048856;0032502;0008150;0007275;0032501;0009987;0005975;0044238;0008152	protein binding (0005515);catalytic activity (0003824);carbohydrate binding (0030246)	0005515;0005488;0003674;0003824;0030246	extracellular space (0005615)	0005576;0005575;0005615;0044421	6.8	6.57	6.68	6.7	6.81	6.68	6.78	6.76	6.59	6.54	6.67	6.65	6.61	6.97	7.3	6.9	7.13	7.24	7.5	8.02	7.62
tcbk0059.h.10	Cluster 2 - Up at day 7	T > 11KT	A-Somatic	Yes	Confident	TCCE0025D.L.20_3.1	Gasterosteus_aculeatus	239	5	1-EXONIC	380	ENSGACG00000013900	-	-	ENSGACG00000013900;ENSTRUG00000008855;ENSORLG00000016010;ENSTNIG00000015272;ENSDARG00000027957	FGF12;fgf12	Fibroblast growth factor 12 (FGF-12) (Fibroblast growth factor homologous factor 1) (FHF-1) (Myocyte-activating factor). [Source:Uniprot/SWISSPROT;Acc:P61328];fibroblast growth factor 12 [Source:RefSeq_peptide;Acc:NP_001071250]	ENSGACG00000013900	-	-	-	Highly similar to Fibroblast growth factor 12 (FGF12)	-	-	growth factor activity (0008083)	0008083;0005102;0005515;0005488;0003674	-	-	7.21	6.45	6.93	7.12	7.3	6.92	6.56	6.72	6.68	6.46	6.81	6.87	6.77	6.39	7.16	7.5	7.35	7.09	7.54	7.41	8.05
tcba0014.p.17	Cluster 2 - Up at day 7	T only	A-Somatic	Yes	Confident	TCBA0014C.P.17_5.1	Gasterosteus_aculeatus	38	2	1-EXONIC	51	ENSGACG00000017334	TSPAN6	Tetraspanin-6 (Tspan-6)(Transmembrane 4 superfamily member 6)(T245 protein)(Tetraspanin TM4-D)(A15 homolog) [Source:UniProtKB/Swiss-Prot;Acc:O43657]	ENSGACG00000017334;ENSTRUG00000011990;ENSORLG00000001343;ENSTNIG00000016863;ENSDARG00000015759	TSPAN6;tspan7	Tetraspanin-6 (Tspan-6)(Transmembrane 4 superfamily member 6)(T245 protein)(Tetraspanin TM4-D)(A15 homolog) [Source:UniProtKB/Swiss-Prot;Acc:O43657];Tetraspanin-6 (Tspan-6) (Transmembrane 4 superfamily member 6) (T245 protein) (Tetraspanin TM4-D) (A15 homolog). [Source:Uniprot/SWISSPROT;tetraspanin 7 [Source:RefSeq_peptide;Acc:NP_999939]	ENSGACG00000017334	ENSG00000000003;ENSMUSG00000067377;ENSRNOG00000003786	TSPAN6	Tetraspanin-6 (Tspan-6)(Transmembrane 4 superfamily member 6)(T245 protein)(Tetraspanin TM4-D)(A15 homolog) [Source:UniProtKB/Swiss-Prot;Acc:O43657];tetraspanin 6 Gene [Source:MGI (curated);Acc:Tspan6-001];Tspan6 protein (Fragment). [Source:UniProtKB/TrEMBL;Acc:Q5RJZ3]	Highly similar to Tetraspanin-7 (TSPAN7)	positive regulation of I-kappaB kinase/NF-kappaB cascade (0043123);G-protein coupled receptor protein signaling pathway (0007186)	0043123;0007186;0007166;0007165;0007154;0009987;0008150;0050794;0050789;0065007;0010740;0009967;0009966;0010646;0010647;0048522;0048518;0010627;0043122	signal transducer activity (0004871)	0004871;0060089;0003674	integral to membrane (0016021)	0016021;0031224;0044425;0044464;0005575;0005623;0016020	7.89	7.72	7.9	7.82	7.5	7.93	8.07	7.83	7.94	7.94	7.67	7.89	7.83	7.81	7.66	7.7	7.75	7.57	7.99	8.25	8.18
tcbk0048.i.08	Cluster 2 - Up at day 7	-	Not differentially expressed	Yes	Confident	TCBK0048C.I.08_5.1	Oryzias_latipes	182	4	1-EXONIC	253	ENSORLG00000006888	Q8UUL0_ORYLA	CIZ protein. [Source:UniProtKB/TrEMBL;Acc:Q589P5]	ENSORLG00000006888;ENSTRUG00000004550;ENSGACG00000001879;ENSTNIG00000000726	Q8UUL0_ORYLA;ZNF384 (1 of 2)	CIZ protein. [Source:UniProtKB/TrEMBL;Acc:Q589P5];CIZ protein. [Source:Uniprot/SPTREMBL;Zinc finger protein 384 (Nuclear matrix transcription factor 4) (Nuclear matrix protein 4) (CAG repeat protein 1) (CAS-interacting zinc finger protein) (Trinucleotide repeat-containing gene 1 protein). [Source:Uniprot/SWISSPROT;Acc:Q8TF68]	ENSGACG00000001879	-	-	-	Similar to Uncharacterized protein ZNF384 (ZNF384)	regulation of transcription (0045449)	0045449;0010468;0060255;0019222;0050789;0065007;0008150;0010556;0009889;0019219;0031323;0050794;0031326	nucleic acid binding (0003676);zinc ion binding (0008270);transcription regulator activity (0030528)	0003676;0008270;0046872;0005488;0003674;0046914;0043169;0043167;0030528	nucleus (0005634)	0005622;0005634;0044464;0005575;0005623;0043231;0043227;0043226;0043229;0044424	7.83	7.36	7.5	7.52	7.54	7.53	7.55	7.8	7.35	7.34	7.58	7.68	7.78	7.76	7.39	7.74	7.63	8.07	7.57	7.88	8.14
tcbk0030.a.02	Cluster 2 - Up at day 7	-	A-Somatic	NO	None	-	-	-	0	-	-	-	-	-	-	-	-	-	-	-	-	Highly similar to Growth hormone receptor (GHR)	-	-	-	-	-	-	8.09	7.65	7.78	7.94	8.08	7.9	8.02	7.63	8.11	8.16	8.08	7.73	8.07	8.03	7.5	7.44	8.12	7.26	7.38	8	7.97
tcad0008.f.13	Cluster 2 - Up at day 7	-	A-Somatic	NO	Confident	TCAD0008A.F.13_5.1	Gasterosteus_aculeatus	391	5	1-EXONIC	633	ENSGACG00000017772	-	-	ENSGACG00000017772;ENSORLG00000003144;ENSTNIG00000000334;ENSDARG00000022579;ENSDARG00000053810	zgc:55733;zgc:55701	hypothetical protein LOC393968 [Source:RefSeq_peptide;Acc:NP_957287];hypothetical protein LOC406352 [Source:RefSeq_peptide;Acc:NP_998244]	ENSGACG00000017772	ENSG00000092199;ENSMUSG00000060373;ENSRNOG00000011621;ENSRNOG00000028224;ENSG00000204253;ENSG00000179172	HNRNPC;HNRPC;AC019178.7;HNRNPCL1	Heterogeneous nuclear ribonucleoproteins C1/C2 (hnRNP C1 / hnRNP C2) [Source:UniProtKB/Swiss-Prot;Acc:P07910];heterogeneous nuclear ribonucleoprotein C Gene [Source:MGI Symbol;Acc:MGI:107795];heterogeneous nuclear ribonucleoprotein C [Source:RefSeq_peptide;Acc:NP_001020804];Uncharacterized protein ENSP00000341467 [Source:UniProtKB/TrEMBL;Acc:A6NNK2];Heterogeneous nuclear ribonucleoprotein C-like …	Highly similar to Heterogeneous nuclear ribonucleoproteins C1/C2 (HNRNPC)	nuclear mRNA splicing, via spliceosome (0000398)	0000398;0008380;0000377;0000375;0006396;0016070;0006139;0044237;0008152;0008150;0009987;0044238;0034960;0043283;0043170;0044260;0010467;0006397;0016071	nucleotide binding (0000166);identical protein binding (0042802);mRNA binding (0003729)	0003676;0005488;0003674;0000166;0003723;0042802;0005515;0003729	spliceosome (0005681);pronucleus (0045120)	0030529;0032991;0005575;0044424;0044464;0005623;0005622;0005634;0005681;0043231;0043227;0043226;0043229;0044428;0044446;0044422;0045120	7.98	7.69	7.87	7.65	7.78	7.52	7.86	7.53	7.73	7.76	7.92	7.55	7.73	8.29	7.36	7.3	7.55	7.41	7.41	8.28	8.17
1RT119B17_B_A09	Cluster 2 - Up at day 7	T only	Badly measured	Yes	Confident	1.50632e+07	Fugu_rubripes	250	5	1-EXONIC	358	ENSTRUG00000018587	Q8UWL6_FUGRU	Transcription factor SOX9 (Transcription factor Sox9a). [Source:UniProtKB/TrEMBL;Acc:Q8UWL6]	ENSTRUG00000018587;ENSORLG00000007960;ENSGACG00000011185;ENSTNIG00000009759;ENSTNIG00000001901	Q8UWL6_FUGRU;Q6V4H7_GASAC;Q4KSL6_ORYLA;SOX9 (2 of 3);SOX9 (1 of 3)	Transcription factor SOX9 (Transcription factor Sox9a). [Source:UniProtKB/TrEMBL;Acc:Q8UWL6];Transcription factor SOX9 (Transcription factor Sox9a). [Source:Uniprot/SPTREMBL;Sox9b transcription factor. [Source:Uniprot/SPTREMBL;Acc:Q6V4H7];Sry-box containing protein 9b. [Source:Uniprot/SPTREMBL;Acc:Q4KSL6];Transcription factor SOX-9 [Source:UniProtKB/Swiss-Prot;Acc:P48436]	ENSGACG00000011185	ENSG00000125398;ENSMUSG00000000567;ENSRNOG00000002607	SOX9	Transcription factor SOX-9 [Source:UniProtKB/Swiss-Prot;Acc:P48436];SRY-box containing gene 9 Gene [Source:MGI (curated);Acc:Sox9-001]	Highly similar to Transcription factor SOX-9 (SOX9)	cartilage condensation (0001502);cell fate specification (0001708);epithelial to mesenchymal transition (0001837);hair follicle development (0001942);transcription (0006350);heart development (0007507);male gonad development (0008584);neural crest cell development (0014032);male germ-line sex determination (0019100);regulation of cell proliferation (0042127);regulation of apoptosis (0042981);nega…	0006355;0045449;0010468;0060255;0019222;0050789;0065007;0008150;0010556;0009889;0019219;0031323;0050794;0031326;0051252;0001502;0001708;0001837;0001942;0006350;0007507;0008584;0014032;0019100;0042127;0042981;0045892;0045944;0030154;0045165;0030238;0016337;0007155;0009987;0022610;0048705;0009887;0009653;0032502;0048856;0048513;0048731;0007275;0032501;0001501;0051216;0009888;0048869;0000904;0000902…	nucleotide binding (0000166);specific RNA polymerase II transcription factor activity (0003704);protein binding (0005515);transcription activator activity (0016563);sequence-specific DNA binding (0043565)	0003677;0003676;0005488;0003674;0000166;0003704;0005515;0016563;0043565;0003702;0030528	chromatin (0000785);nucleus (0005634);integral to membrane (0016021)	0000785;0005634;0044427;0044446;0044422;0005575;0043226;0044424;0044464;0005623;0005622;0043229;0005694;0043232;0043228;0043231;0043227;0016021;0031224;0044425;0016020	7.37	7.53	7.68	7.67	7.71	7.68	7.67	7.47	7.32	7.71	7.52	7.46	7.46	7.97	7.89	7.33	7.78	7.42	7.84	8.09	7.69
tcad0009.h.17	Cluster 2 - Up at day 7	T only	Not differentially expressed	Yes	Confident	TCAD0009A.H.17_5.1	Danio_rerio	141	3	1-EXONIC	213	ENSDARG00000041974	zgc:86903	Probable protein BRICK1. [Source:UniProtKB/Swiss-Prot;Acc:Q6IQ86]	ENSDARG00000041974;ENSTRUG00000008282;ENSGACG00000010458;ENSTNIG00000000700	zgc:86903;C3orf10	Probable protein BRICK1. [Source:UniProtKB/Swiss-Prot;Acc:Q6IQ86];Probable protein BRICK1. [Source:Uniprot/SWISSPROT;Acc:Q8WUW1];Probable protein BRICK1 [Source:UniProtKB/Swiss-Prot	ENSGACG00000010458	ENSMUSG00000033940;ENSRNOG00000010184;ENSG00000219870	6720456B07RIK;LOC687498;C3ORF10	RIKEN cDNA 6720456B07 gene Gene [Source:MGI Symbol;Acc:MGI:1915406];Probable protein BRICK1 [Source:UniProtKB/Swiss-Prot;Acc:Q8WUW1]	Highly similar to Probable protein BRICK1 (C3orf10)	-	-	protein binding (0005515)	0005515;0005488;0003674	cytoplasm (0005737);cytoskeleton (0005856)	0005737;0005856;0044424;0044464;0005575;0005623;0005622;0043232;0043228;0043226;0043229	7.51	7.54	7.64	7.74	7.74	7.61	7.46	7.55	7.63	7.43	7.4	7.49	7.54	7.5	7.73	7.56	7.68	7.25	7.72	8.12	7.73
1RT127H17_B_D09	Cluster 2 - Up at day 7	-	Not differentially expressed	Yes	Confident	1.50847e+07	Gasterosteus_aculeatus	297	4	1-EXONIC	537	ENSGACG00000016371	C7orf26	Uncharacterized protein C7orf26 [Source:UniProtKB/Swiss-Prot;Acc:Q96N11]	ENSGACG00000016371;ENSTRUG00000003705;ENSORLG00000009710;ENSTNIG00000007875;ENSDARG00000037652	C7orf26;zgc:56409	Uncharacterized protein C7orf26 [Source:UniProtKB/Swiss-Prot;Acc:Q96N11];Uncharacterized protein C7orf26. [Source:Uniprot/SWISSPROT;hypothetical protein LOC393295 [Source:RefSeq_peptide;Acc:NP_956619]	ENSGACG00000016371	ENSG00000146576;ENSMUSG00000039244;ENSRNOG00000024567	C7ORF26;E130309D02RIK;LOC683674	Uncharacterized protein C7orf26 [Source:UniProtKB/Swiss-Prot;Acc:Q96N11];RIKEN cDNA E130309D02 gene Gene [Source:MGI Symbol;Acc:MGI:2442621]	Highly similar to Uncharacterized protein C7orf26 (C7orf26)	-	-	-	-	-	-	7.62	7.76	7.68	7.41	7.71	7.34	7.23	7.56	7.42	7.66	7.35	7.38	7.32	7.31	7.73	7.81	7.76	8.16	7.52	8.2	8.18
tcay0010.h.23	Cluster 2 - Up at day 7	-	G-germline	Yes	Confident	TCAY0010B.H.23_5.1	Gasterosteus_aculeatus	123	5	1-EXONIC	201	ENSGACG00000017132	ATP6V0A2 (2 of 2)	V-type proton ATPase 116 kDa subunit a isoform 2 (V-ATPase 116 kDa isoform a2)(Vacuolar proton translocating ATPase 116 kDa subunit a isoform 2)(Lysosomal H()-transporting ATPase V0 subunit a2)(TJ6) [Source:UniProtKB/Swiss-Prot;Acc:Q9Y487]	ENSGACG00000017132;ENSTRUG00000005162;ENSORLG00000009170;ENSTNIG00000009106;ENSDARG00000035538	ATP6V0A2 (2 of 2);ATP6V0A2 (1 of 2)	V-type proton ATPase 116 kDa subunit a isoform 2 (V-ATPase 116 kDa isoform a2)(Vacuolar proton translocating ATPase 116 kDa subunit a isoform 2)(Lysosomal H()-transporting ATPase V0 subunit a2)(TJ6) [Source:UniProtKB/Swiss-Prot;Acc:Q9Y487];Vacuolar proton translocating ATPase 116 kDa subunit a isoform 2 (V- ATPase 116 kDa isoform a2) (TJ6). [Source:Uniprot/SWISSPROT;Vacuolar proton translocating …	ENSGACG00000017132	ENSG00000185344;ENSMUSG00000038023;ENSRNOG00000001019	ATP6V0A2;TECT2	V-type proton ATPase 116 kDa subunit a isoform 2 (V-ATPase 116 kDa isoform a2)(Vacuolar proton translocating ATPase 116 kDa subunit a isoform 2)(Lysosomal H()-transporting ATPase V0 subunit a2)(TJ6) [Source:UniProtKB/Swiss-Prot;Acc:Q9Y487];ATPase, H transporting, lysosomal V0 subunit A2 Gene [Source:MGI Symbol;Acc:MGI:104855];Tectonic-2 precursor. [Source:UniProtKB/Swiss-Prot;Acc:Q3B7D3]	Similar to Vacuolar proton translocating ATPase 116 kDa subunit a isoform 2 (ATP6V0A2)	proton transport (0015992);immune response (0006955)	0015992;0006818;0006810;0051234;0008150;0051179;0015672;0006812;0006811;0006955;0002376;0050896	protein binding (0005515);hydrogen ion transmembrane transporter activity (0015078)	0005515;0015078;0005488;0003674;0015077;0022890;0008324;0015075;0022891;0022857;0005215;0022892	plasma membrane (0005886);acrosome (0001669);integral to membrane (0016021);endosome membrane (0010008)	0016020;0044464;0005575;0005623;0005886;0001669;0016021;0005768;0010008;0030141;0016023;0031410;0031982;0043226;0043229;0044424;0005622;0044444;0005737;0031988;0043231;0043227;0031090;0044422;0044440;0044446;0031224;0044425	7.75	7.32	7.6	7.79	7.65	7.62	7.65	7.44	7.49	7.48	7.69	7.53	7.48	7.41	7.93	7.72	7.61	7.95	8.05	7.87	7.85
1RT145G14_C_D07	Cluster 2 - Up at day 7	-	A-Somatic	Yes	Confident	1.50686e+07	Gasterosteus_aculeatus	170	3	1-EXONIC	397	ENSGACG00000012577	GGTLA1 (1 of 2)	Gamma-glutamyltransferase 5 Precursor (EC 2.3.2.2)(Gamma-glutamyltranspeptidase 5)(GGT 5)(Gamma-glutamyltransferase-like activity 1)(Gamma-glutamyl transpeptidase-related enzyme)(GGT-rel) [Contains Gamma-glutamyltransferase 5 heavy chain;Gamma-glutamyltransferase 5 light chain] [Source:UniProtKB/Swiss-Prot;Acc:P36269]	ENSGACG00000012577;ENSTRUG00000016330;ENSORLG00000014584;ENSTNIG00000011477;ENSDARG00000052045;ENSTNIG00000000756	GGTLA1 (1 of 2);GGTLA1 (2 of 2);LOC569734;GGTLA1 (3 of 3);GGTLA1 (2 of 3)	Gamma-glutamyltransferase 5 Precursor (EC 2.3.2.2)(Gamma-glutamyltranspeptidase 5)(GGT 5)(Gamma-glutamyltransferase-like activity 1)(Gamma-glutamyl transpeptidase-related enzyme)(GGT-rel) [Contains Gamma-glutamyltransferase 5 heavy chain;Gamma-glutamyltransferase 5 light chain] [Source:UniProtKB/Swiss-Prot;Acc:P36269];Gamma-glutamyltransferase 5 precursor (EC 2.3.2.2) (Gamma- glutamyltranspeptida…	ENSGACG00000012577	ENSG00000099998;ENSMUSG00000006344	GGTLA1;GGT5	Gamma-glutamyltransferase 5 Precursor (EC 2.3.2.2)(Gamma-glutamyltranspeptidase 5)(GGT 5)(Gamma-glutamyltransferase-like activity 1)(Gamma-glutamyl transpeptidase-related enzyme)(GGT-rel) [Contains Gamma-glutamyltransferase 5 heavy chain;Gamma-glutamyltransferase 5 light chain] [Source:UniProtKB/Swiss-Prot;Acc:P36269];gamma-glutamyltransferase 5 Gene [Source:MGI Symbol;Acc:MGI:1346063]	Highly similar to Gamma-glutamyltransferase 5 (GGT5)	inflammatory response (0006954);leukotriene biosynthetic process (0019370);amino acid metabolic process (0006520);glutathione biosynthetic process (0006750)	0006954;0019370;0006520;0006750;0006519;0044237;0008152;0008150;0009987;0044238;0009308;0034641;0006807;0019752;0006082;0006749;0006732;0051186;0006790;0009108;0051188;0044249;0009058;0044272;0006952;0006950;0050896;0009611;0009605;0006691;0006690;0006631;0032787;0044255;0006629;0043449;0043450;0046456;0006633;0008610;0046394;0016053	gamma-glutamyltransferase activity (0003840);protein binding (0005515);acyltransferase activity (0008415)	0003840;0016755;0016746;0016740;0003824;0003674;0005515;0005488;0008415;0016747	plasma membrane (0005886);integral to membrane (0016021)	0005886;0016020;0016021;0044464;0005575;0005623;0031224;0044425	7.08	7.37	7.85	7.62	7.6	7.62	7.29	7.35	7.34	7.11	7.18	7.13	7.43	7.64	7.72	8.11	7.95	8.19	7.89	7.69	7.61
tcad0003.i.08	Cluster 2 - Up at day 7	-	Badly measured	Yes	Confident	TCAD0003A.I.08_5.1	Gasterosteus_aculeatus	104	7	1-EXONIC	195	ENSGACG00000009788	-	-	ENSGACG00000009788;ENSTRUG00000018109;ENSORLG00000012527;ENSTNIG00000003664;ENSDARG00000017188	si:ch211-223m11.2	hypothetical protein LOC558615 [Source:RefSeq_peptide;Acc:NP_001038334]	ENSGACG00000009788	-	-	-	Highly similar to Zona pellucida sperm-binding protein 4 (ZP4)	heme biosynthetic process (0006783)	0006779;0006783;0006778;0033013;0046483;0044237;0008152;0008150;0009987;0051186;0033014;0051188;0044249;0009058;0042168;0042440;0046148	nucleic acid binding (0003676);zinc ion binding (0008270);uroporphyrinogen-III synthase activity (0004852)	0003676;0008270;0005488;0003674;0046914;0043169;0043167;0046872;0004852;0016836;0016835;0016829;0003824	intracellular (0005622)	0005622;0044464;0005575;0005623	6.79	6.68	6.64	6.91	6.77	6.82	7.13	6.57	6.63	6.77	6.58	7.41	7.01	6.62	8.09	7.32	7.7	8.08	7.76	8.61	8.95
tcac0002.c.22	Cluster 2 - Up at day 7	-	C-Somatic, high in stage VIII	Yes	Confident	TCAC0002C.C.22_5.1	Gasterosteus_aculeatus	123	5	1-EXONIC	197	ENSGACG00000009788	-	-	ENSGACG00000009788;ENSTRUG00000018109;ENSORLG00000012527;ENSTNIG00000003664;ENSDARG00000017188	si:ch211-223m11.2	hypothetical protein LOC558615 [Source:RefSeq_peptide;Acc:NP_001038334]	ENSGACG00000009788	-	-	-	Highly similar to Zona pellucida sperm-binding protein 2 (ZP2)	heme biosynthetic process (0006783)	0006779;0006783;0006778;0033013;0046483;0044237;0008152;0008150;0009987;0051186;0033014;0051188;0044249;0009058;0042168;0042440;0046148	nucleic acid binding (0003676);zinc ion binding (0008270);uroporphyrinogen-III synthase activity (0004852)	0003676;0008270;0005488;0003674;0046914;0043169;0043167;0046872;0004852;0016836;0016835;0016829;0003824	intracellular (0005622)	0005622;0044464;0005575;0005623	6.81	6.48	6.67	6.91	7.29	7.02	7	6.83	6.76	7.04	6.87	7.14	7.1	6.95	7.73	7.68	7.91	8.96	7.63	8.94	8.86
1RT36E03_A_C02	Cluster 2 - Up at day 7	T > 11KT	C-Somatic, high in stage VIII	NO	Confident	1.50772e+07	Gasterosteus_aculeatus	176	2	1-EXONIC	237	ENSGACG00000010399	STXBP6 (1 of 2)	Syntaxin-binding protein 6 (Amisyn) [Source:UniProtKB/Swiss-Prot;Acc:Q8NFX7]	ENSGACG00000010399;ENSTRUG00000014362;ENSTNIG00000017235;ENSDARG00000068845	STXBP6 (1 of 2);STXBP6;stxbp6	Syntaxin-binding protein 6 (Amisyn) [Source:UniProtKB/Swiss-Prot;Acc:Q8NFX7];Syntaxin-binding protein 6 (Amisyn). [Source:Uniprot/SWISSPROT;syntaxin binding protein 6 (amisyn) [Source:RefSeq_peptide;Acc:NP_001002063]	ENSGACG00000010399	ENSG00000168952;ENSMUSG00000046314;ENSRNOG00000004198	STXBP6;STXBP6_PREDICTED	Syntaxin-binding protein 6 (Amisyn) [Source:UniProtKB/Swiss-Prot;Acc:Q8NFX7];syntaxin binding protein 6 (amisyn) Gene [Source:MGI (curated);Acc:Stxbp6-001]	Similar to Syntaxin-binding protein 6 (STXBP6)	vesicle-mediated transport (0016192)	0016192;0006810;0051234;0008150;0051179;0009987	-	-	integral to membrane (0016021);cytoplasm (0005737)	0016021;0031224;0044425;0044464;0005575;0005623;0016020;0005737;0044424;0005622	7.07	7.77	7.18	7.37	7.08	6.72	7.7	6.81	7.37	7.28	7.47	7.04	7.63	7.5	7.55	7.54	7.76	7.22	7.39	8.96	8.46
tcbk0042.d.19	Cluster 2 - Up at day 7	T > 11KT	C-Somatic, high in stage VIII	Yes	Confident	TCBK0042C.D.19_5.1	Danio_rerio	50	1	1-EXONIC	66	ENSDARG00000043531	jun	c-Jun protein [Source:RefSeq_peptide;Acc:NP_956281]	ENSDARG00000043531;ENSORLG00000014541;ENSGACG00000014608;ENSGACG00000016273;ENSORLG00000010096	jun;JUN (2 of 2);JUN (1 of 2)	c-Jun protein [Source:RefSeq_peptide;Acc:NP_956281];Transcription factor AP-1 (Activator protein 1) (AP1) (Proto-oncogene c-jun) (V-jun avian sarcoma virus 17 oncogene homolog) (p39). [Source:Uniprot/SWISSPROT;Acc:P05412]	ENSGACG00000014608_ENSGACG00000016273	ENSMUSG00000052684;ENSRNOG00000026293;ENSG00000177606	JUN	Jun oncogene Gene [Source:MGI (curated);Acc:Jun-001];Transcription factor AP-1 (Activator protein 1) (AP1) (Proto-oncogene c-jun) (V-jun avian sarcoma virus 17 oncogene homolog). [Source:UniProtKB/Swiss-Prot;Acc:P17325];Transcription factor AP-1 (Activator protein 1)(AP1)(Proto-oncogene c-jun)(V-jun avian sarcoma virus 17 oncogene homolog)(p39) [Source:UniProtKB/Swiss-Prot;Acc:P05412]	Highly similar to JUN protein (JUN)	response to methylmercury (0051597);response to cadmium ion (0046686);negative regulation of protein amino acid autophosphorylation (0031953);leading edge cell differentiation (0035026);response to drug (0042493);positive regulation of transcription from RNA polymerase II promoter (0045944);regulation of cell cycle (0051726);transcription (0006350)	0006355;0051597;0046686;0045449;0010468;0060255;0019222;0050789;0065007;0008150;0010556;0009889;0019219;0031323;0050794;0031326;0051252;0010038;0010035;0042221;0050896;0010033;0009987;0031953;0035026;0042493;0045944;0051726;0006350;0006139;0044237;0008152;0044238;0034961;0034645;0009059;0009058;0043170;0044249;0044260;0034960;0043283;0043284;0010467;0001933;0001932;0031399;0032268;0051246;0042325…	transcription factor activity (0003700);protein dimerization activity (0046983);sequence-specific DNA binding (0043565);RNA polymerase II transcription factor activity (0003702)	0003700;0046983;0043565;0003677;0003676;0005488;0003674;0030528;0005515;0003702	transcription factor complex (0005667);nuclear chromosome (0000228);cytosol (0005829)	0005634;0043231;0043227;0043226;0005575;0043229;0044424;0044464;0005623;0005622;0005667;0043234;0032991;0044451;0044428;0044446;0044422;0005654;0031981;0070013;0043233;0031974;0000228;0005829;0005694;0043232;0043228;0044444;0005737	6.98	7.34	7.19	6.9	6.49	7.3	7.23	7.04	7.06	7.21	6.96	6.99	7.18	7.03	7	7.6	7.89	8.03	7.18	8.98	8.89
tcay0015.j.13	Cluster 2 - Up at day 7	-	C-Somatic, high in stage VIII	NO	Confident	TCAY0015B.J.13_5.1	Oryzias_latipes	59	2	1-EXONIC	141	ENSORLG00000002240	SLC39A1	Zinc transporter ZIP1 (Zrt- and Irt-like protein 1)(ZIP-1)(hZIP1)(Solute carrier family 39 member 1)(Zinc-iron-regulated transporter-like) [Source:UniProtKB/Swiss-Prot;Acc:Q9NY26]	ENSORLG00000002240;ENSTRUG00000016874;ENSGACG00000016873;ENSTNIG00000009544;ENSDARG00000058257	SLC39A1;SLC39A2;S39A1_FUGRU;slc39a1	Zinc transporter ZIP1 (Zrt- and Irt-like protein 1)(ZIP-1)(hZIP1)(Solute carrier family 39 member 1)(Zinc-iron-regulated transporter-like) [Source:UniProtKB/Swiss-Prot;Acc:Q9NY26];Zinc transporter ZIP2 (Zrt- and Irt-like protein 2) (ZIP-2) (hZIP2) (Solute carrier family 39 member 2) (Eti-1) (6A1). [Source:Uniprot/SWISSPROT;Acc:Q9NP94];Zinc transporter ZIP1 (Zrt- and Irt-like protein 1) (ZIP-1) (S…	ENSGACG00000016873	ENSG00000143570;ENSMUSG00000052310;ENSRNOG00000016344	SLC39A1;SLC39A1_PREDICTED	Zinc transporter ZIP1 (Zrt- and Irt-like protein 1)(ZIP-1)(hZIP1)(Solute carrier family 39 member 1)(Zinc-iron-regulated transporter-like) [Source:UniProtKB/Swiss-Prot;Acc:Q9NY26];solute carrier family 39 (zinc transporter), member 1 Gene [Source:MGI (curated);Acc:Slc39a1-001]	Similar to SLC39A1 protein (SLC39A1)	zinc ion transport (0006829);protein amino acid phosphorylation (0006468);protein secretion (0009306);translation (0006412);di-, tri-valent inorganic cation transport (0015674)	0030001;0006810;0006811;0006829;0051234;0008150;0051179;0000041;0006812;0006468;0009306;0006412;0034961;0034645;0009059;0009058;0008152;0043170;0044249;0044237;0009987;0044260;0034960;0043283;0043284;0044267;0019538;0044238;0010467;0016310;0006796;0006793;0043687;0006464;0043412;0015031;0045184;0008104;0033036;0032940;0046903;0051649;0051641;0015674	zinc ion binding (0008270);protein serine/threonine kinase activity (0004674);ATP binding (0005524);P-P-bond-hydrolysis-driven protein transmembrane transporter activity (0015450);structural constituent of ribosome (0003735);zinc ion transmembrane transporter activity (0005385)	0046873;0008270;0046914;0043169;0043167;0005488;0003674;0046872;0015075;0022891;0022857;0005215;0022892;0004672;0004674;0005524;0015450;0003735;0005198;0016301;0016772;0016740;0003824;0016773;0032559;0030554;0017076;0000166;0032555;0032553;0008320;0005515;0008565;0015405;0015399;0022804;0022884;0005385;0015082;0022890;0008324;0046915	ribosome (0005840);membrane attack complex (0005579);membrane fraction (0005624);endoplasmic reticulum membrane (0005789)	0016020;0005886;0016021;0044464;0005575;0005623;0031224;0044425;0005622;0005840;0030529;0032991;0044424;0043232;0043228;0043226;0043229;0044444;0005737;0005579;0043234;0044459;0046930;0005887;0031226;0005783;0005624;0005789;0005626;0000267;0043231;0043227;0031090;0044422;0044432;0044446;0042175;0012505	7.03	7.55	7.02	7.2	7.29	7.44	7.12	6.97	6.86	6.62	6.72	6.78	7.2	7.34	7.8	7.77	8.48	8.27	7.72	8.87	8.49
1RT101A07_A_A04	Cluster 2 - Up at day 7	T > 11KT	C-Somatic, high in stage VIII	NO	Confident	1.50173e+07	Gasterosteus_aculeatus	104	4	1-EXONIC	189	ENSGACG00000009382	CTH	Cystathionine gamma-lyase (EC 4.4.1.1)(Gamma-cystathionase) [Source:UniProtKB/Swiss-Prot;Acc:P32929]	ENSGACG00000009382;ENSTRUG00000017362;ENSORLG00000007779;ENSTNIG00000010496;ENSDARG00000032206	CTH;cth	Cystathionine gamma-lyase (EC 4.4.1.1)(Gamma-cystathionase) [Source:UniProtKB/Swiss-Prot;Acc:P32929];Cystathionine gamma-lyase (EC 4.4.1.1) (Gamma-cystathionase). [Source:Uniprot/SWISSPROT;cystathionase (cystathionine gamma-lyase) [Source:RefSeq_peptide;Acc:NP_997769]	ENSGACG00000009382	ENSG00000116761;ENSMUSG00000028179;ENSRNOG00000010658	CTH	Cystathionine gamma-lyase (EC 4.4.1.1)(Gamma-cystathionase) [Source:UniProtKB/Swiss-Prot;Acc:P32929];cystathionase (cystathionine gamma-lyase) Gene [Source:MGI (curated);Acc:Cth-001];Cystathionine gamma-lyase (EC 4.4.1.1) (Gamma-cystathionase) (Probasin-related antigen) (PRB-RA). [Source:UniProtKB/Swiss-Prot;Acc:P18757]	Highly similar to Cystathionine gamma-lyase (CTH)	cysteine biosynthetic process (0019344);negative regulation of cell proliferation (0008285);negative regulation of cell growth (0030308);glutathione metabolic process (0006749);homocysteine metabolic process (0050667);transsulfuration (0019346)	0006520;0006519;0044237;0008152;0008150;0009987;0044238;0009308;0034641;0006807;0019752;0006082;0008652;0019344;0008285;0030308;0006749;0050667;0006732;0051186;0006790;0042127;0050794;0050789;0065007;0048523;0048519;0009309;0044271;0044249;0009058;0000097;0000096;0044272;0006534;0009069;0009070;0001558;0040008;0045926;0045792;0008361;0065008;0019346;0009092	pyridoxal phosphate binding (0030170);cystathionine gamma-lyase activity (0004123);cystathionine beta-lyase activity (0004121)	0030170;0016829;0003824;0003674;0019842;0005488;0048037;0004123;0004121;0016846	cytoplasm (0005737)	0005737;0044424;0044464;0005575;0005623;0005622	6.79	6.81	7.21	7.48	6.74	7.14	7.03	6.97	6.89	7.03	6.97	7.16	6.97	7.21	8.04	7.8	8.07	8.02	7.98	8.96	8.74
1RT41C21_A_B11	Cluster 2 - Up at day 7	T > 11KT	A-Somatic	NO	Confident	1.50775e+07	Gasterosteus_aculeatus	408	3	1-EXONIC	660	ENSGACG00000019609	SLC7A11	Cystine/glutamate transporter (Amino acid transport system xc-)(xCT)(Solute carrier family 7 member 11)(Calcium channel blocker resistance protein CCBR1) [Source:UniProtKB/Swiss-Prot;Acc:Q9UPY5]	ENSGACG00000019609;ENSTRUG00000005035;ENSORLG00000020446;ENSTNIG00000003564;ENSDARG00000069458;ENSDARG00000071384	SLC7A11;SLC7A11 (1 of 2);LOC571524	Cystine/glutamate transporter (Amino acid transport system xc-)(xCT)(Solute carrier family 7 member 11)(Calcium channel blocker resistance protein CCBR1) [Source:UniProtKB/Swiss-Prot;Acc:Q9UPY5];Cystine/glutamate transporter (Amino acid transport system xc-) (xCT) (Solute carrier family 7 member 11) (Calcium channel blocker resistance protein CCBR1). [Source:Uniprot/SWISSPROT	ENSGACG00000019609	ENSG00000151012;ENSMUSG00000027737;ENSRNOG00000010210	SLC7A11;NP_001101143.2	Cystine/glutamate transporter (Amino acid transport system xc-)(xCT)(Solute carrier family 7 member 11)(Calcium channel blocker resistance protein CCBR1) [Source:UniProtKB/Swiss-Prot;Acc:Q9UPY5];solute carrier family 7 (cationic amino acid transporter, y system), member 11 Gene [Source:MGI (curated);Acc:Slc7a11-001];solute carrier family 7 (cationic amino acid transporter, y system), member 11 [S…	Highly similar to Cystine/glutamate transporter (SLC7A11)	amino acid transport (0006865)	0006810;0051234;0008150;0051179;0006865;0015837;0046942;0015849	cystine:glutamate antiporter activity (0015327)	0015171;0015327;0005275;0022804;0022857;0005215;0003674;0022891;0022892;0046943;0005342;0005294;0015175;0015291;0005313;0015172;0015179;0015184;0000099;0015300;0015297	integral to membrane (0016021)	0016020;0044464;0005575;0005623;0016021;0031224;0044425	6.97	7.17	7.22	7.07	6.81	7.22	7.27	7.19	7.27	7.44	7.3	7.29	7.3	7.31	7.51	7.47	8.01	7.26	7.37	8.27	8.53
tcay0016.b.06	Cluster 2 - Up at day 7	-	C-Somatic, high in stage VIII	NO	Confident	TCAY0016B.B.06_5.1	Danio_rerio	319	4	1-EXONIC	590	ENSDARG00000032206	cthl	cystathionase (cystathionine gamma-lyase) [Source:RefSeq_peptide;Acc:NP_997769]	ENSDARG00000032206;ENSTRUG00000017362;ENSORLG00000007779;ENSGACG00000009382;ENSTNIG00000010496	cthl;cth;CTH	cystathionase (cystathionine gamma-lyase) [Source:RefSeq_peptide;Acc:NP_997769];Cystathionine gamma-lyase (EC 4.4.1.1) (Gamma-cystathionase). [Source:Uniprot/SWISSPROT;Acc:P32929];Cystathionine gamma-lyase (EC 4.4.1.1)(Gamma-cystathionase) [Source:UniProtKB/Swiss-Prot	ENSGACG00000009382	ENSMUSG00000028179;ENSRNOG00000010658;ENSG00000116761	CTH	cystathionase (cystathionine gamma-lyase) Gene [Source:MGI (curated);Acc:Cth-001];Cystathionine gamma-lyase (EC 4.4.1.1) (Gamma-cystathionase) (Probasin-related antigen) (PRB-RA). [Source:UniProtKB/Swiss-Prot;Acc:P18757];Cystathionine gamma-lyase (EC 4.4.1.1)(Gamma-cystathionase) [Source:UniProtKB/Swiss-Prot;Acc:P32929]	Highly similar to Cystathionine gamma-lyase (CTH)	glutathione metabolic process (0006749);negative regulation of cell proliferation (0008285);cysteine biosynthetic process (0019344);negative regulation of cell growth (0030308);homocysteine metabolic process (0050667);transsulfuration (0019346)	0006520;0006519;0044237;0008152;0008150;0009987;0044238;0009308;0034641;0006807;0019752;0006082;0006749;0008285;0008652;0019344;0030308;0050667;0006732;0051186;0006790;0042127;0050794;0050789;0065007;0048523;0048519;0009309;0044271;0044249;0009058;0000097;0000096;0044272;0006534;0009069;0009070;0001558;0040008;0045926;0045792;0008361;0065008;0019346;0009092	pyridoxal phosphate binding (0030170);cystathionine beta-lyase activity (0004121);cystathionine gamma-lyase activity (0004123)	0016829;0003824;0003674;0030170;0019842;0005488;0048037;0004121;0004123;0016846	cytoplasm (0005737)	0005737;0044424;0044464;0005575;0005623;0005622	7.39	7.09	7.22	7.49	7.52	7.28	7.16	7.32	7.13	6.97	7.32	7.37	7.33	7.47	7.32	8.03	8.04	8.17	7.51	8.9	7.93
tcay0019.k.21	Cluster 2 - Up at day 7	T only	Not differentially expressed	NO	Confident	TCAY0019B.K.21_3.1	Danio_rerio	178	5	1-EXONIC	311	ENSDARG00000034555	LOC562146	-	ENSDARG00000034555;ENSGACG00000015116	LOC562146;PARD3B (2 of 2)	Partitioning-defective 3 homolog B (PAR3-beta) (Partitioning-defective 3-like protein) (PAR3-L protein) (Amyotrophic lateral sclerosis 2 chromosomal region candidate gene 19 protein). [Source:Uniprot/SWISSPROT;Acc:Q8TEW8]	ENSGACG00000015116	-	-	-	Highly similar to Partitioning-defective 3 homolog B (PARD3B)	-	-	-	-	-	-	7.38	7.52	7.29	7.31	7.37	7.51	7.59	7.16	7.51	7.4	7.39	7.55	7.52	7.56	8.03	7.26	7.54	7.09	7.39	8.11	8.64
tcbk0062.j.01	Cluster 2 - Up at day 7	T only	Not differentially expressed	NO	Confident	TCBK0062C.J.01_5.1	Fugu_rubripes	110	3	1-EXONIC	178	ENSTRUG00000004064	TXNDC8	Thioredoxin domain-containing protein 8 (Spermatid-specific thioredoxin-3)(Sptrx-3)(Thioredoxin-6) [Source:UniProtKB/Swiss-Prot;Acc:Q6A555]	ENSTRUG00000004064;ENSORLG00000007575;ENSGACG00000019142;ENSTNIG00000013854;ENSDARG00000031435	TXNDC8;zgc:56493	Thioredoxin domain-containing protein 8 (Spermatid-specific thioredoxin-3)(Sptrx-3)(Thioredoxin-6) [Source:UniProtKB/Swiss-Prot;Acc:Q6A555];Thioredoxin domain-containing protein 2 (Spermatid-specific thioredoxin-1) (Sptrx-1). [Source:Uniprot/SWISSPROT;Acc:Q86VQ3];hypothetical protein LOC336637 [Source:RefSeq_peptide;Acc:NP_956317]		ENSGACG00000019142	ENSG00000136810;ENSMUSG00000028367;ENSRNOG00000012081;ENSRNOG00000029073;ENSMUSG00000038709;ENSG00000204193	TXN;TXN1;TXNDC8	Highly similar to Thioredoxin (TXN)	Thioredoxin (Trx)(ATL-derived factor)(ADF)(Surface-associated sulphydryl protein)(SASP) [Source:UniProtKB/Swiss-Prot;Acc:P10599];thioredoxin 1 Gene [Source:MGI (curated);Acc:Txn1-001];Thioredoxin (Trx). [Source:UniProtKB/Swiss-Prot;Acc:P11232];Thioredoxin domain-containing protein 8 (Spermatid-specific thioredoxin-3) (Sptrx-3). [Source:UniProtKB/Swiss-Prot;Acc:Q69AB1];thioredoxin domain containin…	cell redox homeostasis (0045454);transport (0006810);cell motion (0006928);signal transduction (0007165);cell-cell signaling (0007267);cell proliferation (0008283);electron transport chain (0022900);electron transport (0006118);multicellular organismal development (0007275);spermatogenesis (0007283);cell differentiation (0030154)	0045454;0019725;0009987;0008150;0042592;0065008;0065007;0050794;0050789;0006810;0006928;0007165;0007267;0008283;0022900;0051234;0051179;0051674;0007154;0006091;0044237;0008152;0055114;0006118;0007275;0007283;0030154;0032501;0032502;0048232;0007276;0022414;0000003;0019953;0048869	electron carrier activity (0009055);protein disulfide oxidoreductase activity (0015035);protein binding (0005515)	0009055;0015035;0003674;0015036;0016667;0016491;0003824;0005515;0005488	mitochondrion (0005739);cytosol (0005829);Golgi apparatus (0005794)	0005739;0005829;0005737;0044424;0044464;0005575;0005623;0005622;0043231;0043227;0043226;0043229;0044444;0005794	7.25	7.56	7.49	7.36	7.41	8.1	7.14	7.2	7.74	7.47	7.81	7.3	7.33	7.4	6.89	7.62	7.57	7.03	7.78	8.45
tcbk0035.j.24	Cluster 2 - Up at day 7	-	A-Somatic	Yes	Confident	TCBK0035C.J.24_5.1	Fugu_rubripes	385	4	1-EXONIC	635	ENSTRUG00000012567	ANXA6	Annexin A6 (Annexin-6)(Annexin VI)(Lipocortin VI)(p68)(p70)(Protein III)(Chromobindin-20)(67 kDa calelectrin)(Calphobindin-II)(CPB-II) [Source:UniProtKB/Swiss-Prot;Acc:P08133]	ENSTRUG00000012567;ENSORLG00000007058;ENSGACG00000018367;ENSTNIG00000009003;ENSDARG00000013335	ANXA6;anxa6	Annexin A6 (Annexin-6)(Annexin VI)(Lipocortin VI)(p68)(p70)(Protein III)(Chromobindin-20)(67 kDa calelectrin)(Calphobindin-II)(CPB-II) [Source:UniProtKB/Swiss-Prot;Acc:P08133];Annexin A6 (Annexin-6) (Annexin VI) (Lipocortin VI) (P68) (P70) (Protein III) (Chromobindin-20) (67 kDa calelectrin) (Calphobindin-II) (CPB-II). [Source:Uniprot/SWISSPROT;annexin A6 [Source:RefSeq_peptide;Acc:NP_001002038]	ENSGACG00000018367	ENSG00000197043;ENSMUSG00000018340;ENSRNOG00000010668	ANXA6	Annexin A6 (Annexin-6)(Annexin VI)(Lipocortin VI)(p68)(p70)(Protein III)(Chromobindin-20)(67 kDa calelectrin)(Calphobindin-II)(CPB-II) [Source:UniProtKB/Swiss-Prot;Acc:P08133];annexin A6 Gene [Source:MGI (curated);Acc:Anxa6-002];Annexin A6 (Annexin-6) (Annexin VI) (Lipocortin VI) (P68) (P70) (Protein III) (Chromobindin-20) (67 kDa calelectrin) (Calphobindin-II) (CPB-II) (Calcium-binding protein C…	Highly similar to Uncharacterized protein ANXA6 (Fragment) (ANXA6)	negative regulation of coagulation (0050819);calcium ion transport (0006816);regulation of muscle contraction (0006937);secretion (0046903)	0050819;0050818;0051239;0050789;0065007;0008150;0051241;0048519;0006816;0006937;0015674;0006812;0006811;0006810;0051234;0051179;0030001;0046903	calcium ion binding (0005509);calcium-dependent phospholipid binding (0005544);phospholipase inhibitor activity (0004859);cytoskeletal protein binding (0008092)	0005509;0005544;0004859;0055102;0004857;0030234;0003674;0043169;0043167;0005488;0046872;0005543;0008289;0008092;0005515	integral to membrane (0016021);apical plasma membrane (0016324);protein complex (0043234);perinuclear region of cytoplasm (0048471);melanosome (0042470)	0016020;0016021;0044464;0005575;0005623;0031224;0044425;0005737;0016324;0043234;0048471;0042470;0044424;0005622;0044459;0005886;0045177;0048770;0016023;0031410;0031982;0043226;0043229;0044444;0031988;0043231;0043227;0032991	7.08	7.39	7.31	7.57	7.67	8.06	7.86	7.73	7.43	7.25	7.98	7.77	7.59	7.77	6.92	7.71	7.94	7.95	7.16	8.41	8.23
1RT34L03_B_F02	Cluster 2 - Up at day 7	-	C-Somatic, high in stage VIII	Yes	Confident	TCCE0003C.K.04_3.1	Gasterosteus_aculeatus	185	4	1-EXONIC	303	ENSGACG00000006670	-	-	ENSGACG00000006670;ENSTRUG00000015413;ENSORLG00000003907;ENSTNIG00000016676;ENSDARG00000042845;ENSDARG00000058567	NEUV_FUGRU;itnp;vsnp	Vasotocin-neurophysin VT 1 precursor [Contains: Vasotocin (VT); Neurophysin VT 1]. [Source:Uniprot/SWISSPROT;Acc:O42499];isotocin neurophysin [Source:RefSeq_peptide;Acc:NP_840076];vasotocin neurophysin [Source:RefSeq_peptide;Acc:NP_840078]	ENSGACG00000006670	ENSG00000101200;ENSMUSG00000037727;ENSRNOG00000021229;ENSRNOG00000021225;ENSMUSG00000027301;ENSG00000101405	AVP;OXT	Vasopressin-neurophysin 2-copeptin Precursor (AVP-NPII) [Contains Arg-vasopressin;Neurophysin 2(Neurophysin-II);Copeptin] [Source:UniProtKB/Swiss-Prot;Acc:P01185];arginine vasopressin Gene [Source:MGI (curated);Acc:Avp-001];Vasopressin-neurophysin 2-copeptin precursor (AVP-NPII) [Contains: Arg-vasopressin; Neurophysin 2 (Neurophysin-I); Copeptin]. [Source:UniProtKB/Swiss-Prot;Acc:P01186];Oxytocin…	Highly similar to AVP protein (Fragment) (AVP)	diuresis (0030146);positive regulation of cAMP biosynthetic process (0030819);response to stress (0006950);generation of precursor metabolites and energy (0006091);water transport (0006833);signal transduction (0007165);cell-cell signaling (0007267);vasoconstriction (0042310);temperature homeostasis (0001659);smooth muscle contraction (0006939);parturition (0007567);lactation (0007595)	0030146;0030819;0006950;0050891;0006091;0006833;0007165;0007267;0042310;0044237;0008152;0008150;0009987;0042044;0006810;0051234;0051179;0050896;0007154;0050794;0050789;0065007;0003014;0003008;0032501;0007588;0046903;0007589;0050878;0065008;0003091;0030104;0048878;0042592;0030804;0030801;0030799;0006140;0019219;0031323;0019222;0045981;0045935;0031325;0009893;0048518;0048522;0030802;0030808;0031326…	neurohypophyseal hormone activity (0005185);V1A vasopressin receptor binding (0031894);oxytocin receptor binding (0031855);V1B vasopressin receptor binding (0031895);V2 vasopressin receptor binding (0031896)	0005179;0005185;0005102;0005515;0005488;0003674;0005184;0031894;0031855;0031895;0001664;0031893;0031896	extracellular region (0005576);soluble fraction (0005625)	0005576;0005575;0005625;0000267;0044464;0005623	7.61	7.48	7.4	7.71	7.6	7.2	7.33	7.4	7.43	7.37	7.54	7.33	7.21	7.35	7.49	7.5	7.35	6.92	7.94	8.34	8.53
tcba0019.f.20	Cluster 2 - Up at day 7	-	A-Somatic	Yes	Confident	TCCE0019D.N.20_3.1	Gasterosteus_aculeatus	254	4	1-EXONIC	377	ENSGACG00000018367	ANXA6	Annexin A6 (Annexin-6)(Annexin VI)(Lipocortin VI)(p68)(p70)(Protein III)(Chromobindin-20)(67 kDa calelectrin)(Calphobindin-II)(CPB-II) [Source:UniProtKB/Swiss-Prot;Acc:P08133]	ENSGACG00000018367;ENSTRUG00000012567;ENSORLG00000007058;ENSTNIG00000009003;ENSDARG00000013335	ANXA6;anxa6	Annexin A6 (Annexin-6)(Annexin VI)(Lipocortin VI)(p68)(p70)(Protein III)(Chromobindin-20)(67 kDa calelectrin)(Calphobindin-II)(CPB-II) [Source:UniProtKB/Swiss-Prot;Acc:P08133];Annexin A6 (Annexin-6) (Annexin VI) (Lipocortin VI) (P68) (P70) (Protein III) (Chromobindin-20) (67 kDa calelectrin) (Calphobindin-II) (CPB-II). [Source:Uniprot/SWISSPROT;annexin A6 [Source:RefSeq_peptide;Acc:NP_001002038]	ENSGACG00000018367	ENSG00000197043;ENSMUSG00000018340;ENSRNOG00000010668	ANXA6	Annexin A6 (Annexin-6)(Annexin VI)(Lipocortin VI)(p68)(p70)(Protein III)(Chromobindin-20)(67 kDa calelectrin)(Calphobindin-II)(CPB-II) [Source:UniProtKB/Swiss-Prot;Acc:P08133];annexin A6 Gene [Source:MGI (curated);Acc:Anxa6-002];Annexin A6 (Annexin-6) (Annexin VI) (Lipocortin VI) (P68) (P70) (Protein III) (Chromobindin-20) (67 kDa calelectrin) (Calphobindin-II) (CPB-II) (Calcium-binding protein C…	Highly similar to Uncharacterized protein ANXA6 (Fragment) (ANXA6)	negative regulation of coagulation (0050819);calcium ion transport (0006816);regulation of muscle contraction (0006937);secretion (0046903)	0050819;0050818;0051239;0050789;0065007;0008150;0051241;0048519;0006816;0006937;0015674;0006812;0006811;0006810;0051234;0051179;0030001;0046903	calcium ion binding (0005509);calcium-dependent phospholipid binding (0005544);phospholipase inhibitor activity (0004859);cytoskeletal protein binding (0008092)	0005509;0005544;0004859;0055102;0004857;0030234;0003674;0043169;0043167;0005488;0046872;0005543;0008289;0008092;0005515	integral to membrane (0016021);apical plasma membrane (0016324);protein complex (0043234);perinuclear region of cytoplasm (0048471);melanosome (0042470)	0016020;0016021;0044464;0005575;0005623;0031224;0044425;0005737;0016324;0043234;0048471;0042470;0044424;0005622;0044459;0005886;0045177;0048770;0016023;0031410;0031982;0043226;0043229;0044444;0031988;0043231;0043227;0032991	7.31	7.44	7.24	7.51	7.85	8.29	7.61	7.82	7.34	7.31	7.74	7.54	7.33	7.85	6.53	7.33	8.09	8.37	7.38	8.68	8.49
tcav0005.i.04	Cluster 2 - Up at day 7	T > 11KT	Not differentially expressed	NO	Confident	TCAV0005C.I.04_5.1	Gasterosteus_aculeatus	195	4	1-EXONIC	371	ENSGACG00000020401	-	-	ENSGACG00000020401;ENSTRUG00000016425;ENSORLG00000007828;ENSTNIG00000011765;ENSDARG00000057706	A2BEN8_DANRE	Transmembrane 4 L6 family member 19. [Source:Uniprot/SWISSPROT;Acc:Q96DZ7];Novel protein similar to vertebrate transmembrane 4 L six family member 4 (TM4SF4). [Source:Uniprot/SPTREMBL;Acc:A2BEN8]	ENSGACG00000020401	-	-	-	Highly similar to Transmembrane 4 L6 family member 4 (TM4SF4)	transport (0006810)	0006810;0051234;0008150;0051179	-	-	integral to membrane (0016021)	0016021;0031224;0044425;0044464;0005575;0005623;0016020	7.66	7.45	7.34	7.52	7.62	7.33	7.5	7.48	7.46	7.63	7.15	7.31	7.39	7.18	8.59	7.36	7.61	7.44	7.35	8.39	8.37
1RT28B22_D_A11	Cluster 2 - Up at day 7	T only	A-Somatic	NO	None	-	-	-	0	-	-	-	-	-	-	-	-	-	-	-	-	Highly similar to ADP-ribosylation factor-like protein 4C (ARL4C)	-	-	-	-	-	-	7.53	7.52	7.8	7.94	7.26	7.77	7.76	7.28	7.56	7.64	7.42	7.47	7.36	7.76	7.52	7.69	8.14	7.39	7.86	8.41	8.37
tcbk0014.e.22	Cluster 2 - Up at day 7	T only	C-Somatic, high in stage VIII	NO	Confident	TCBK0014C.E.22_5.1	Gasterosteus_aculeatus	117	2	1-EXONIC	201	ENSGACG00000009825	-	-	ENSGACG00000009825;ENSDARG00000056379	si:ch211-154o6.6	hypothetical protein LOC564061 [Source:RefSeq_peptide;Acc:NP_001038504]	ENSGACG00000009825	-	-	-	Similar to Neurocan core protein (NCAN)	-	-	sugar binding (0005529)	0005529;0030246;0005488;0003674	-	-	6.89	7.14	7.01	7.54	7.41	6.7	6.85	6.77	7	6.88	6.62	6.57	7.15	7.31	6.24	7.03	7.67	8.57	6.63	9.16	8.52
tcbk0039.a.06	Cluster 2 - Up at day 7	T only	C-Somatic, high in stage VIII	Yes	Confident	TCBK0039C.A.06_5.1	Gasterosteus_aculeatus	257	4	1-EXONIC	460	ENSGACG00000015454	DPEP1	Dipeptidase 1 Precursor (EC 3.4.13.19)(Microsomal dipeptidase)(Renal dipeptidase)(hRDP)(Dehydropeptidase-I) [Source:UniProtKB/Swiss-Prot;Acc:P16444]	ENSGACG00000015454;ENSTRUG00000017258;ENSORLG00000005754;ENSTNIG00000005756;ENSDARG00000068181	DPEP1;zgc:153024	Dipeptidase 1 Precursor (EC 3.4.13.19)(Microsomal dipeptidase)(Renal dipeptidase)(hRDP)(Dehydropeptidase-I) [Source:UniProtKB/Swiss-Prot;Acc:P16444];Dipeptidase 1 precursor (EC 3.4.13.19) (Microsomal dipeptidase) (Renal dipeptidase) (hRDP) (Dehydropeptidase-I). [Source:Uniprot/SWISSPROT;hypothetical protein LOC768195 [Source:RefSeq_peptide;Acc:NP_001070805]	ENSGACG00000015454	ENSG00000015413;ENSMUSG00000019278;ENSRNOG00000015880	DPEP1	Dipeptidase 1 Precursor (EC 3.4.13.19)(Microsomal dipeptidase)(Renal dipeptidase)(hRDP)(Dehydropeptidase-I) [Source:UniProtKB/Swiss-Prot;Acc:P16444];dipeptidase 1 (renal) Gene [Source:MGI Symbol;Acc:MGI:94917];Dipeptidase 1 precursor (EC 3.4.13.19) (Microsomal dipeptidase) (Renal dipeptidase). [Source:UniProtKB/Swiss-Prot;Acc:P31430]	Highly similar to Dipeptidase 1 (DPEP1)	proteolysis (0006508);cGMP biosynthetic process (0006182);protein amino acid phosphorylation (0006468);intracellular signaling cascade (0007242)	0006508;0044267;0019538;0043283;0043170;0008152;0008150;0044238;0034960;0044260;0044237;0009987;0006182;0006468;0007242;0009190;0009165;0009117;0006753;0055086;0006139;0009187;0046068;0016310;0006796;0006793;0043687;0006464;0043412;0007165;0007154;0050794;0050789;0065007	membrane dipeptidase activity (0004237);dipeptidyl-peptidase activity (0008239);guanylate cyclase activity (0004383);protein tyrosine kinase activity (0004713);ATP binding (0005524);protein binding (0005515);metalloexopeptidase activity (0008235);zinc ion binding (0008270);dipeptidase activity (0016805);GPI anchor binding (0048503)	0004237;0008239;0008238;0070011;0008233;0016787;0003824;0003674;0004383;0004672;0004713;0005524;0016829;0016849;0009975;0016301;0016772;0016740;0016773;0032559;0030554;0017076;0000166;0005488;0032555;0032553;0005515;0008235;0008270;0016805;0046872;0008237;0046914;0043169;0043167;0048503	integral to membrane (0016021);apical plasma membrane (0016324);anchored to membrane (0031225);cell projection (0042995)	0016020;0016021;0044464;0005575;0005623;0031224;0044425;0005886;0016324;0031225;0042995;0044459;0045177	7.15	7	7.01	7.09	7.32	7.47	7.09	7.23	7.07	7.2	7.52	7.13	7.12	7.31	7.07	7.38	7.4	7.6	6.98	8.49	8.47
tcay0022.a.22	Cluster 2 - Up at day 7	T > 11KT	A-Somatic	Yes	Confident	TCAY0022B.A.22_5.1	Gasterosteus_aculeatus	315	4	1-EXONIC	580	ENSGACG00000019085	F13A1	Coagulation factor XIII A chain Precursor (Coagulation factor XIIIa)(EC 2.3.2.13)(Protein-glutamine gamma-glutamyltransferase A chain)(Transglutaminase A chain) [Source:UniProtKB/Swiss-Prot;Acc:P00488]	ENSGACG00000019085;ENSTRUG00000018071;ENSORLG00000007839;ENSTNIG00000003252;ENSDARG00000036893	F13A1;F13A1 (1 of 2);zgc:153334	Coagulation factor XIII A chain Precursor (Coagulation factor XIIIa)(EC 2.3.2.13)(Protein-glutamine gamma-glutamyltransferase A chain)(Transglutaminase A chain) [Source:UniProtKB/Swiss-Prot;Acc:P00488];Coagulation factor XIII A chain precursor (EC 2.3.2.13) (Coagulation factor XIIIa) (Protein-glutamine gamma-glutamyltransferase A chain) (Transglutaminase A chain). [Source:Uniprot/SWISSPROT;hypoth…	ENSGACG00000019085	ENSG00000124491;ENSMUSG00000039109;ENSRNOG00000015957	F13A1	Coagulation factor XIII A chain Precursor (Coagulation factor XIIIa)(EC 2.3.2.13)(Protein-glutamine gamma-glutamyltransferase A chain)(Transglutaminase A chain) [Source:UniProtKB/Swiss-Prot;Acc:P00488];coagulation factor XIII, A1 subunit Gene [Source:MGI Symbol;Acc:MGI:1921395];Coagulation factor XIII A chain precursor (EC 2.3.2.13) (Coagulation factor XIIIa) (Protein-glutamine gamma-glutamyltran…	Highly similar to Coagulation factor XIII A chain (F13A1)	peptide cross-linking (0018149);blood coagulation (0007596)	0018149;0043687;0006464;0043412;0043283;0043170;0008152;0008150;0044267;0019538;0044238;0034960;0044260;0044237;0009987;0007596;0007599;0050878;0032501;0065008;0065007;0050817;0042060;0009611;0006950;0050896;0009605	protein-glutamine gamma-glutamyltransferase activity (0003810);calcium ion binding (0005509);acyltransferase activity (0008415)	0003810;0016755;0016746;0016740;0003824;0003674;0005509;0008415;0043169;0043167;0005488;0046872;0016747	extracellular region (0005576);cytoplasm (0005737)	0005576;0005737;0005575;0044424;0044464;0005623;0005622	6.81	7.27	7.31	6.65	7.24	7.17	6.65	6.78	6.73	6.88	6.52	6.77	7.51	6.77	6.62	7.61	7.76	8.05	7.17	8.63	8.61
tcay0002.o.20	Cluster 2 - Up at day 7	T > 11KT	Not differentially expressed	Yes	Confident	TCAY0002B.O.20_5.1	Gasterosteus_aculeatus	196	4	1-EXONIC	368	ENSGACG00000001514	KLHDC6	Kelch domain-containing protein 6 [Source:UniProtKB/Swiss-Prot;Acc:Q3ZCT8]	ENSGACG00000001514;ENSTRUG00000014968;ENSORLG00000001908;ENSTNIG00000014707;ENSDARG00000001882	KLHDC6;KLHDC6 (1 of 2);zgc:113365	Kelch domain-containing protein 6 [Source:UniProtKB/Swiss-Prot;Acc:Q3ZCT8];kelch domain containing 6 (KLHDC6), mRNA [Source:RefSeq_dna;Acc:NM_207335];Kelch domain-containing protein 6. [Source:Uniprot/SWISSPROT;hypothetical protein LOC559380 [Source:RefSeq_peptide;Acc:NP_001029089]	ENSGACG00000001514	ENSG00000187715;ENSMUSG00000033182;ENSRNOG00000032815	KLHDC6	Kelch domain-containing protein 6 [Source:UniProtKB/Swiss-Prot;Acc:Q3ZCT8];kelch domain containing 6 Gene [Source:MGI (curated);Acc:Klhdc6-001]	Highly similar to Kelch domain-containing protein 6 (KLHDC6)	DNA repair (0006281)	0006281;0006259;0006139;0044237;0008152;0008150;0009987;0044238;0034960;0043283;0043170;0044260;0034984;0006974;0006950;0050896;0033554;0051716	protein binding (0005515);methylated-DNA-[protein]-cysteine S-methyltransferase activity (0003908)	0005515;0003908;0008172;0008168;0016741;0016740;0003824;0003674;0005488	-	-	6.96	7.4	7.23	6.6	7.38	7.31	6.87	7.02	6.97	6.79	6.63	7.24	7.31	6.81	7.37	7.39	7.81	7.73	6.61	8.7	8.51
tcay0024.k.23	Cluster 2 - Up at day 7	T > 11KT	Not differentially expressed	Yes	Confident	TCAY0024B.K.23_5.1	Oryzias_latipes	122	2	3-INTERGENIC	-4919	ENSORLG00000002752	PCGF2	Polycomb group RING finger protein 2 (DNA-binding protein Mel-18)(RING finger protein 110)(Zinc finger protein 144) [Source:UniProtKB/Swiss-Prot;Acc:P35227]	ENSORLG00000002752;ENSTRUG00000005461;ENSGACG00000018128;ENSTNIG00000014146	PCGF2	Polycomb group RING finger protein 2 (DNA-binding protein Mel-18)(RING finger protein 110)(Zinc finger protein 144) [Source:UniProtKB/Swiss-Prot;Acc:P35227];Polycomb group RING finger protein 2 (DNA-binding protein Mel-18) (RING finger protein 110) (Zinc finger protein 144). [Source:Uniprot/SWISSPROT	ENSGACG00000018128	ENSG00000056661;ENSMUSG00000018537;ENSRNOG00000012705	PCGF2;NP_001099306.1	Polycomb group RING finger protein 2 (DNA-binding protein Mel-18)(RING finger protein 110)(Zinc finger protein 144) [Source:UniProtKB/Swiss-Prot;Acc:P35227];polycomb group ring finger 2 Gene [Source:MGI (curated);Acc:Pcgf2-001];polycomb group ring finger 2 [Source:RefSeq_peptide;Acc:NP_001099306]	Similar to CDGSH iron sulfur domain-containing protein 3, mitochondrial (CISD3)	transcription (0006350);anterior/posterior pattern formation (0009952);histone acetylation (0016573);negative regulation of transcription from RNA polymerase II promoter (0000122);in utero embryonic development (0001701);negative regulation of apoptosis (0043066);embryonic skeletal system morphogenesis (0048704)	0006350;0006355;0009952;0016573;0006139;0044237;0008152;0008150;0009987;0044238;0034961;0034645;0009059;0009058;0043170;0044249;0044260;0034960;0043283;0043284;0010467;0045449;0010468;0060255;0019222;0050789;0065007;0010556;0009889;0019219;0031323;0050794;0031326;0051252;0003002;0007389;0032502;0007275;0032501;0006473;0043543;0006464;0043412;0044267;0019538;0016570;0016569;0016568;0006325;0051276…	protein binding (0005515);zinc ion binding (0008270);chromatin binding (0003682);transcription factor activity (0003700);ubiquitin-protein ligase activity (0004842)	0005515;0008270;0005488;0003674;0046914;0043169;0043167;0046872;0003682;0003700;0004842;0003677;0003676;0030528;0019787;0016881;0016879;0016874;0003824	sex chromatin (0001739);nuclear body (0016604);PcG protein complex (0031519)	0001739;0005634;0016604;0031519;0005720;0000790;0000785;0044427;0044446;0044422;0005575;0043226;0044424;0044464;0005623;0005622;0043229;0005694;0043232;0043228;0044454;0044428;0043231;0043227;0000228;0000792;0000803;0044451;0005654;0031981;0070013;0043233;0031974;0043234;0032991	6.92	7.27	7.39	6.79	7.31	7.25	6.93	7.12	7.17	6.91	6.89	7.2	7.6	7	6.64	7.52	7.74	8.03	6.82	8.47	8.43
1RT94I17_A_E09	Cluster 2 - Up at day 7	T > 11KT	C-Somatic, high in stage VIII	NO	Confident	1.50187e+07	Danio_rerio	54	5	1-EXONIC	84	ENSDARG00000011166	cahz	Carbonic anhydrase (EC 4.2.1.1) (Carbonate dehydratase). [Source:UniProtKB/Swiss-Prot;Acc:Q92051]	ENSDARG00000011166;ENSORLG00000008342;ENSGACG00000014774;ENSTNIG00000006037	cahz	Carbonic anhydrase (EC 4.2.1.1) (Carbonate dehydratase). [Source:UniProtKB/Swiss-Prot;Acc:Q92051];Carbonic anhydrase (EC 4.2.1.1) (Carbonate dehydratase). [Source:Uniprot/SWISSPROT	ENSGACG00000014774	-	-	-	Highly similar to Carbonic anhydrase 2 (CA2)	one-carbon compound metabolic process (0006730);zinc ion transport (0006829)	0006730;0006829;0044237;0008152;0008150;0009987;0000041;0030001;0006812;0006811;0006810;0051234;0051179	zinc ion binding (0008270);carbonate dehydratase activity (0004089)	0008270;0004089;0016829;0046872;0016836;0016835;0003824;0003674;0046914;0043169;0043167;0005488	-	-	7.12	7.59	7.52	7.38	6.76	6.96	6.89	7	6.98	6.96	7.17	6.96	7.15	7.22	7.62	7.35	8.49	8.21	7.82	8.67	8.68
tcay0004.n.05	Cluster 2 - Up at day 7	T only	A-Somatic	Yes	Confident	TCAY0004B.N.05_3.1	Gasterosteus_aculeatus	162	4	1-EXONIC	267	ENSGACG00000020680	-	-	ENSGACG00000020680;ENSTRUG00000016909;ENSORLG00000006624;ENSTNIG00000010025;ENSDARG00000045979	zgc:153704	hypothetical protein LOC767759 [Source:RefSeq_peptide;Acc:NP_001070194]	ENSGACG00000020680	-	-	-	Similar to Uncharacterized lipocalin UNQ2541/PRO6093 (UNQ2541/PRO6093)	transport (0006810);lipid metabolic process (0006629);regulation of transcription, DNA-dependent (0006355)	0006810;0006629;0044238;0008152;0008150;0051234;0051179;0006355;0045449;0010468;0060255;0019222;0050789;0065007;0010556;0009889;0019219;0031323;0050794;0031326;0051252	transporter activity (0005215);pheromone binding (0005550);transcription factor activity (0003700);sequence-specific DNA binding (0043565)	0005488;0005215;0005549;0005550;0003674;0003677;0003700;0043565;0003676;0030528	nucleus (0005634)	0005634;0043231;0043227;0043226;0005575;0043229;0044424;0044464;0005623;0005622	7.11	7.08	7.33	9.02	6.98	7.55	6.96	7.43	8.21	6.75	6.74	7.4	7	8.16	7.24	7.67	7.98	7.39	7.98	9.22	8.21
tcbk0013.j.13	Cluster 2 - Up at day 7	T > 11KT	C-Somatic, high in stage VIII	NO	Confident	TCBK0013C.J.13_5.1	Danio_rerio	174	3	1-EXONIC	350	ENSDARG00000069431	si:dkey-31f5.9	Novel protein similar to vertebrate solute carrier family 26 (Fragment). [Source:UniProtKB/TrEMBL;Acc:Q1L977]	ENSDARG00000069431	si:dkey-31f5.9	Novel protein similar to vertebrate solute carrier family 26 (Fragment). [Source:UniProtKB/TrEMBL;Acc:Q1L977];Novel protein similar to vertebrate solute carrier family 26 (Fragment). [Source:Uniprot/SPTREMBL	ENSDARG00000069431	-	-	-	Highly similar to Pendrin (SLC26A4)	sulfate transport (0008272)	0006810;0008272;0051234;0008150;0051179;0015698;0006820;0006811	secondary active sulfate transmembrane transporter activity (0008271)	0005215;0008271;0003674;0015116;0015103;0008509;0015075;0022891;0022857;0022892;0015291;0022804	integral to membrane (0016021)	0016020;0016021;0044464;0005575;0005623;0031224;0044425	6.72	6.55	6.71	6.72	6.77	6.45	6.77	6.5	6.67	6.58	6.75	6.76	6.81	6.34	7.2	6.86	7.21	6.9	7.05	11.35	11.79
tcbk0026.e.15	Cluster 2 - Up at day 7	T only	C-Somatic, high in stage VIII	Yes	Confident	TCBK0026C.E.15_5.1	Oryzias_latipes	294	6	1-EXONIC	452	ENSORLG00000010441	-	-	ENSORLG00000010441;ENSTRUG00000016818;ENSGACG00000018894;ENSTNIG00000018516;ENSDARG00000045598	si:dkey-180p18.9	hypothetical protein LOC553452 [Source:RefSeq_peptide;Acc:NP_001070715]	ENSGACG00000018894	ENSG00000085662;ENSMUSG00000001642;ENSRNOG00000009513;ENSRNOG00000009734;ENSRNOG00000027433;ENSRNOG00000009875;ENSRNOG00000026887;ENSRNOG00000033953;ENSRNOG00000033469;ENSRNOG00000033554;ENSRNOG00000017165;ENSRNOG00000028754;ENSRNOG00000023285;ENSRNOG00000029005;ENSMUSG00000029762;ENSMUSG00000061758;ENSMUSG00000052131;ENSMUSG00000045410;ENSG00000198074;ENSG00000165568	AKR1B1;AKR1B3;AKR1B4;AKR1B8;AKR1B10;AKR1B7;LOC307650;AKR1E1;2310005E10RIK;AKR1CL2	Aldose reductase (AR)(EC 1.1.1.21)(Aldehyde reductase) [Source:UniProtKB/Swiss-Prot;Acc:P15121];aldo-keto reductase family 1, member B3 (aldose reductase) Gene [Source:MGI (curated);Acc:Akr1b3-001];Aldose reductase (EC 1.1.1.21) (AR) (Aldehyde reductase). [Source:UniProtKB/Swiss-Prot;Acc:P07943];aldo-keto reductase family 1, member B8 [Source:RefSeq_peptide;Acc:NP_775159];aldo-keto reductase fami…	Highly similar to AKR1B1 protein (AKR1B1)	carbohydrate metabolic process (0005975);oxidation reduction (0055114);G-protein coupled receptor protein signaling pathway (0007186);proteolysis (0006508);blood coagulation (0007596);electron transport (0006118);cellular aldehyde metabolic process (0006081);digestion (0007586);steroid metabolic process (0008202)	0005975;0006950;0055114;0044238;0008152;0008150;0050896;0007186;0007166;0007165;0007154;0009987;0050794;0050789;0065007;0006508;0007596;0044267;0019538;0043283;0043170;0034960;0044260;0044237;0007599;0050878;0032501;0065008;0050817;0042060;0009611;0009605;0006118;0044255;0006629;0006081;0007586;0008202;0044249;0009058	aldehyde reductase activity (0004032);protein binding (0005515);electron carrier activity (0009055);somatostatin receptor activity (0004994);serine-type endopeptidase activity (0004252);calcium ion binding (0005509);iron-sulfur cluster binding (0051536)	0016491;0003824;0003674;0004032;0005515;0009055;0004033;0016616;0016614;0005488;0004994;0008188;0008528;0001653;0004872;0004871;0060089;0042277;0004930;0004888;0030594;0042165;0042923;0004252;0005509;0004175;0070011;0008233;0016787;0008236;0017171;0043169;0043167;0046872;0051536;0051540	cytosol (0005829);extracellular space (0005615);integral to membrane (0016021)	0005829;0005615;0005737;0044421;0005575;0005576;0044424;0044464;0005623;0005622;0044444;0016021;0031224;0044425;0016020	6.87	6.88	6.88	6.98	8.27	6.96	6.87	7.11	6.66	6.93	7.02	6.82	6.84	6.75	7.19	7.19	7.1	6.88	7.02	10.63	10.39
tcbk0041.o.23	Cluster 2 - Up at day 7	T only	C-Somatic, high in stage VIII	Yes	Confident	TCBK0041C.O.23_5.1	Danio_rerio	336	3	1-EXONIC	632	ENSDARG00000041729	zgc:92432	hypothetical protein LOC431722 [Source:RefSeq_peptide;Acc:NP_001002175]	ENSDARG00000041729;ENSTRUG00000010268;ENSGACG00000006912;ENSTNIG00000009631	zgc:92432;SNTB1	hypothetical protein LOC431722 [Source:RefSeq_peptide;Acc:NP_001002175];Beta-1-syntrophin (59 kDa dystrophin-associated protein A1 basic component 1) (DAPA1B) (Tax interaction protein 43) (TIP-43) (Syntrophin-2) (BSYN2). [Source:Uniprot/SWISSPROT;Acc:Q13884];Beta-1-syntrophin (59 kDa dystrophin-associated protein A1 basic component 1)(DAPA1B)(Tax interaction protein 43)(TIP-43)(Syntrophin-2)(BSYN…	ENSGACG00000006912	ENSMUSG00000060429;ENSRNOG00000004821;ENSG00000172164	SNTB1;SNTB1_PREDICTED	syntrophin, basic 1 Gene [Source:MGI (curated);Acc:Sntb1-001];Beta-1-syntrophin (59 kDa dystrophin-associated protein A1 basic component 1)(DAPA1B)(Tax interaction protein 43)(TIP-43)(Syntrophin-2)(BSYN2) [Source:UniProtKB/Swiss-Prot;Acc:Q13884]	Highly similar to Beta-1-syntrophin (SNTB1)	regulation of transcription, DNA-dependent (0006355);muscle contraction (0006936)	0006355;0045449;0010468;0060255;0019222;0050789;0065007;0008150;0010556;0009889;0019219;0031323;0050794;0031326;0051252;0006936;0003012;0003008;0032501	DNA binding (0003677);ligand-dependent nuclear receptor activity (0004879);actin binding (0003779);calcium ion binding (0005509);calmodulin binding (0005516)	0005515;0005488;0003674;0003677;0004879;0003676;0004872;0004871;0060089;0003779;0005509;0005516;0008092;0043169;0043167;0046872	nucleus (0005634);cytoplasm (0005737);cytoskeleton (0005856);cell junction (0030054);synapse (0045202);dystrophin-associated glycoprotein complex (0016010)	0005634;0043231;0043227;0043226;0005575;0043229;0044424;0044464;0005623;0005622;0005886;0016020;0005737;0005856;0030054;0045202;0043232;0043228;0044459;0044425;0016010;0043234;0032991	8.05	7.85	7.68	7.88	7.67	7.39	7.45	7.75	7.9	7.65	7.55	7.7	7.51	7.57	7.38	8.15	7.95	8.48	7.75	8.35	8.09
tcbk0013.l.24	Cluster 2 - Up at day 7	-	A-Somatic	Yes	Confident	TCBK0013C.L.24_5.1	Danio_rerio	339	3	1-EXONIC	509	ENSDARG00000025375	idh1	isocitrate dehydrogenase 1 (NADP), soluble [Source:RefSeq_peptide;Acc:NP_958907]	ENSDARG00000025375;ENSTRUG00000005863;ENSORLG00000019859;ENSGACG00000009167;ENSTNIG00000011558	idh1;IDH1	isocitrate dehydrogenase 1 (NADP), soluble [Source:RefSeq_peptide;Acc:NP_958907];Isocitrate dehydrogenase [NADP] cytoplasmic (EC 1.1.1.42) (Cytosolic NADP-isocitrate dehydrogenase) (Oxalosuccinate decarboxylase) (IDH) (NADP()-specific ICDH) (IDP). [Source:Uniprot/SWISSPROT;Acc:O75874];Isocitrate dehydrogenase [NADP] cytoplasmic (IDH)(EC 1.1.1.42)(Cytosolic NADP-isocitrate dehydrogenase)(Oxalosucc…	ENSGACG00000009167	ENSMUSG00000025950;ENSRNOG00000015020;ENSG00000138413	IDH1	isocitrate dehydrogenase 1 (NADP), soluble Gene [Source:MGI (curated);Acc:Idh1-001];Isocitrate dehydrogenase [NADP] cytoplasmic (EC 1.1.1.42) (Cytosolic NADP-isocitrate dehydrogenase) (Oxalosuccinate decarboxylase) (IDH) (NADP()-specific ICDH) (IDP). [Source:UniProtKB/Swiss-Prot;Acc:P41562];Isocitrate dehydrogenase [NADP] cytoplasmic (IDH)(EC 1.1.1.42)(Cytosolic NADP-isocitrate dehydrogenase)(Oxa…	Highly similar to Isocitrate dehydrogenase [NADP] cytoplasmic (IDH1)	carbohydrate transport (0008643);isocitrate metabolic process (0006102);glutathione metabolic process (0006749);response to oxidative stress (0006979);oxidation reduction (0055114);tricarboxylic acid cycle (0006099);glyoxylate cycle (0006097)	0008152;0008150;0008643;0006810;0051234;0051179;0006102;0006749;0006979;0055114;0006099;0006097;0044262;0005975;0044238;0044237;0009987;0046487;0006081;0032787;0019752;0006082;0046356;0006084;0006732;0051186;0009109;0051187;0044248;0009056;0009060;0045333;0015980;0006091;0006790;0006950;0050896;0042221	isocitrate dehydrogenase (NADP+) activity (0004450);oxidoreductase activity, acting on NADH or NADPH, NAD or NADP as acceptor (0016652);sugar:hydrogen symporter activity (0005351);magnesium ion binding (0000287);manganese ion binding (0030145)	0004450;0016652;0004448;0016616;0016614;0016491;0003824;0003674;0016651;0005351;0005402;0015294;0008324;0015075;0022891;0022857;0005215;0022892;0015293;0015291;0022804;0015295;0051119;0015144;0000287;0030145;0046872;0043167;0005488;0046914;0043169	Golgi membrane (0000139);integral to membrane (0016021);cytosol (0005829);peroxisome (0005777)	0000139;0016021;0031090;0016020;0044464;0005575;0005623;0044422;0043226;0043227;0044431;0044444;0044424;0005622;0005737;0044446;0043229;0005794;0043231;0012505;0031224;0044425;0005829;0005777;0042579	7.5	7.75	7.85	7.97	7.45	7.78	7.9	7.56	8.15	7.87	7.83	7.62	8.11	7.85	7.86	8.17	7.9	7.57	8.27	8.18	8.25
tcac0004.i.13	Cluster 2 - Up at day 7	-	I-Isolated germ cells only	NO	Confident	TCAC0004C.I.13_3.1	Oryzias_latipes	489	4	1-EXONIC	762	ENSORLG00000017477	CAND1	Cullin-associated NEDD8-dissociated protein 1 (Cullin-associated and neddylation-dissociated protein 1)(p120 CAND1)(TBP-interacting protein TIP120A)(TBP-interacting protein of 120 kDa A) [Source:UniProtKB/Swiss-Prot;Acc:Q86VP6]	ENSORLG00000017477;ENSTRUG00000005935;ENSGACG00000000706;ENSTNIG00000006486;ENSDARG00000017841	CAND1;cand1	Cullin-associated NEDD8-dissociated protein 1 (Cullin-associated and neddylation-dissociated protein 1)(p120 CAND1)(TBP-interacting protein TIP120A)(TBP-interacting protein of 120 kDa A) [Source:UniProtKB/Swiss-Prot;Acc:Q86VP6];Cullin-associated NEDD8-dissociated protein 1 (Cullin-associated and neddylation-dissociated protein 1) (p120 CAND1) (TBP-interacting protein TIP120A) (TBP-interacting pro…	ENSGACG00000000706	ENSG00000111530;ENSMUSG00000020114;ENSRNOG00000007834	CAND1	Cullin-associated NEDD8-dissociated protein 1 (Cullin-associated and neddylation-dissociated protein 1)(p120 CAND1)(TBP-interacting protein TIP120A)(TBP-interacting protein of 120 kDa A) [Source:UniProtKB/Swiss-Prot;Acc:Q86VP6];cullin associated and neddylation disassociated 1 Gene [Source:MGI (curated);Acc:Cand1-001];Cullin-associated NEDD8-dissociated protein 1 (Cullin-associated and neddylatio…	Highly similar to Cullin-associated NEDD8-dissociated protein 1 (CAND1)	transcription (0006350);ubiquitin-dependent protein catabolic process (0006511);protein ubiquitination (0016567);cell differentiation (0030154);negative regulation of catalytic activity (0043086);positive regulation of transcriptional preinitiation complex assembly (0045899)	0006350;0006355;0006511;0016567;0030154;0043086;0045899;0006139;0044237;0008152;0008150;0009987;0044238;0034961;0034645;0009059;0009058;0043170;0044249;0044260;0034960;0043283;0043284;0010467;0045449;0010468;0060255;0019222;0050789;0065007;0010556;0009889;0019219;0031323;0050794;0031326;0051252;0019941;0043632;0044265;0009057;0009056;0044248;0051603;0006508;0044267;0019538;0044257;0030163;0043285…	protein binding (0005515);transcription activator activity (0016563)	0005488;0003674;0005515;0016563;0030528	ubiquitin ligase complex (0000151);nucleus (0005634)	0000151;0005634;0043234;0032991;0005575;0044424;0044464;0005623;0005622;0043231;0043227;0043226;0043229	7.93	7.91	7.71	7.59	7.51	7.86	7.65	7.83	7.83	7.68	7.69	7.91	7.72	7.8	8.11	8.08	7.82	8.25	7.75	8.23	8.42
tcbk0023.k.04	Cluster 2 - Up at day 7	-	A-Somatic	Yes	Confident	TCCE0022D.N.12_3.1	Gasterosteus_aculeatus	596	4	1-EXONIC	819	ENSGACG00000002198	PCK2	Phosphoenolpyruvate carboxykinase [GTP], mitochondrial Precursor (PEPCK-M)(EC 4.1.1.32)(Phosphoenolpyruvate carboxylase) [Source:UniProtKB/Swiss-Prot;Acc:Q16822]	ENSGACG00000002198;ENSTRUG00000004673;ENSORLG00000006281;ENSTNIG00000005363;ENSDARG00000020956	PCK2;zgc:77867	Phosphoenolpyruvate carboxykinase [GTP], mitochondrial Precursor (PEPCK-M)(EC 4.1.1.32)(Phosphoenolpyruvate carboxylase) [Source:UniProtKB/Swiss-Prot;Acc:Q16822];Phosphoenolpyruvate carboxykinase [GTP], mitochondrial precursor (EC 4.1.1.32) (Phosphoenolpyruvate carboxylase) (PEPCK-M). [Source:Uniprot/SWISSPROT;phosphoenolpyruvate carboxykinase [Source:RefSeq_peptide;Acc:NP_998357]	ENSGACG00000002198	ENSG00000100889;ENSMUSG00000040618;ENSRNOG00000018536	PCK2;NP_001101847.1	Phosphoenolpyruvate carboxykinase [GTP], mitochondrial Precursor (PEPCK-M)(EC 4.1.1.32)(Phosphoenolpyruvate carboxylase) [Source:UniProtKB/Swiss-Prot;Acc:Q16822];phosphoenolpyruvate carboxykinase 2 (mitochondrial) Gene [Source:MGI Symbol;Acc:MGI:1860456];phosphoenolpyruvate carboxykinase 2 (mitochondrial) [Source:RefSeq_peptide;Acc:NP_001101847]	Highly similar to PCK2 protein (PCK2)	gluconeogenesis (0006094);regulation of transcription, DNA-dependent (0006355)	0006094;0006006;0019318;0005996;0006066;0044237;0008152;0008150;0009987;0044262;0005975;0044238;0006090;0032787;0019752;0006082;0019319;0046364;0034637;0016051;0009058;0044249;0046165;0006355;0045449;0010468;0060255;0019222;0050789;0065007;0010556;0009889;0019219;0031323;0050794;0031326;0051252	GTP binding (0005525);transcription factor activity (0003700);zinc ion binding (0008270);sequence-specific DNA binding (0043565);phosphoenolpyruvate carboxykinase (GTP) activity (0004613);manganese ion binding (0030145);kinase activity (0016301)	0004611;0005525;0016831;0016830;0016829;0003824;0003674;0032561;0019001;0017076;0000166;0005488;0032555;0032553;0003676;0003677;0003700;0008270;0043565;0030528;0046914;0043169;0043167;0046872;0004613;0030145;0016301;0016772;0016740	nucleus (0005634);mitochondrion (0005739)	0005622;0005634;0044464;0005575;0005623;0043231;0043227;0043226;0043229;0044424;0005739;0044444;0005737	6.62	7.87	7.62	7.48	6.47	7.55	7.23	7.63	7.7	7.42	7.63	7.81	7.44	7.81	7.8	8.39	7.46	7.95	7.54	7.28	8.71
tcba0013.j.02	Cluster 2 - Up at day 7	-	Badly measured	NO	Confident	TCBA0013C.J.02_5.1	Gasterosteus_aculeatus	323	5	1-EXONIC	493	ENSGACG00000018520	-	-	ENSGACG00000018520;ENSTRUG00000009114;ENSTNIG00000018656;ENSDARG00000013853	lmo4;LMO4	LIM domain only 4 [Source:RefSeq_peptide;Acc:NP_817093];LIM domain transcription factor LMO4 (LIM domain only protein 4)(LMO-4)(Breast tumor autoantigen) [Source:UniProtKB/Swiss-Prot;Acc:P61968]	ENSGACG00000018520	-	-	-	Highly similar to LIM domain transcription factor LMO4 (LMO4)	zinc ion transport (0006829)	0006829;0000041;0030001;0006812;0006811;0006810;0051234;0008150;0051179	zinc ion binding (0008270)	0008270;0046914;0043169;0043167;0005488;0003674;0046872	-	-	7.44	7.6	7.63	7.48	7.49	7.52	7.41	7.53	7.26	7.65	7.6	7.57	7.42	7.4	7.58	7.92	8	8.18	7.53	8.47	8.27
tcba0019.k.20	Cluster 2 - Up at day 7	-	C-Somatic, high in stage VIII	NO	Confident	TCBA0019C.K.20_5.1	Gasterosteus_aculeatus	139	4	1-EXONIC	226	ENSGACG00000004051	-	-	ENSGACG00000004051;ENSTRUG00000012581;ENSORLG00000019263;ENSTNIG00000017543;ENSDARG00000031465	dgat1	Diacylglycerol O-acyltransferase 1 (EC 2.3.1.20) (Diglyceride acyltransferase) (ACAT-related gene product 1). [Source:Uniprot/SWISSPROT;Acc:O75907];diacylglycerol O-acyltransferase homolog 1 [Source:RefSeq_peptide;Acc:NP_956024]	ENSGACG00000004051	ENSG00000215711;ENSMUSG00000022555;ENSRNOG00000028711;ENSG00000185000	AC142402.2-204;DGAT1	Diacylglycerol O-acyltransferase 1 (EC 2.3.1.20)(Diglyceride acyltransferase)(ACAT-related gene product 1) [Source:UniProtKB/Swiss-Prot;Acc:O75907];diacylglycerol O-acyltransferase 1 Gene [Source:MGI Symbol;Acc:MGI:1333825];Diacylglycerol O-acyltransferase 1 (EC 2.3.1.20) (Diglyceride acyltransferase). [Source:UniProtKB/Swiss-Prot;Acc:Q9ERM3]	Highly similar to Diacylglycerol O-acyltransferase 1 (DGAT1)	triacylglycerol biosynthetic process (0019432);insulin secretion (0030073)	0006641;0006639;0006638;0044255;0006629;0044238;0008152;0008150;0044237;0009987;0006662;0046486;0019432;0030073;0046463;0045017;0008610;0009058;0046460;0046504;0044249;0030072;0002790;0015833;0006810;0051234;0051179;0046903;0046879;0003001;0007267;0007154;0009914;0010817;0065008;0065007	diacylglycerol O-acyltransferase activity (0004144);2-acylglycerol O-acyltransferase activity (0003846);fatty acid binding (0005504);diacylglycerol binding (0019992)	0008415;0016740;0016747;0016746;0003824;0003674;0004144;0016411;0008374;0003846;0005504;0019992;0008289;0005488	integral to membrane (0016021);cytosol (0005829);endoplasmic reticulum membrane (0005789);microsome (0005792)	0016020;0016021;0005829;0005783;0005789;0043231;0043227;0043226;0005575;0043229;0044424;0044464;0005623;0005622;0044444;0005737;0031090;0044422;0044425;0044432;0044446;0042175;0012505;0031224;0005624;0005792;0005626;0000267;0042598	7.52	7.49	7.37	7.77	7.07	7.64	7.75	7.7	7.82	7.41	7.78	7.85	8.01	7.87	7.13	8.06	8.19	8.36	7.64	8.41	7.98
tcba0002.k.17	Cluster 2 - Up at day 7	-	A-Somatic	NO	Confident	TCBA0002C.K.17_5.1	Oryzias_latipes	404	5	1-EXONIC	678	ENSORLG00000007390	-	-	ENSORLG00000007390;ENSTRUG00000016688;ENSGACG00000020405;ENSTNIG00000010057;ENSDARG00000012219	zgc:101789	Zinc finger protein ubi-d4 (Requiem) (Apoptosis response zinc finger protein) (D4, zinc and double PHD fingers family 2). [Source:Uniprot/SWISSPROT;Acc:Q92785];hypothetical protein LOC474324 [Source:RefSeq_peptide;Acc:NP_001007153]	ENSGACG00000020405	-	-	-	Highly similar to Zinc finger protein ubi-d4 (DPF2)	regulation of transcription, DNA-dependent (0006355);zinc ion transport (0006829)	0006355;0006829;0045449;0010468;0060255;0019222;0050789;0065007;0008150;0010556;0009889;0019219;0031323;0050794;0031326;0051252;0000041;0030001;0006812;0006811;0006810;0051234;0051179	protein binding (0005515);zinc ion binding (0008270);nucleic acid binding (0003676)	0005515;0008270;0003676;0005488;0003674;0046914;0043169;0043167;0046872	intracellular (0005622)	0005622;0044464;0005575;0005623	7.52	7.96	7.74	7.46	7.32	7.41	7.44	7.64	7.57	7.43	7.17	8.03	7.98	7.35	7.58	8.19	8.03	8.44	7.61	8.64	8.82
tcba0010.e.04	Cluster 2 - Up at day 7	-	H-Meiotic/Post-meiotic	NO	Confident	TCBA0010C.E.04_5.1	Danio_rerio	321	4	1-EXONIC	494	ENSDARG00000010098	pank1b	hypothetical protein LOC565059 [Source:RefSeq_peptide;Acc:NP_001077310]	ENSDARG00000010098	pank1b;zgc:158746	hypothetical protein LOC565059 [Source:RefSeq_peptide;Acc:NP_001077310]	ENSDARG00000010098	ENSMUSG00000033610;ENSRNOG00000018944;ENSG00000152782	PANK1;NP_001099843.1	pantothenate kinase 1 Gene [Source:MGI Symbol;Acc:MGI:1922985];pantothenate kinase 1 [Source:RefSeq_peptide;Acc:NP_001099843];Pantothenate kinase 1 (EC 2.7.1.33)(Pantothenic acid kinase 1)(hPanK1)(hPanK) [Source:UniProtKB/Swiss-Prot;Acc:Q8TE04]	Highly similar to Pantothenate kinase 1 (PANK1)	coenzyme A biosynthetic process (0015937)	0015937;0009108;0006732;0051186;0044237;0008152;0008150;0009987;0051188;0044249;0009058;0015936;0006752	pantothenate kinase activity (0004594);ATP binding (0005524)	0000166;0004594;0005524;0016740;0016301;0005488;0003674;0016772;0003824;0016773;0032559;0030554;0017076;0032555;0032553	cytosol (0005829)	0005829;0005737;0044424;0044464;0005575;0005623;0005622;0044444	7.97	8.17	7.76	7.84	7.58	7.6	7.87	7.68	8.01	7.78	7.85	7.69	7.87	7.94	8.03	7.68	7.97	7.68	7.87	9.01	8.66
tcad0009.o.03	Cluster 2 - Up at day 7	-	Not differentially expressed	Yes	Confident	TCAD0009A.O.03_3.1	Gasterosteus_aculeatus	127	4	1-EXONIC	245	ENSGACG00000014225	A2LD1	AIG2-like domain-containing protein 1 [Source:UniProtKB/Swiss-Prot;Acc:Q9BVM4]	ENSGACG00000014225;ENSTRUG00000013029;ENSORLG00000006354;ENSTNIG00000000384;ENSDARG00000070579;ENSDARG00000038248;ENSDARG00000070581	A2LD1;zgc:92115;zgc:162208;zgc:154024	AIG2-like domain-containing protein 1 [Source:UniProtKB/Swiss-Prot;Acc:Q9BVM4];LOC87769 protein (OTTHUMP00000018653). [Source:Uniprot/SPTREMBL;UPF0131 protein. [Source:Uniprot/SWISSPROT;hypothetical protein LOC447805 [Source:RefSeq_peptide;Acc:NP_001004544];hypothetical protein LOC100038780 [Source:RefSeq_peptide;Acc:NP_001083029];hypothetical protein LOC777609 [Source:RefSeq_peptide;Acc:NP_00107…	ENSGACG00000014225	ENSG00000134864;ENSMUSG00000041625;ENSRNOG00000027040	A2LD1;RGD1304748	AIG2-like domain-containing protein 1 [Source:UniProtKB/Swiss-Prot;Acc:Q9BVM4];AIG2-like domain 1 Gene [Source:MGI Symbol;Acc:MGI:2385008];similar to cDNA sequence BC006662 (RGD1304748), mRNA [Source:RefSeq_dna;Acc:NM_001025634]	Highly similar to UPF0131 protein	-	-	-	-	-	-	7.95	7.72	8.09	7.9	8.09	8.03	7.58	7.86	7.57	7.63	7.89	8.08	7.8	8.05	7.04	7.83	7.48	8.26	7.58	8.58	8.37
tcay0002.m.21	Cluster 2 - Up at day 7	-	A-Somatic	Yes	Confident	TCAY0002B.M.21_5.1	Oryzias_latipes	407	4	1-EXONIC	699	ENSORLG00000001777	-	-	ENSORLG00000001777;ENSTRUG00000018457;ENSGACG00000015651;ENSTNIG00000013501;ENSDARG00000063665	zgc:136871	hypothetical protein LOC678634 [Source:RefSeq_peptide;Acc:NP_001035469]	ENSGACG00000015651	-	-	-	Highly similar to S-adenosylmethionine synthetase isoform type-1 (MAT1A)	one-carbon compound metabolic process (0006730)	0006730;0044237;0008152;0008150;0009987	methionine adenosyltransferase activity (0004478);ATP binding (0005524)	0004478;0005524;0016765;0016740;0003824;0003674;0032559;0030554;0017076;0000166;0005488;0032555;0032553	-	-	7.46	7.91	7.74	7.39	7.78	7.79	7.45	7.71	7.92	7.58	7.96	7.42	7.85	8.12	7.44	7.91	7.96	8.19	7.8	8.59	8.65
1RT60G20_C_D10	Cluster 2 - Up at day 7	-	A-Somatic	NO	None	-	-	-	0	-	-	-	-	-	-	-	-	-	-	-	-	Highly similar to Glia maturation factor beta (GMFB)	-	-	-	-	-	-	7.89	7.99	7.81	7.75	7.44	7.82	7.67	7.92	7.79	7.55	7.99	7.41	7.75	7.8	8.09	7.88	7.87	7.82	7.97	8.49	8.46
tcbk0004.a.16	Cluster 2 - Up at day 7	T only	F-Spermatogonia, type B	Yes	Confident	TCBK0004C.A.16_5.1	Gasterosteus_aculeatus	301	4	1-EXONIC	495	ENSGACG00000016762	CHTF18	Chromosome transmission fidelity protein 18 homolog (hCTF18) [Source:UniProtKB/Swiss-Prot;Acc:Q8WVB6]	ENSGACG00000016762;ENSTRUG00000010314;ENSORLG00000008778;ENSTNIG00000004643;ENSDARG00000058480	CHTF18;zgc:113153	Chromosome transmission fidelity protein 18 homolog (hCTF18) [Source:UniProtKB/Swiss-Prot;Acc:Q8WVB6];CTF18, chromosome transmission fidelity factor 18 homolog [Source:RefSeq_peptide;Acc:NP_071375];hypothetical protein LOC553742 [Source:RefSeq_peptide;Acc:NP_001018549]	ENSGACG00000016762	ENSG00000127586;ENSMUSG00000019214;ENSRNOG00000019174	CHTF18;NP_001099243.1	Chromosome transmission fidelity protein 18 homolog (hCTF18) [Source:UniProtKB/Swiss-Prot;Acc:Q8WVB6];CTF18, chromosome transmission fidelity factor 18 homolog (S. cerevisiae) Gene [Source:MGI Symbol;Acc:MGI:2384887];CTF18, chromosome transmission fidelity factor 18 homolog [Source:RefSeq_peptide;Acc:NP_001099243]	Highly similar to Chromosome transmission fidelity protein 18 homolog (CHTF18)	defense response (0006952);DNA replication (0006260);cell cycle (0007049)	0006952;0006950;0050896;0008150;0006260;0007049;0006259;0006139;0044237;0008152;0009987;0044238;0034960;0043283;0043170;0044260;0034961;0034645;0009059;0009058;0044249;0043284	ATP binding (0005524);helicase activity (0004386);ATPase activity (0016887);DNA binding (0003677)	0000166;0017111;0005524;0005488;0003674;0032559;0030554;0017076;0032555;0032553;0016462;0016818;0016817;0016787;0003824;0004386;0016887;0003677;0003676	nucleus (0005634)	0005634;0043231;0043227;0043226;0005575;0043229;0044424;0044464;0005623;0005622	8.04	7.72	8.06	8.05	7.32	8.01	8.11	8	7.95	7.67	8.26	8.38	7.92	7.86	7.96	8.13	7.9	7.85	8.2	8.74	8.87
tcay0038.e.10	Cluster 2 - Up at day 7	-	B-Somatic, low in stage VIII	Yes	Confident	TCAY0038B.E.10_5.1	Danio_rerio	110	4	1-EXONIC	213	ENSDARG00000006427	fabp2	fatty acid binding protein 2, intestinal [Source:RefSeq_peptide;Acc:NP_571506]	ENSDARG00000006427;ENSTRUG00000014256;ENSORLG00000004146;ENSGACG00000019474;ENSTNIG00000012360;ENSGACG00000017790;ENSTRUG00000000040;ENSORLG00000019478	fabp2;FABP2 (2 of 2);FABP2 (1 of 2);FABP2	fatty acid binding protein 2, intestinal [Source:RefSeq_peptide;Acc:NP_571506];Fatty acid-binding protein, intestinal (I-FABP) (FABPI). [Source:Uniprot/SWISSPROT;Acc:P12104];Fatty acid-binding protein, intestinal (I-FABP)(FABPI) [Source:UniProtKB/Swiss-Prot	ENSGACG00000019474_ENSGACG00000017790	ENSMUSG00000023057;ENSRNOG00000024947;ENSG00000145384	FABP2	fatty acid binding protein 2, intestinal Gene [Source:MGI Symbol;Acc:MGI:95478];Fatty acid-binding protein, intestinal (I-FABP) (FABPI). [Source:UniProtKB/Swiss-Prot;Acc:P02693];Fatty acid-binding protein, intestinal (I-FABP)(FABPI) [Source:UniProtKB/Swiss-Prot;Acc:P12104]	Similar to Fatty acid-binding protein, intestinal (FABP2)	transport (0006810);digestion (0007586)	0006810;0051234;0008150;0051179;0007586;0032501	transporter activity (0005215);fatty acid binding (0005504)	0005488;0008289;0003674;0005215;0005504	integral to membrane (0016021);cytoplasm (0005737)	0016021;0031224;0044425;0044464;0005575;0005623;0016020;0005737;0044424;0005622	7.82	8.08	8.31	8.26	8.4	8.03	7.65	7.73	7.63	7.86	8.08	7.34	7.9	7.83	7.65	7.73	8.35	7.77	7.79	8.75	8.35
tcbk0005.f.05	Cluster 2 - Up at day 7	-	G-germline	Yes	Confident	TCBK0005C.F.05_5.1	Oryzias_latipes	132	3	1-EXONIC	316	ENSORLG00000003216	C6orf108	c-Myc-responsive protein Rcl [Source:UniProtKB/Swiss-Prot;Acc:O43598]	ENSORLG00000003216;ENSTRUG00000003415;ENSGACG00000012262;ENSTNIG00000013382	C6orf108	c-Myc-responsive protein Rcl [Source:UniProtKB/Swiss-Prot;Acc:O43598];c-Myc-responsive protein Rcl. [Source:Uniprot/SWISSPROT	ENSGACG00000012262	ENSG00000112667;ENSMUSG00000040658;ENSRNOG00000018397;ENSRNOG00000022693	C6ORF108;BC048355;RGD620382	c-Myc-responsive protein Rcl [Source:UniProtKB/Swiss-Prot;Acc:O43598];Acc:Q80VJ3];c-Myc-responsive protein Rcl. [Source:UniProtKB/Swiss-Prot;Acc:O35820]	Highly similar to c-Myc-responsive protein Rcl (RCL)	cell proliferation (0008283)	0008283;0009987;0008150	protein binding (0005515);zinc ion binding (0008270)	0005515;0008270;0005488;0003674;0046914;0043169;0043167;0046872	nucleus (0005634)	0005634;0043231;0043227;0043226;0005575;0043229;0044424;0044464;0005623;0005622	8.32	8	7.94	8.25	8.7	8	8.58	8.04	8	8.61	8.51	8.19	8.22	8.06	7.92	7.84	7.95	7.38	7.87	8.66	8.42
tcay0029.o.10	Cluster 2 - Up at day 7	-	Not differentially expressed	Yes	Confident	TCAY0029B.O.10_5.1	Oryzias_latipes	435	5	1-EXONIC	725	ENSORLG00000007984	-	-	ENSORLG00000007984;ENSTRUG00000009360;ENSGACG00000011199;ENSTNIG00000009757	-	-	ENSGACG00000011199	ENSG00000108551;ENSMUSG00000049892;ENSRNOG00000003348;ENSRNOG00000014761;ENSMUSG00000034472;ENSG00000100302	RASD1;RASD2	Dexamethasone-induced Ras-related protein 1 Precursor (Activator of G-protein signaling 1) [Source:UniProtKB/Swiss-Prot;Acc:Q9Y272];RAS, dexamethasone-induced 1 Gene [Source:MGI (curated);Acc:Rasd1-001];Dexamethasone-induced Ras-related protein 1 precursor. [Source:UniProtKB/Swiss-Prot;Acc:Q9JKF8];GTP-binding protein Rhes precursor (Ras homolog enriched in striatum) (SE6C). [Source:UniProtKB/Swis…	Highly similar to Dexamethasone-induced Ras-related protein 1 (RASD1)	small GTPase mediated signal transduction (0007264);intracellular protein transport (0006886);nucleocytoplasmic transport (0006913);G-protein coupled receptor protein signaling pathway (0007186);locomotory behavior (0007626);potassium ion transport (0006813)	0007264;0006886;0006913;0007165;0015031;0006810;0051234;0008150;0051179;0045184;0008104;0033036;0046907;0051649;0051641;0009987;0051169;0007154;0050794;0050789;0065007;0007242;0007186;0007166;0007626;0006813;0015672;0006812;0006811;0030001;0007610;0050896;0034613	GTP binding (0005525);GTPase activity (0003924);protein binding (0005515);cation transmembrane transporter activity (0008324)	0005525;0003924;0005515;0017111;0016462;0016818;0016817;0016787;0003824;0003674;0005488;0032561;0019001;0017076;0000166;0032555;0032553;0008324;0015075;0022891;0022857;0005215;0022892	plasma membrane (0005886);soluble fraction (0005625);cytoplasm (0005737)	0005622;0044464;0005575;0005623;0005886;0005625;0000267;0016020;0005737;0044424	8.18	8.23	7.83	7.92	7.64	7.52	7.89	7.9	7.54	7.77	7.65	7.65	7.59	7.66	7.79	7.74	8.32	7.23	7.86	8.23	7.63
tcbk0025.d.10	Cluster 2 - Up at day 7	-	C-Somatic, high in stage VIII	Yes	Confident	TCBK0025C.D.10_5.1	Gasterosteus_aculeatus	80	2	1-EXONIC	179	ENSGACG00000011036	TIMP2 (1 of 2)	Metalloproteinase inhibitor 2 Precursor (Tissue inhibitor of metalloproteinases 2)(TIMP-2)(CSC-21K) [Source:UniProtKB/Swiss-Prot;Acc:P16035]	ENSGACG00000011036;ENSTRUG00000011232;ENSORLG00000007689;ENSTNIG00000009774;ENSDARG00000037806	TIMP2 (1 of 2);TIMP2 (2 of 2);Q4W7T6_ORYLA;NP_001033041.1;TIMP2 (3 of 3)	Metalloproteinase inhibitor 2 Precursor (Tissue inhibitor of metalloproteinases 2)(TIMP-2)(CSC-21K) [Source:UniProtKB/Swiss-Prot;Acc:P16035];Metalloproteinase inhibitor 2 precursor (TIMP-2) (Tissue inhibitor of metalloproteinases 2) (CSC-21K). [Source:Uniprot/SWISSPROT;Tissue inhibitor of metalloproteinase-2b. [Source:Uniprot/SPTREMBL;Acc:Q4W7T6];tissue inhibitor of metalloproteinase-2b [Source:R…	ENSGACG00000011036	ENSG00000035862;ENSMUSG00000017466;ENSRNOG00000003148	TIMP2	Metalloproteinase inhibitor 2 Precursor (Tissue inhibitor of metalloproteinases 2)(TIMP-2)(CSC-21K) [Source:UniProtKB/Swiss-Prot;Acc:P16035];tissue inhibitor of metalloproteinase 2 Gene [Source:MGI (curated);Acc:Timp2-001];Metalloproteinase inhibitor 2 precursor (TIMP-2) (Tissue inhibitor of metalloproteinases 2). [Source:UniProtKB/Swiss-Prot;Acc:P30121]	Highly similar to Metalloproteinase inhibitor 2 (TIMP2)	negative regulation of cell proliferation (0008285);regulation of cAMP metabolic process (0030814);spermatogenesis (0007283);regulation of Rap protein signal transduction (0032487);positive regulation of MAPKKK cascade (0043410);positive regulation of neuron differentiation (0045666);positive regulation of adenylate cyclase activity (0045762);negative regulation of mitotic cell cycle (0045930);ne…	0008285;0030814;0043408;0045664;0042127;0050794;0050789;0065007;0008150;0048523;0048519;0030799;0006140;0019219;0031323;0019222;0010627;0009966;0010646;0050767;0051960;0050793;0051239;0060284;0045595;0048699;0022008;0048468;0009987;0030154;0048869;0032502;0007399;0048731;0048856;0007275;0032501;0007283;0032487;0043410;0045666;0045762;0045930;0046580;0048232;0007276;0022414;0000003;0019953;0046578…	metalloendopeptidase inhibitor activity (0008191);integrin binding (0005178);enzyme activator activity (0008047)	0005515;0008191;0005488;0003674;0004866;0030414;0004857;0030234;0005178;0008047;0005102;0032403	basement membrane (0005604);cell surface (0009986);extracellular space (0005615);growth cone (0030426);neuron projection (0043005);cell soma (0043025)	0005576;0005578;0005575;0031012;0044421;0005604;0009986;0044420;0044464;0005623;0005615;0030426;0043005;0043025;0030427;0042995	7.76	7.85	7.96	7.71	7.46	7.46	8.09	7.95	7.56	8.04	7.8	7.19	7.59	7.56	7.57	7.28	7.89	7.65	7.92	8.91	9
1RT75D15_B_B08	Cluster 2 - Up at day 7	-	D-Somatic AND spermatogonia	Yes	Confident	1.50248e+07	Fugu_rubripes	239	4	1-EXONIC	378	ENSTRUG00000006826	RPS2	40S ribosomal protein S2 (S4)(LLRep3 protein) [Source:UniProtKB/Swiss-Prot;Acc:P15880]	ENSTRUG00000006826;ENSORLG00000009261;ENSGACG00000011905;ENSTNIG00000018009;ENSDARG00000057250	RPS2;rps2	40S ribosomal protein S2 (S4)(LLRep3 protein) [Source:UniProtKB/Swiss-Prot;Acc:P15880];40S ribosomal protein S2 (S4) (LLRep3 protein). [Source:Uniprot/SWISSPROT;ribosomal protein S2 [Source:RefSeq_peptide;Acc:NP_998444]	ENSGACG00000011905	ENSG00000140988;ENSMUSG00000057244;ENSRNOG00000014179;ENSRNOG00000007930;ENSRNOG00000022934;ENSRNOG00000037380;ENSRNOG00000032289;ENSRNOG00000027662;ENSRNOG00000033244;ENSRNOG00000003401;ENSRNOG00000005986;ENSRNOG00000010848;ENSRNOG00000001936;ENSRNOG00000020641;ENSRNOG00000014942;ENSRNOG00000011787;ENSRNOG00000033314;ENSRNOG00000030174;ENSRNOG00000025985;ENSRNOG00000033941;ENSRNOG00000033438;ENS…	RPS2;AC114657.9;O55213_RAT;O55212_RAT;RGD1562399_PREDICTED;LOC688473;RGD1559516_PREDICTED;RGD1560789_PREDICTED;LOC498865;Q6P9V0_RAT;LOC687751;LOC367712;O35805_RAT;AC140426.3;AC161265.2;AC122252.4;AC117257.4;AC164614.3;AC107956.8	40S ribosomal protein S2 (S4)(LLRep3 protein) [Source:UniProtKB/Swiss-Prot;Acc:P15880];40S ribosomal protein S2. [Source:UniProtKB/Swiss-Prot;Acc:P27952];Ribosomal protein S2. [Source:UniProtKB/TrEMBL;Acc:O55213];Acc:O55212];LOC100125366 protein. [Source:UniProtKB/TrEMBL;Acc:Q6P9V0];Rps2r1. [Source:UniProtKB/TrEMBL;Acc:O35805];ribosomal protein S2 Gene [Source:MGI Symbol;Acc:MGI:105110];Putative …	Highly similar to 40S ribosomal protein S2 (RPS2)	translational elongation (0006414)	0006412;0034961;0034645;0009059;0009058;0008152;0008150;0043170;0044249;0044237;0009987;0044260;0034960;0043283;0043284;0044267;0019538;0044238;0010467;0006414	structural constituent of ribosome (0003735);RNA binding (0003723);fibroblast growth factor 1 binding (0048602);fibroblast growth factor 3 binding (0048604);hormone activity (0005179)	0003735;0003723;0003676;0005488;0003674;0005198;0005515;0048602;0048604;0017134;0019838;0005179;0005102	cytosolic small ribosomal subunit (0022627);nucleoplasm (0005654);extracellular region (0005576)	0005622;0005840;0015935;0044464;0005575;0005623;0030529;0032991;0044424;0043232;0043228;0043226;0043229;0044444;0005737;0033279;0044446;0044422;0022627;0005829;0005634;0005654;0043231;0043227;0044428;0031981;0070013;0043233;0031974;0044445;0022626;0005576	7.94	8.52	8	8.04	8.4	8.16	8.08	8.29	8.11	8.03	8.14	8.14	8.13	8.25	9.47	8.4	8.5	8.73	8.53	8.63	8.42
tcad0009.a.23	Cluster 2 - Up at day 7	-	Badly measured	Yes	Confident	TCAD0009A.A.23_5.1	Fugu_rubripes	281	5	1-EXONIC	564	ENSTRUG00000000373	-	-	ENSTRUG00000000373;ENSORLG00000007135;ENSGACG00000005023;ENSTNIG00000005699;ENSDARG00000003081	LOC797408	-	ENSGACG00000005023	-	-	-	Highly similar to Putative uncharacterized protein DKFZp451I083 (DKFZp451I083)	carbohydrate metabolic process (0005975)	0005975;0044238;0008152;0008150	-	-	-	-	7.74	8.42	8.44	8.05	8.04	7.75	8.07	7.8	7.99	7.84	8.05	7.66	8.05	7.75	8.84	8.07	8.78	8.34	8.37	9.34	8.62
tcay0006.k.10	Cluster 2 - Up at day 7	-	H-Meiotic/Post-meiotic	Yes	Confident	TCAY0006B.K.10_5.1	Danio_rerio	247	3	1-EXONIC	360	ENSDARG00000045543	atp6v1f	ATPase, H transporting, V1 subunit F [Source:RefSeq_peptide;Acc:NP_001002526]	ENSDARG00000045543;ENSTRUG00000000620;ENSORLG00000018592;ENSGACG00000000683;ENSTNIG00000001217;ENSTNIG00000000053	atp6v1f;ATP6V1F;ATP6V1F (2 of 2);ATP6V1F (1 of 2)	ATPase, H transporting, V1 subunit F [Source:RefSeq_peptide;Acc:NP_001002526];Vacuolar proton pump subunit F (EC 3.6.3.14) (V-ATPase subunit F) (V- ATPase 14 kDa subunit). [Source:Uniprot/SWISSPROT;Acc:Q16864];V-type proton ATPase subunit F (V-ATPase subunit F)(Vacuolar proton pump subunit F)(V-ATPase 14 kDa subunit) [Source:UniProtKB/Swiss-Prot	ENSGACG00000000683	ENSMUSG00000004285;ENSRNOG00000007392;ENSG00000128524;ENSRNOG00000025562	ATP6V1F	ATPase, H transporting, lysosomal V1 subunit F Gene [Source:MGI (curated);Acc:Atp6v1f-001];Vacuolar proton pump subunit F (EC 3.6.3.14) (V-ATPase subunit F) (V- ATPase 14 kDa subunit). [Source:UniProtKB/Swiss-Prot;Acc:P50408];V-type proton ATPase subunit F (V-ATPase subunit F)(Vacuolar proton pump subunit F)(V-ATPase 14 kDa subunit) [Source:UniProtKB/Swiss-Prot;Acc:Q16864]	Highly similar to Vacuolar proton pump subunit F (ATP6V1F)	ATP synthesis coupled proton transport (0015986)	0015986;0006754;0009206;0009145;0006164;0006163;0009117;0006753;0055086;0006139;0044237;0008152;0008150;0009987;0044238;0009165;0009142;0009141;0009144;0009152;0009150;0009259;0009260;0009201;0009199;0009205;0046034;0015985;0015992;0006818;0006810;0051234;0051179;0015672;0006812;0006811;0034220;0055085;0006119;0006091;0016310;0006796;0006793	hydrogen ion transporting ATP synthase activity, rotational mechanism (0046933);proton-transporting ATPase activity, rotational mechanism (0046961);ATPase activity, uncoupled (0042624)	0046933;0046961;0015078;0015077;0022890;0008324;0015075;0022891;0022857;0005215;0003674;0022892;0019829;0042625;0042626;0015405;0015399;0022804;0016820;0016817;0016787;0003824;0043492;0042623;0016887;0017111;0016462;0016818;0042624	proton-transporting two-sector ATPase complex (0016469);membrane fraction (0005624)	0016469;0043234;0032991;0005575;0044425;0044464;0005623;0016020;0005624;0005626;0000267	7.77	7.86	8.13	8.03	7.96	8.11	8.01	7.98	8.18	7.9	8.09	7.49	8	8.31	9.05	8.21	8.47	8.1	8.53	9.44	8.28
[truncated: 263 more rows]
[truncated: 52 more columns]
