# Supplementary material for: Profiling of Androgen Response in Rainbow Trout Pubertal Testis: Relevance to Male Gonad Development and Spermatogenesis
Source: PLoS One. 2013 Jan 3;8(1):e53302. doi: 10.1371/journal.pone.0053302 (PMC3536770; doi:10.1371/journal.pone.0053302)
Supplement: File S2 — Identification of genes with putative conserved Androgen Response Elements. An excel file containing all putative conserved Androgen Response Elements (cAREs) and Estrogen Response Elements (cEREs) identified in the promoter of Gasterosteus aculeatus genes. Each line corresponds to one such putative ARE. For genes harbouring several of these putative response elements, as many lines as necessary are presented. Provided is the “Ensembl Gene ID” and associated “Gene Symbol” and “Description”, the chromosome location (“Chromosome” and “Strand” of the gene; the “Start” and “End” of the motif), the Transfac “Matrix ID” that matched the motif, the corresponding “Genomic sequence”, its position relative to the Transcription Start Site (“−10000/−5000”, “−5000/−2000”, “−2000/−1000”, “−1000/0”, “0/+200”, “+200/+400”, “+400/+1000” and “+1000/+2000”; labelled “0” or “1”), the “Cross-species conservation score” and the “Orientation” of the motif (+ or −). Column D indicates those genes that are “Predicted as “Somatic” with a proximal cARE”. If such a gene harbours several putative AREs, then only that (those) identified in the proximal region is (are) bolded. (XLS) [file pone.0053302.s009.xls]

## Sheet: Feuil1
Ensembl Gene ID	Gene Name	Description	Predicted as "Somatic" with a proximal cARE	ARE proximal	ERE proximal	Chromosome	Strand	TYPE	Matrix ID	Start	End	Genomic Sequence	-10000/-5000	-5000/-2000	-2000/-1000	-1000/0	0/+200	200/400	400/1000	1000/2000	Conservation Score	Orientation
ENSGACG00000001662	BAMBI	BMP and activin membrane-bound inhibitor homolog Precursor (Putative transmembrane protein NMA)(Non-metastatic gene A protein) [Source:UniProtKB/Swiss-Prot;Acc:Q13145]	-	-	-	chrXXI	-	ER	M00191	557795	557813	ttcacagactcTGACCaag	YES	-	-	-	-	-	-	-	0.831	+
ENSGACG00000001662	BAMBI	BMP and activin membrane-bound inhibitor homolog Precursor (Putative transmembrane protein NMA)(Non-metastatic gene A protein) [Source:UniProtKB/Swiss-Prot;Acc:Q13145]	-	-	-	chrXXI	-	AR	M00956	557985	558011	acctgcttctccgcgTGTTCtgcgggc	YES	-	-	-	-	-	-	-	0.973	+
ENSGACG00000001662	BAMBI	BMP and activin membrane-bound inhibitor homolog Precursor (Putative transmembrane protein NMA)(Non-metastatic gene A protein) [Source:UniProtKB/Swiss-Prot;Acc:Q13145]	-	-	-	chrXXI	-	AR	M00953	557985	558011	acctgcttctccgcgTGTTCtgcgggc	YES	-	-	-	-	-	-	-	0.973	+
ENSGACG00000007730	CDA	Cytidine deaminase (EC 3.5.4.5)(Cytidine aminohydrolase) [Source:UniProtKB/Swiss-Prot;Acc:P32320]	-	ARE prox	-	chrXVII	-	AR	M00481	6775184	6775198	aGGACAgtaggctcg	-	-	-	YES	YES	-	-	-	0.806	-
ENSGACG00000007730	CDA	Cytidine deaminase (EC 3.5.4.5)(Cytidine aminohydrolase) [Source:UniProtKB/Swiss-Prot;Acc:P32320]	-	-	ERE prox	chrXVII	-	ER	M00191	6777003	6777021	ggcggtccaacTGACCcac	-	-	YES	-	-	-	-	-	0.815	+
ENSGACG00000010330	EMG1	Probable ribosome biogenesis protein NEP1 (Nucleolar protein EMG1 homolog)(Protein C2f) [Source:UniProtKB/Swiss-Prot;Acc:Q92979]	-	-	-	chrXX	+	ER	M00191	11812235	11812253	gcagcatatacTGACCcga	-	YES	-	-	-	-	-	-	0.980	+
ENSGACG00000010330	EMG1	Probable ribosome biogenesis protein NEP1 (Nucleolar protein EMG1 homolog)(Protein C2f) [Source:UniProtKB/Swiss-Prot;Acc:Q92979]	-	-	-	chrXX	+	ER	M00191	11812400	11812418	ggagtcatagaTGACCaaa	-	YES	-	-	-	-	-	-	0.848	+
ENSGACG00000010330	EMG1	Probable ribosome biogenesis protein NEP1 (Nucleolar protein EMG1 homolog)(Protein C2f) [Source:UniProtKB/Swiss-Prot;Acc:Q92979]	-	ARE prox	-	chrXX	+	AR	M00956	11813958	11813984	gtttcaaccatttacTGTTCtcatcag	-	-	YES	-	-	-	-	-	0.924	+
ENSGACG00000010330	EMG1	Probable ribosome biogenesis protein NEP1 (Nucleolar protein EMG1 homolog)(Protein C2f) [Source:UniProtKB/Swiss-Prot;Acc:Q92979]	-	-	-	chrXX	+	AR	M00953	11816968	11816994	acacagaGAAGAcggtgtccatcagca	-	-	-	-	-	-	-	YES	0.984	-
ENSGACG00000010330	EMG1	Probable ribosome biogenesis protein NEP1 (Nucleolar protein EMG1 homolog)(Protein C2f) [Source:UniProtKB/Swiss-Prot;Acc:Q92979]	-	-	-	chrXX	+	AR	M00956	11816968	11816994	acacagaGAAGAcggtgtccatcagca	-	-	-	-	-	-	-	YES	0.984	-
ENSGACG00000010330	EMG1	Probable ribosome biogenesis protein NEP1 (Nucleolar protein EMG1 homolog)(Protein C2f) [Source:UniProtKB/Swiss-Prot;Acc:Q92979]	-	-	-	chrXX	+	ER	M00191	11817005	11817023	ctctgcggcacTGACCtgt	-	-	-	-	-	-	-	YES	0.892	+
ENSGACG00000017575	PITRM1	Presequence protease, mitochondrial Precursor (hPreP)(EC 3.4.24.-)(Pitrilysin metalloproteinase 1)(Metalloprotease 1)(hMP1) [Source:UniProtKB/Swiss-Prot;Acc:Q5JRX3]	-	-	-	chrIII	-	AR	M00956	14462723	14462749	tagggaaGAAAActgcgtccaggtaga	-	-	-	-	-	-	-	YES	0.805	-
ENSGACG00000017575	PITRM1	Presequence protease, mitochondrial Precursor (hPreP)(EC 3.4.24.-)(Pitrilysin metalloproteinase 1)(Metalloprotease 1)(hMP1) [Source:UniProtKB/Swiss-Prot;Acc:Q5JRX3]	-	-	-	chrIII	-	AR	M00953	14462723	14462749	tagggaaGAAAActgcgtccaggtaga	-	-	-	-	-	-	-	YES	0.805	-
ENSGACG00000017575	PITRM1	Presequence protease, mitochondrial Precursor (hPreP)(EC 3.4.24.-)(Pitrilysin metalloproteinase 1)(Metalloprotease 1)(hMP1) [Source:UniProtKB/Swiss-Prot;Acc:Q5JRX3]	-	-	-	chrIII	-	AR	M00481	14463078	14463092	aGCACCgtgtgctcc	-	-	-	-	-	-	-	YES	0.984	-
ENSGACG00000017575	PITRM1	Presequence protease, mitochondrial Precursor (hPreP)(EC 3.4.24.-)(Pitrilysin metalloproteinase 1)(Metalloprotease 1)(hMP1) [Source:UniProtKB/Swiss-Prot;Acc:Q5JRX3]	-	-	-	chrIII	-	AR	M00481	14473482	14473496	tgtgctcccTGTGCt	YES	-	-	-	-	-	-	-	0.984	+
ENSGACG00000004286	COX4I2	Cytochrome c oxidase subunit 4 isoform 2, mitochondrial Precursor (Cytochrome c oxidase subunit IV isoform 2)(COX IV-2) [Source:UniProtKB/Swiss-Prot;Acc:Q96KJ9]	-	-	-	chrXII	-	ER	M00191	3824852	3824870	cctgaaattgtTGACCttg	YES	-	-	-	-	-	-	-	0.815	+
ENSGACG00000019333	ALDH1L2	Probable 10-formyltetrahydrofolate dehydrogenase ALDH1L2 (EC 1.5.1.6)(Aldehyde dehydrogenase family 1 member L2) [Source:UniProtKB/Swiss-Prot;Acc:Q3SY69]	-	-	-	chrIV	+	ER	M00191	24195326	24195344	accGGTCAgttcccatgga	YES	-	-	-	-	-	-	-	0.969	-
ENSGACG00000019333	ALDH1L2	Probable 10-formyltetrahydrofolate dehydrogenase ALDH1L2 (EC 1.5.1.6)(Aldehyde dehydrogenase family 1 member L2) [Source:UniProtKB/Swiss-Prot;Acc:Q3SY69]	-	-	-	chrIV	+	ER	M00191	24197938	24197956	gatGGTCAtacggagcggg	-	YES	-	-	-	-	-	-	0.907	-
ENSGACG00000018511	BIRC8	Baculoviral IAP repeat-containing protein 8 (Inhibitor of apoptosis-like protein 2)(IAP-like protein 2)(ILP-2)(Testis-specific inhibitor of apoptosis) [Source:UniProtKB/Swiss-Prot;Acc:Q96P09]	-	-	-	chrIV	+	ER	M00191	15056060	15056078	aagGGTCAgaggtggttct	YES	-	-	-	-	-	-	-	0.980	-
ENSGACG00000018511	BIRC8	Baculoviral IAP repeat-containing protein 8 (Inhibitor of apoptosis-like protein 2)(IAP-like protein 2)(ILP-2)(Testis-specific inhibitor of apoptosis) [Source:UniProtKB/Swiss-Prot;Acc:Q96P09]	-	-	-	chrIV	+	AR	M00481	15057280	15057294	aGAACTatgtgatca	YES	-	-	-	-	-	-	-	0.983	-
ENSGACG00000018511	BIRC8	Baculoviral IAP repeat-containing protein 8 (Inhibitor of apoptosis-like protein 2)(IAP-like protein 2)(ILP-2)(Testis-specific inhibitor of apoptosis) [Source:UniProtKB/Swiss-Prot;Acc:Q96P09]	-	-	-	chrIV	+	ER	M00191	15059101	15059119	gcagtgtggtcTGACCttg	YES	-	-	-	-	-	-	-	0.806	+
ENSGACG00000018511	BIRC8	Baculoviral IAP repeat-containing protein 8 (Inhibitor of apoptosis-like protein 2)(IAP-like protein 2)(ILP-2)(Testis-specific inhibitor of apoptosis) [Source:UniProtKB/Swiss-Prot;Acc:Q96P09]	-	-	-	chrIV	+	AR	M00481	15059437	15059451	aggtcgactTGTCCa	YES	-	-	-	-	-	-	-	0.805	+
ENSGACG00000013002	-	-	-	-	ERE prox	chrXII	+	ER	M00191	17332643	17332661	ccattctcctcTGACCtct	-	-	YES	-	-	-	-	-	0.981	+
ENSGACG00000013002	-	-	-	-	ERE prox	chrXII	+	ER	M00191	17332888	17332906	ggagatggtctTGACCagg	-	-	YES	-	-	-	-	-	0.887	+
ENSGACG00000009052	ACAT2	Acetyl-CoA acetyltransferase, cytosolic (EC 2.3.1.9)(Cytosolic acetoacetyl-CoA thiolase)(Acetyl-CoA transferase-like protein) [Source:UniProtKB/Swiss-Prot;Acc:Q9BWD1]	-	-	-	chrXVIII	+	AR	M00481	8721391	8721405	cGGACCtgtggttcc	YES	-	-	-	-	-	-	-	0.816	-
ENSGACG00000009052	ACAT2	Acetyl-CoA acetyltransferase, cytosolic (EC 2.3.1.9)(Cytosolic acetoacetyl-CoA thiolase)(Acetyl-CoA transferase-like protein) [Source:UniProtKB/Swiss-Prot;Acc:Q9BWD1]	-	-	-	chrXVIII	+	AR	M00481	8721391	8721405	cggacctgtGGTTCc	YES	-	-	-	-	-	-	-	0.816	+
ENSGACG00000009052	ACAT2	Acetyl-CoA acetyltransferase, cytosolic (EC 2.3.1.9)(Cytosolic acetoacetyl-CoA thiolase)(Acetyl-CoA transferase-like protein) [Source:UniProtKB/Swiss-Prot;Acc:Q9BWD1]	-	-	-	chrXVIII	+	ER	M00191	8722204	8722222	agcGGTCAcatctcctaaa	YES	-	-	-	-	-	-	-	0.832	-
ENSGACG00000009052	ACAT2	Acetyl-CoA acetyltransferase, cytosolic (EC 2.3.1.9)(Cytosolic acetoacetyl-CoA thiolase)(Acetyl-CoA transferase-like protein) [Source:UniProtKB/Swiss-Prot;Acc:Q9BWD1]	-	-	-	chrXVIII	+	ER	M00191	8722527	8722545	ggaGGTCAggcagcgtgtg	YES	-	-	-	-	-	-	-	0.971	-
ENSGACG00000009052	ACAT2	Acetyl-CoA acetyltransferase, cytosolic (EC 2.3.1.9)(Cytosolic acetoacetyl-CoA thiolase)(Acetyl-CoA transferase-like protein) [Source:UniProtKB/Swiss-Prot;Acc:Q9BWD1]	-	-	-	chrXVIII	+	AR	M00956	8723336	8723362	caactctgcacagcaTGTTCatagtag	YES	-	-	-	-	-	-	-	0.828	+
ENSGACG00000009052	ACAT2	Acetyl-CoA acetyltransferase, cytosolic (EC 2.3.1.9)(Cytosolic acetoacetyl-CoA thiolase)(Acetyl-CoA transferase-like protein) [Source:UniProtKB/Swiss-Prot;Acc:Q9BWD1]	-	-	-	chrXVIII	+	AR	M00953	8723336	8723362	caactctgcacagcaTGTTCatagtag	YES	-	-	-	-	-	-	-	0.828	+
ENSGACG00000009052	ACAT2	Acetyl-CoA acetyltransferase, cytosolic (EC 2.3.1.9)(Cytosolic acetoacetyl-CoA thiolase)(Acetyl-CoA transferase-like protein) [Source:UniProtKB/Swiss-Prot;Acc:Q9BWD1]	-	-	-	chrXVIII	+	AR	M00481	8723342	8723356	tgcacagcaTGTTCa	YES	-	-	-	-	-	-	-	0.956	+
ENSGACG00000009052	ACAT2	Acetyl-CoA acetyltransferase, cytosolic (EC 2.3.1.9)(Cytosolic acetoacetyl-CoA thiolase)(Acetyl-CoA transferase-like protein) [Source:UniProtKB/Swiss-Prot;Acc:Q9BWD1]	-	-	-	chrXVIII	+	AR	M00481	8723342	8723356	tGCACAgcatgttca	YES	-	-	-	-	-	-	-	0.956	-
ENSGACG00000009052	ACAT2	Acetyl-CoA acetyltransferase, cytosolic (EC 2.3.1.9)(Cytosolic acetoacetyl-CoA thiolase)(Acetyl-CoA transferase-like protein) [Source:UniProtKB/Swiss-Prot;Acc:Q9BWD1]	-	-	-	chrXVIII	+	AR	M00481	8725682	8725696	aGCACGaggcgtacg	-	YES	-	-	-	-	-	-	0.829	-
ENSGACG00000009052	ACAT2	Acetyl-CoA acetyltransferase, cytosolic (EC 2.3.1.9)(Cytosolic acetoacetyl-CoA thiolase)(Acetyl-CoA transferase-like protein) [Source:UniProtKB/Swiss-Prot;Acc:Q9BWD1]	-	-	-	chrXVIII	+	AR	M00481	8725682	8725696	agcacgaggCGTACg	-	YES	-	-	-	-	-	-	0.829	+
ENSGACG00000009052	ACAT2	Acetyl-CoA acetyltransferase, cytosolic (EC 2.3.1.9)(Cytosolic acetoacetyl-CoA thiolase)(Acetyl-CoA transferase-like protein) [Source:UniProtKB/Swiss-Prot;Acc:Q9BWD1]	-	-	-	chrXVIII	+	AR	M00956	8725893	8725919	gcagggaGAACAtcttggtcatgcggc	-	YES	-	-	-	-	-	-	0.984	-
ENSGACG00000009052	ACAT2	Acetyl-CoA acetyltransferase, cytosolic (EC 2.3.1.9)(Cytosolic acetoacetyl-CoA thiolase)(Acetyl-CoA transferase-like protein) [Source:UniProtKB/Swiss-Prot;Acc:Q9BWD1]	-	-	-	chrXVIII	+	AR	M00953	8725893	8725919	gcagggaGAACAtcttggtcatgcggc	-	YES	-	-	-	-	-	-	0.984	-
ENSGACG00000009052	ACAT2	Acetyl-CoA acetyltransferase, cytosolic (EC 2.3.1.9)(Cytosolic acetoacetyl-CoA thiolase)(Acetyl-CoA transferase-like protein) [Source:UniProtKB/Swiss-Prot;Acc:Q9BWD1]	-	-	-	chrXVIII	+	AR	M00481	8725899	8725913	aGAACAtcttggtca	-	YES	-	-	-	-	-	-	0.988	-
ENSGACG00000009052	ACAT2	Acetyl-CoA acetyltransferase, cytosolic (EC 2.3.1.9)(Cytosolic acetoacetyl-CoA thiolase)(Acetyl-CoA transferase-like protein) [Source:UniProtKB/Swiss-Prot;Acc:Q9BWD1]	-	-	-	chrXVIII	+	AR	M00447	8725899	8725913	AGAACatcttggtca	-	YES	-	-	-	-	-	-	0.988	-
ENSGACG00000009052	ACAT2	Acetyl-CoA acetyltransferase, cytosolic (EC 2.3.1.9)(Cytosolic acetoacetyl-CoA thiolase)(Acetyl-CoA transferase-like protein) [Source:UniProtKB/Swiss-Prot;Acc:Q9BWD1]	-	-	-	chrXVIII	+	ER	M00191	8725906	8725924	cttGGTCAtgcggctcgcc	-	YES	-	-	-	-	-	-	0.971	-
ENSGACG00000009052	ACAT2	Acetyl-CoA acetyltransferase, cytosolic (EC 2.3.1.9)(Cytosolic acetoacetyl-CoA thiolase)(Acetyl-CoA transferase-like protein) [Source:UniProtKB/Swiss-Prot;Acc:Q9BWD1]	-	-	-	chrXVIII	+	AR	M00481	8726896	8726910	aGGACAgtgtggtca	-	YES	-	-	-	-	-	-	0.894	-
ENSGACG00000009052	ACAT2	Acetyl-CoA acetyltransferase, cytosolic (EC 2.3.1.9)(Cytosolic acetoacetyl-CoA thiolase)(Acetyl-CoA transferase-like protein) [Source:UniProtKB/Swiss-Prot;Acc:Q9BWD1]	-	-	-	chrXVIII	+	ER	M00191	8726903	8726921	tgtGGTCAggtgacgcttg	-	YES	-	-	-	-	-	-	0.983	-
ENSGACG00000009052	ACAT2	Acetyl-CoA acetyltransferase, cytosolic (EC 2.3.1.9)(Cytosolic acetoacetyl-CoA thiolase)(Acetyl-CoA transferase-like protein) [Source:UniProtKB/Swiss-Prot;Acc:Q9BWD1]	-	-	-	chrXVIII	+	AR	M00481	8726976	8726990	agtccggacTGTTCc	-	YES	-	-	-	-	-	-	0.996	+
ENSGACG00000009052	ACAT2	Acetyl-CoA acetyltransferase, cytosolic (EC 2.3.1.9)(Cytosolic acetoacetyl-CoA thiolase)(Acetyl-CoA transferase-like protein) [Source:UniProtKB/Swiss-Prot;Acc:Q9BWD1]	-	-	-	chrXVIII	+	AR	M00447	8726976	8726990	agtccggactGTTCC	-	YES	-	-	-	-	-	-	0.996	+
ENSGACG00000009052	ACAT2	Acetyl-CoA acetyltransferase, cytosolic (EC 2.3.1.9)(Cytosolic acetoacetyl-CoA thiolase)(Acetyl-CoA transferase-like protein) [Source:UniProtKB/Swiss-Prot;Acc:Q9BWD1]	-	ARE prox	-	chrXVIII	+	AR	M00956	8729254	8729280	gcagcgaGACCAccacgcccagcctgt	-	-	YES	-	-	-	-	-	0.841	-
ENSGACG00000009052	ACAT2	Acetyl-CoA acetyltransferase, cytosolic (EC 2.3.1.9)(Cytosolic acetoacetyl-CoA thiolase)(Acetyl-CoA transferase-like protein) [Source:UniProtKB/Swiss-Prot;Acc:Q9BWD1]	-	ARE prox	-	chrXVIII	+	AR	M00481	8729269	8729283	cgcccagccTGTACc	-	-	YES	-	-	-	-	-	0.845	+
ENSGACG00000009052	ACAT2	Acetyl-CoA acetyltransferase, cytosolic (EC 2.3.1.9)(Cytosolic acetoacetyl-CoA thiolase)(Acetyl-CoA transferase-like protein) [Source:UniProtKB/Swiss-Prot;Acc:Q9BWD1]	-	-	ERE prox	chrXVIII	+	ER	M00191	8729285	8729303	ggaGGTCAgcagcaccgag	-	-	YES	-	-	-	-	-	0.878	-
ENSGACG00000009052	ACAT2	Acetyl-CoA acetyltransferase, cytosolic (EC 2.3.1.9)(Cytosolic acetoacetyl-CoA thiolase)(Acetyl-CoA transferase-like protein) [Source:UniProtKB/Swiss-Prot;Acc:Q9BWD1]	-	ARE prox	-	chrXVIII	+	AR	M00953	8729344	8729370	aggcagaGACCAaactgtccaaccact	-	-	YES	-	-	-	-	-	0.851	-
ENSGACG00000009052	ACAT2	Acetyl-CoA acetyltransferase, cytosolic (EC 2.3.1.9)(Cytosolic acetoacetyl-CoA thiolase)(Acetyl-CoA transferase-like protein) [Source:UniProtKB/Swiss-Prot;Acc:Q9BWD1]	-	ARE prox	-	chrXVIII	+	AR	M00956	8729344	8729370	aggcagaGACCAaactgtccaaccact	-	-	YES	-	-	-	-	-	0.851	-
ENSGACG00000009052	ACAT2	Acetyl-CoA acetyltransferase, cytosolic (EC 2.3.1.9)(Cytosolic acetoacetyl-CoA thiolase)(Acetyl-CoA transferase-like protein) [Source:UniProtKB/Swiss-Prot;Acc:Q9BWD1]	-	ARE prox	-	chrXVIII	+	AR	M00481	8729350	8729364	agaccaaacTGTCCa	-	-	YES	-	-	-	-	-	0.925	+
ENSGACG00000009052	ACAT2	Acetyl-CoA acetyltransferase, cytosolic (EC 2.3.1.9)(Cytosolic acetoacetyl-CoA thiolase)(Acetyl-CoA transferase-like protein) [Source:UniProtKB/Swiss-Prot;Acc:Q9BWD1]	-	ARE prox	-	chrXVIII	+	AR	M00481	8729599	8729613	gGCACAcgcagaacg	-	-	-	YES	-	-	-	-	0.943	-
ENSGACG00000009052	ACAT2	Acetyl-CoA acetyltransferase, cytosolic (EC 2.3.1.9)(Cytosolic acetoacetyl-CoA thiolase)(Acetyl-CoA transferase-like protein) [Source:UniProtKB/Swiss-Prot;Acc:Q9BWD1]	-	ARE prox	-	chrXVIII	+	AR	M00447	8729608	8729622	AGAACggcctggact	-	-	-	YES	-	-	-	-	0.927	-
ENSGACG00000009052	ACAT2	Acetyl-CoA acetyltransferase, cytosolic (EC 2.3.1.9)(Cytosolic acetoacetyl-CoA thiolase)(Acetyl-CoA transferase-like protein) [Source:UniProtKB/Swiss-Prot;Acc:Q9BWD1]	-	ARE prox	-	chrXVIII	+	AR	M00481	8729608	8729622	aGAACGgcctggact	-	-	-	YES	-	-	-	-	0.927	-
ENSGACG00000019019	PACS1	Phosphofurin acidic cluster sorting protein 1 (PACS-1) [Source:UniProtKB/Swiss-Prot;Acc:Q6VY07]	-	-	-	chrVII	+	AR	M00481	2277171	2277185	aGGACAcacggggcg	-	YES	-	-	-	-	-	-	0.808	-
ENSGACG00000019019	PACS1	Phosphofurin acidic cluster sorting protein 1 (PACS-1) [Source:UniProtKB/Swiss-Prot;Acc:Q6VY07]	-	-	-	chrVII	+	AR	M00447	2277201	2277215	aagagttcaaGTTCT	-	YES	-	-	-	-	-	-	0.990	+
ENSGACG00000019019	PACS1	Phosphofurin acidic cluster sorting protein 1 (PACS-1) [Source:UniProtKB/Swiss-Prot;Acc:Q6VY07]	-	-	ERE prox	chrVII	+	ER	M00191	2280735	2280753	tccGGTCAgcatcccctcc	-	-	-	YES	-	-	-	-	0.850	-
ENSGACG00000017684	PGAM2	Phosphoglycerate mutase 2 (EC 5.4.2.1)(EC 5.4.2.4)(EC 3.1.3.13)(Phosphoglycerate mutase isozyme M)(PGAM-M)(BPG-dependent PGAM 2)(Muscle-specific phosphoglycerate mutase) [Source:UniProtKB/Swiss-Prot;Acc:P15259]	-	ARE prox	-	chrXIV	-	AR	M00481	8913901	8913915	ggttctcctGGTTCc	-	-	-	-	YES	-	-	-	0.997	+
ENSGACG00000020657	CXXC5	CXXC-type zinc finger protein 5 (Putative MAPK-activating protein PM08)(Putative NF-kappa-B-activating protein 102) [Source:UniProtKB/Swiss-Prot;Acc:Q7LFL8]	-	-	-	chrVII	-	AR	M00481	22008585	22008599	ggtccagagCGTACg	-	-	-	-	-	-	-	YES	0.910	+
ENSGACG00000020657	CXXC5	CXXC-type zinc finger protein 5 (Putative MAPK-activating protein PM08)(Putative NF-kappa-B-activating protein 102) [Source:UniProtKB/Swiss-Prot;Acc:Q7LFL8]	-	-	-	chrVII	-	AR	M00481	22016317	22016331	cgatcgagcTGTGCg	YES	-	-	-	-	-	-	-	0.973	+
ENSGACG00000017449	CHCHD10	Coiled-coil-helix-coiled-coil-helix domain-containing protein 10 Precursor (Protein N27C7-4) [Source:UniProtKB/Swiss-Prot;Acc:Q8WYQ3]	-	-	-	chrXIV	+	AR	M00481	7829897	7829911	ggttcttcaTGTGCc	YES	-	-	-	-	-	-	-	0.924	+
ENSGACG00000017449	CHCHD10	Coiled-coil-helix-coiled-coil-helix domain-containing protein 10 Precursor (Protein N27C7-4) [Source:UniProtKB/Swiss-Prot;Acc:Q8WYQ3]	-	-	-	chrXIV	+	AR	M00481	7831927	7831941	agttccctcCGTGCt	YES	-	-	-	-	-	-	-	0.851	+
ENSGACG00000017449	CHCHD10	Coiled-coil-helix-coiled-coil-helix domain-containing protein 10 Precursor (Protein N27C7-4) [Source:UniProtKB/Swiss-Prot;Acc:Q8WYQ3]	-	-	-	chrXIV	+	ER	M00191	7832346	7832364	agcagggagagTGACCctg	YES	-	-	-	-	-	-	-	0.871	+
ENSGACG00000017449	CHCHD10	Coiled-coil-helix-coiled-coil-helix domain-containing protein 10 Precursor (Protein N27C7-4) [Source:UniProtKB/Swiss-Prot;Acc:Q8WYQ3]	-	-	-	chrXIV	+	AR	M00956	7833481	7833507	tctctctgtccctccTGTTCtgttatt	YES	-	-	-	-	-	-	-	0.907	+
ENSGACG00000017449	CHCHD10	Coiled-coil-helix-coiled-coil-helix domain-containing protein 10 Precursor (Protein N27C7-4) [Source:UniProtKB/Swiss-Prot;Acc:Q8WYQ3]	-	-	-	chrXIV	+	AR	M00953	7833481	7833507	tctctctgtccctccTGTTCtgttatt	YES	-	-	-	-	-	-	-	0.907	+
ENSGACG00000017449	CHCHD10	Coiled-coil-helix-coiled-coil-helix domain-containing protein 10 Precursor (Protein N27C7-4) [Source:UniProtKB/Swiss-Prot;Acc:Q8WYQ3]	-	-	-	chrXIV	+	AR	M00447	7833487	7833501	tgtccctcctGTTCT	YES	-	-	-	-	-	-	-	0.925	+
ENSGACG00000017449	CHCHD10	Coiled-coil-helix-coiled-coil-helix domain-containing protein 10 Precursor (Protein N27C7-4) [Source:UniProtKB/Swiss-Prot;Acc:Q8WYQ3]	-	-	-	chrXIV	+	AR	M00481	7833487	7833501	tgtccctccTGTTCt	YES	-	-	-	-	-	-	-	0.925	+
ENSGACG00000017449	CHCHD10	Coiled-coil-helix-coiled-coil-helix domain-containing protein 10 Precursor (Protein N27C7-4) [Source:UniProtKB/Swiss-Prot;Acc:Q8WYQ3]	-	-	-	chrXIV	+	ER	M00191	7833512	7833530	cctgtgcagtgTGACCctg	YES	-	-	-	-	-	-	-	0.851	+
ENSGACG00000002561	INHBA (2 of 2)	Inhibin beta A chain Precursor (Activin beta-A chain)(Erythroid differentiation protein)(EDF) [Source:UniProtKB/Swiss-Prot;Acc:P08476]	-	-	-	chrUn	-	ER	M00191	33990558	33990576	ctccatcaattTGACCcag	YES	-	-	-	-	-	-	-	0.896	+
ENSGACG00000014094	TESC (2 of 2)	Tescalcin (TSC) [Source:UniProtKB/Swiss-Prot;Acc:Q96BS2]	-	-	-	chrXIII	+	AR	M00481	18087554	18087568	gGTACTtcctgatcc	YES	-	-	-	-	-	-	-	0.933	-
ENSGACG00000014094	TESC (2 of 2)	Tescalcin (TSC) [Source:UniProtKB/Swiss-Prot;Acc:Q96BS2]	-	-	-	chrXIII	+	AR	M00447	18087688	18087702	agcaacttgtGTCCT	YES	-	-	-	-	-	-	-	0.945	+
ENSGACG00000014094	TESC (2 of 2)	Tescalcin (TSC) [Source:UniProtKB/Swiss-Prot;Acc:Q96BS2]	-	-	-	chrXIII	+	AR	M00447	18087724	18087738	AGAACcacgtctcct	YES	-	-	-	-	-	-	-	0.959	-
ENSGACG00000014094	TESC (2 of 2)	Tescalcin (TSC) [Source:UniProtKB/Swiss-Prot;Acc:Q96BS2]	-	-	-	chrXIII	+	AR	M00447	18089365	18089379	aacacatcctGTGCT	YES	-	-	-	-	-	-	-	0.924	+
ENSGACG00000014094	TESC (2 of 2)	Tescalcin (TSC) [Source:UniProtKB/Swiss-Prot;Acc:Q96BS2]	-	-	-	chrXIII	+	AR	M00481	18092690	18092704	aGCACAtccagcaca	-	YES	-	-	-	-	-	-	0.923	-
ENSGACG00000014094	TESC (2 of 2)	Tescalcin (TSC) [Source:UniProtKB/Swiss-Prot;Acc:Q96BS2]	-	-	-	chrXIII	+	AR	M01201	18093016	18093030	aGGACGgcacgtgcc	-	YES	-	-	-	-	-	-	0.988	-
ENSGACG00000014094	TESC (2 of 2)	Tescalcin (TSC) [Source:UniProtKB/Swiss-Prot;Acc:Q96BS2]	-	-	-	chrXIII	+	AR	M00481	18093016	18093030	aGGACGgcacgtgcc	-	YES	-	-	-	-	-	-	0.988	-
ENSGACG00000014094	TESC (2 of 2)	Tescalcin (TSC) [Source:UniProtKB/Swiss-Prot;Acc:Q96BS2]	-	-	-	chrXIII	+	AR	M00481	18093016	18093030	aggacggcaCGTGCc	-	YES	-	-	-	-	-	-	0.988	+
ENSGACG00000020292	GABRA3	Gamma-aminobutyric acid receptor subunit alpha-3 Precursor (GABA(A) receptor subunit alpha-3) [Source:UniProtKB/Swiss-Prot;Acc:P34903]	-	ARE prox	-	chrVII	-	AR	M00481	15671859	15671873	ggctctctgTGTCCa	-	-	-	YES	YES	-	-	-	0.860	+
ENSGACG00000020728	SPRY4	Protein sprouty homolog 4 (Spry-4) [Source:UniProtKB/Swiss-Prot;Acc:Q9C004]	-	-	-	chrVII	+	AR	M00481	23294111	23294125	tgcacggagTGTACg	-	-	-	-	-	-	YES	-	0.995	+
ENSGACG00000020728	SPRY4	Protein sprouty homolog 4 (Spry-4) [Source:UniProtKB/Swiss-Prot;Acc:Q9C004]	-	-	-	chrVII	+	AR	M00481	23294111	23294125	tGCACGgagtgtacg	-	-	-	-	-	-	YES	-	0.995	-
ENSGACG00000020728	SPRY4	Protein sprouty homolog 4 (Spry-4) [Source:UniProtKB/Swiss-Prot;Acc:Q9C004]	-	-	-	chrVII	+	AR	M00447	23294163	23294177	aggagtgcctGTGCT	-	-	-	-	-	-	YES	-	0.999	+
ENSGACG00000020728	SPRY4	Protein sprouty homolog 4 (Spry-4) [Source:UniProtKB/Swiss-Prot;Acc:Q9C004]	-	-	-	chrVII	+	ER	M00191	23294215	23294233	cctGGTCAaagggatcttc	-	-	-	-	-	-	YES	-	0.955	-
ENSGACG00000018005	PDGFRB	Beta-type platelet-derived growth factor receptor Precursor (EC 2.7.10.1)(PDGF-R-beta)(CD140 antigen-like family member B)(CD140b antigen) [Source:UniProtKB/Swiss-Prot;Acc:P09619]	YES	-	-	chrIV	+	ER	M00191	10905301	10905319	ccgGGTCAttgttttccca	-	YES	-	-	-	-	-	-	0.934	-
ENSGACG00000018005	PDGFRB	Beta-type platelet-derived growth factor receptor Precursor (EC 2.7.10.1)(PDGF-R-beta)(CD140 antigen-like family member B)(CD140b antigen) [Source:UniProtKB/Swiss-Prot;Acc:P09619]	YES	-	-	chrIV	+	ER	M00191	10906350	10906368	cagGGTCAatcagccacca	-	YES	-	-	-	-	-	-	0.865	-
ENSGACG00000018005	PDGFRB	Beta-type platelet-derived growth factor receptor Precursor (EC 2.7.10.1)(PDGF-R-beta)(CD140 antigen-like family member B)(CD140b antigen) [Source:UniProtKB/Swiss-Prot;Acc:P09619]	YES	-	ERE prox	chrIV	+	ER	M00191	10908556	10908574	gctgcacacagTGACCtgc	-	-	YES	-	-	-	-	-	0.969	+
ENSGACG00000018005	PDGFRB	Beta-type platelet-derived growth factor receptor Precursor (EC 2.7.10.1)(PDGF-R-beta)(CD140 antigen-like family member B)(CD140b antigen) [Source:UniProtKB/Swiss-Prot;Acc:P09619]	YES	ARE prox	-	chrIV	+	AR	M00481	10908558	10908572	tGCACAcagtgacct	-	-	YES	-	-	-	-	-	0.980	-
ENSGACG00000018005	PDGFRB	Beta-type platelet-derived growth factor receptor Precursor (EC 2.7.10.1)(PDGF-R-beta)(CD140 antigen-like family member B)(CD140b antigen) [Source:UniProtKB/Swiss-Prot;Acc:P09619]	YES	-	-	chrIV	+	AR	M00447	10910380	10910394	AGGACaggacctacg	-	-	-	-	-	-	YES	-	0.849	-
ENSGACG00000004824	RIMS2 (1 of 2)	Regulating synaptic membrane exocytosis protein 2 (Rab3-interacting molecule 2)(RIM 2) [Source:UniProtKB/Swiss-Prot;Acc:Q9UQ26]	-	-	-	chrXX	-	AR	M00481	2954338	2954352	ggtccacggAGTACg	-	-	-	-	-	-	YES	-	0.877	+
ENSGACG00000004824	RIMS2 (1 of 2)	Regulating synaptic membrane exocytosis protein 2 (Rab3-interacting molecule 2)(RIM 2) [Source:UniProtKB/Swiss-Prot;Acc:Q9UQ26]	-	-	-	chrXX	-	ER	M00191	2954416	2954434	cggGGTCAtcctgctccgt	-	-	-	-	-	-	YES	-	0.948	-
ENSGACG00000004824	RIMS2 (1 of 2)	Regulating synaptic membrane exocytosis protein 2 (Rab3-interacting molecule 2)(RIM 2) [Source:UniProtKB/Swiss-Prot;Acc:Q9UQ26]	-	-	-	chrXX	-	ER	M00191	3011336	3011354	cacGGTCAcaacatgcttc	-	YES	-	-	-	-	-	-	0.832	-
ENSGACG00000004824	RIMS2 (1 of 2)	Regulating synaptic membrane exocytosis protein 2 (Rab3-interacting molecule 2)(RIM 2) [Source:UniProtKB/Swiss-Prot;Acc:Q9UQ26]	-	-	-	chrXX	-	AR	M00481	3015336	3015350	cgctcaggaTGTACt	YES	-	-	-	-	-	-	-	0.873	+
ENSGACG00000004824	RIMS2 (1 of 2)	Regulating synaptic membrane exocytosis protein 2 (Rab3-interacting molecule 2)(RIM 2) [Source:UniProtKB/Swiss-Prot;Acc:Q9UQ26]	-	-	-	chrXX	-	AR	M00481	3015345	3015359	tgtacttgtTGTCCa	YES	-	-	-	-	-	-	-	0.800	+
ENSGACG00000004824	RIMS2 (1 of 2)	Regulating synaptic membrane exocytosis protein 2 (Rab3-interacting molecule 2)(RIM 2) [Source:UniProtKB/Swiss-Prot;Acc:Q9UQ26]	-	-	-	chrXX	-	AR	M00481	3015345	3015359	tGTACTtgttgtcca	YES	-	-	-	-	-	-	-	0.800	-
ENSGACG00000004824	RIMS2 (1 of 2)	Regulating synaptic membrane exocytosis protein 2 (Rab3-interacting molecule 2)(RIM 2) [Source:UniProtKB/Swiss-Prot;Acc:Q9UQ26]	-	-	-	chrXX	-	ER	M00191	3016487	3016505	tccGGTCAgaggcacagct	YES	-	-	-	-	-	-	-	0.967	-
ENSGACG00000004824	RIMS2 (1 of 2)	Regulating synaptic membrane exocytosis protein 2 (Rab3-interacting molecule 2)(RIM 2) [Source:UniProtKB/Swiss-Prot;Acc:Q9UQ26]	-	-	-	chrXX	-	ER	M00191	3017213	3017231	tttGGTCAgattccacact	YES	-	-	-	-	-	-	-	0.870	-
ENSGACG00000004824	RIMS2 (1 of 2)	Regulating synaptic membrane exocytosis protein 2 (Rab3-interacting molecule 2)(RIM 2) [Source:UniProtKB/Swiss-Prot;Acc:Q9UQ26]	-	-	-	chrXX	-	ER	M00191	3017447	3017465	agaGGTCAcgaaaggcttg	YES	-	-	-	-	-	-	-	0.874	-
ENSGACG00000004824	RIMS2 (1 of 2)	Regulating synaptic membrane exocytosis protein 2 (Rab3-interacting molecule 2)(RIM 2) [Source:UniProtKB/Swiss-Prot;Acc:Q9UQ26]	-	-	-	chrXX	-	ER	M00191	3017539	3017557	tcgGGTCAtagtttctggg	YES	-	-	-	-	-	-	-	0.893	-
ENSGACG00000004824	RIMS2 (1 of 2)	Regulating synaptic membrane exocytosis protein 2 (Rab3-interacting molecule 2)(RIM 2) [Source:UniProtKB/Swiss-Prot;Acc:Q9UQ26]	-	-	-	chrXX	-	ER	M00191	3018875	3018893	tctGGTCAaaatcaggttc	YES	-	-	-	-	-	-	-	0.991	-
ENSGACG00000020740	GABRA1	Gamma-aminobutyric acid receptor subunit alpha-1 Precursor (GABA(A) receptor subunit alpha-1) [Source:UniProtKB/Swiss-Prot;Acc:P14867]	-	ARE prox	-	chrVII	-	AR	M00956	23669512	23669538	cccaacaGGACAtcatgaccttaaaac	-	-	-	YES	-	-	-	-	0.831	-
ENSGACG00000020740	GABRA1	Gamma-aminobutyric acid receptor subunit alpha-1 Precursor (GABA(A) receptor subunit alpha-1) [Source:UniProtKB/Swiss-Prot;Acc:P14867]	-	-	ERE prox	chrVII	-	ER	M00191	23669516	23669534	acaggacatcaTGACCtta	-	-	-	YES	-	-	-	-	0.841	+
ENSGACG00000020740	GABRA1	Gamma-aminobutyric acid receptor subunit alpha-1 Precursor (GABA(A) receptor subunit alpha-1) [Source:UniProtKB/Swiss-Prot;Acc:P14867]	-	ARE prox	-	chrVII	-	AR	M00481	23669518	23669532	aGGACAtcatgacct	-	-	-	YES	-	-	-	-	0.842	-
ENSGACG00000020740	GABRA1	Gamma-aminobutyric acid receptor subunit alpha-1 Precursor (GABA(A) receptor subunit alpha-1) [Source:UniProtKB/Swiss-Prot;Acc:P14867]	-	ARE prox	-	chrVII	-	AR	M00447	23669518	23669532	AGGACatcatgacct	-	-	-	YES	-	-	-	-	0.842	-
ENSGACG00000020740	GABRA1	Gamma-aminobutyric acid receptor subunit alpha-1 Precursor (GABA(A) receptor subunit alpha-1) [Source:UniProtKB/Swiss-Prot;Acc:P14867]	-	-	-	chrVII	-	ER	M00191	23676414	23676432	acaGGTCAtccgaacagca	YES	-	-	-	-	-	-	-	0.927	-
ENSGACG00000016165	LIAS	Lipoyl synthase, mitochondrial Precursor (EC 2.8.1.8)(Lipoic acid synthase)(Lipoate synthase)(Lip-syn)(LS) [Source:UniProtKB/Swiss-Prot;Acc:O43766]	-	-	-	chrIX	+	AR	M00956	1706125	1706151	gcaccaggtaggtggTCTTCttgctga	YES	-	-	-	-	-	-	-	0.963	+
ENSGACG00000016165	LIAS	Lipoyl synthase, mitochondrial Precursor (EC 2.8.1.8)(Lipoic acid synthase)(Lipoate synthase)(Lip-syn)(LS) [Source:UniProtKB/Swiss-Prot;Acc:O43766]	-	-	-	chrIX	+	ER	M00191	1706144	1706162	cttgctgatgcTGACCgtc	YES	-	-	-	-	-	-	-	0.981	+
ENSGACG00000016165	LIAS	Lipoyl synthase, mitochondrial Precursor (EC 2.8.1.8)(Lipoic acid synthase)(Lipoate synthase)(Lip-syn)(LS) [Source:UniProtKB/Swiss-Prot;Acc:O43766]	-	-	-	chrIX	+	ER	M00191	1706210	1706228	catggactccaTGACCccc	YES	-	-	-	-	-	-	-	0.898	+
ENSGACG00000016165	LIAS	Lipoyl synthase, mitochondrial Precursor (EC 2.8.1.8)(Lipoic acid synthase)(Lipoate synthase)(Lip-syn)(LS) [Source:UniProtKB/Swiss-Prot;Acc:O43766]	-	-	-	chrIX	+	AR	M00481	1706212	1706226	tGGACTccatgaccc	YES	-	-	-	-	-	-	-	0.914	-
ENSGACG00000016165	LIAS	Lipoyl synthase, mitochondrial Precursor (EC 2.8.1.8)(Lipoic acid synthase)(Lipoate synthase)(Lip-syn)(LS) [Source:UniProtKB/Swiss-Prot;Acc:O43766]	-	ARE prox	-	chrIX	+	AR	M00481	1714042	1714056	agcgcatttTGTACc	-	YES	YES	-	-	-	-	-	0.987	+
ENSGACG00000016165	LIAS	Lipoyl synthase, mitochondrial Precursor (EC 2.8.1.8)(Lipoic acid synthase)(Lipoate synthase)(Lip-syn)(LS) [Source:UniProtKB/Swiss-Prot;Acc:O43766]	-	-	ERE prox	chrIX	+	ER	M00191	1714709	1714727	acgggggccctTGACCgtc	-	-	YES	-	-	-	-	-	0.840	+
ENSGACG00000011605	SILV (2 of 2)	Melanocyte protein Pmel 17 Precursor (Silver locus protein homolog)(Melanocyte lineage-specific antigen GP100)(Melanoma-associated ME20 antigen)(ME20-M)(ME20M) [Contains ME20-S(Secreted melanoma-associated ME20 antigen)(ME20S)(95 kDa melanocyte-specific secreted glycoprotein)] [Source:UniProtKB/Swiss-Prot;Acc:P40967]	-	-	-	chrXII	-	ER	M00191	15353772	15353790	cctgccagtacTGACCtgc	-	-	-	-	-	-	-	YES	0.924	+
ENSGACG00000011605	SILV (2 of 2)	Melanocyte protein Pmel 17 Precursor (Silver locus protein homolog)(Melanocyte lineage-specific antigen GP100)(Melanoma-associated ME20 antigen)(ME20-M)(ME20M) [Contains ME20-S(Secreted melanoma-associated ME20 antigen)(ME20S)(95 kDa melanocyte-specific secreted glycoprotein)] [Source:UniProtKB/Swiss-Prot;Acc:P40967]	-	-	-	chrXII	-	AR	M00956	15364297	15364323	gctgtaaTAACAaatggtactacaccc	YES	-	-	-	-	-	-	-	0.919	-
ENSGACG00000011605	SILV (2 of 2)	Melanocyte protein Pmel 17 Precursor (Silver locus protein homolog)(Melanocyte lineage-specific antigen GP100)(Melanoma-associated ME20 antigen)(ME20-M)(ME20M) [Contains ME20-S(Secreted melanoma-associated ME20 antigen)(ME20S)(95 kDa melanocyte-specific secreted glycoprotein)] [Source:UniProtKB/Swiss-Prot;Acc:P40967]	-	-	-	chrXII	-	AR	M00953	15364297	15364323	gctgtaaTAACAaatggtactacaccc	YES	-	-	-	-	-	-	-	0.919	-
ENSGACG00000014372	MARCH3	E3 ubiquitin-protein ligase MARCH3 (EC 6.3.2.-)(Membrane-associated RING finger protein 3)(Membrane-associated RING-CH protein III)(MARCH-III)(RING finger protein 173) [Source:UniProtKB/Swiss-Prot;Acc:Q86UD3]	-	-	-	chrII	+	AR	M00481	3264495	3264509	ggtgcacagCGTCCa	-	YES	-	-	-	-	-	-	0.823	+
ENSGACG00000010817	TDH	Inactive L-threonine 3-dehydrogenase, mitochondrial Precursor [Source:UniProtKB/Swiss-Prot;Acc:Q8IZJ6]	-	-	-	chrXVIII	-	AR	M00481	10853188	10853202	agtccaggaTGTCCg	-	-	-	-	-	-	-	YES	0.856	+
ENSGACG00000010817	TDH	Inactive L-threonine 3-dehydrogenase, mitochondrial Precursor [Source:UniProtKB/Swiss-Prot;Acc:Q8IZJ6]	-	-	-	chrXVIII	-	AR	M00956	10859459	10859485	gctgccggcgcagctTGTTCactttgc	-	YES	-	-	-	-	-	-	0.859	+
ENSGACG00000010817	TDH	Inactive L-threonine 3-dehydrogenase, mitochondrial Precursor [Source:UniProtKB/Swiss-Prot;Acc:Q8IZJ6]	-	-	-	chrXVIII	-	AR	M00953	10862352	10862378	accaaagggacacagTCTTCtgaggca	YES	-	-	-	-	-	-	-	0.944	+
ENSGACG00000010817	TDH	Inactive L-threonine 3-dehydrogenase, mitochondrial Precursor [Source:UniProtKB/Swiss-Prot;Acc:Q8IZJ6]	-	-	-	chrXVIII	-	AR	M00956	10862352	10862378	accaaagggacacagTCTTCtgaggca	YES	-	-	-	-	-	-	-	0.944	+
ENSGACG00000010817	TDH	Inactive L-threonine 3-dehydrogenase, mitochondrial Precursor [Source:UniProtKB/Swiss-Prot;Acc:Q8IZJ6]	-	-	-	chrXVIII	-	AR	M00956	10862656	10862682	agtccaaGAACAggaggaagacggggg	YES	-	-	-	-	-	-	-	0.946	-
ENSGACG00000010817	TDH	Inactive L-threonine 3-dehydrogenase, mitochondrial Precursor [Source:UniProtKB/Swiss-Prot;Acc:Q8IZJ6]	-	-	-	chrXVIII	-	ER	M00191	10862731	10862749	ggtggaacgggTGACCcgc	YES	-	-	-	-	-	-	-	0.987	+
ENSGACG00000010817	TDH	Inactive L-threonine 3-dehydrogenase, mitochondrial Precursor [Source:UniProtKB/Swiss-Prot;Acc:Q8IZJ6]	-	-	-	chrXVIII	-	AR	M00481	10863201	10863215	ggtccatatTGTGCg	YES	-	-	-	-	-	-	-	0.981	+
ENSGACG00000010817	TDH	Inactive L-threonine 3-dehydrogenase, mitochondrial Precursor [Source:UniProtKB/Swiss-Prot;Acc:Q8IZJ6]	-	-	-	chrXVIII	-	AR	M00956	10864114	10864140	gccggtaGAAGAaagggtacatcaggg	YES	-	-	-	-	-	-	-	0.973	-
ENSGACG00000010817	TDH	Inactive L-threonine 3-dehydrogenase, mitochondrial Precursor [Source:UniProtKB/Swiss-Prot;Acc:Q8IZJ6]	-	-	-	chrXVIII	-	AR	M00953	10864114	10864140	gccggtaGAAGAaagggtacatcaggg	YES	-	-	-	-	-	-	-	0.973	-
ENSGACG00000010817	TDH	Inactive L-threonine 3-dehydrogenase, mitochondrial Precursor [Source:UniProtKB/Swiss-Prot;Acc:Q8IZJ6]	-	-	-	chrXVIII	-	ER	M00191	10865182	10865200	gaatcaggtgaTGACCagt	YES	-	-	-	-	-	-	-	0.856	+
ENSGACG00000010602	POLE2	DNA polymerase epsilon subunit 2 (DNA polymerase II subunit 2)(EC 2.7.7.7)(DNA polymerase epsilon subunit B) [Source:UniProtKB/Swiss-Prot;Acc:P56282]	-	-	-	chrXV	+	AR	M00481	9641935	9641949	cgtacggacTGTGCc	YES	-	-	-	-	-	-	-	0.895	+
ENSGACG00000010602	POLE2	DNA polymerase epsilon subunit 2 (DNA polymerase II subunit 2)(EC 2.7.7.7)(DNA polymerase epsilon subunit B) [Source:UniProtKB/Swiss-Prot;Acc:P56282]	-	-	-	chrXV	+	AR	M00481	9641935	9641949	cGTACGgactgtgcc	YES	-	-	-	-	-	-	-	0.895	-
ENSGACG00000010602	POLE2	DNA polymerase epsilon subunit 2 (DNA polymerase II subunit 2)(EC 2.7.7.7)(DNA polymerase epsilon subunit B) [Source:UniProtKB/Swiss-Prot;Acc:P56282]	-	-	-	chrXV	+	ER	M00191	9642757	9642775	aagagtttagtTGACCcca	YES	-	-	-	-	-	-	-	0.924	+
ENSGACG00000010602	POLE2	DNA polymerase epsilon subunit 2 (DNA polymerase II subunit 2)(EC 2.7.7.7)(DNA polymerase epsilon subunit B) [Source:UniProtKB/Swiss-Prot;Acc:P56282]	-	-	-	chrXV	+	AR	M00481	9646457	9646471	aGGACAgtttgtctc	-	YES	-	-	-	-	-	-	0.984	-
ENSGACG00000012078	-	-	-	-	-	chrXI	-	ER	M00191	11031522	11031540	gatGGTCAtgtccatcacg	-	-	-	-	-	-	-	YES	0.952	-
ENSGACG00000012078	-	-	-	-	-	chrXI	-	AR	M00481	11031847	11031861	cgcacagcgCGTGCt	-	-	-	-	-	-	YES	-	0.976	+
ENSGACG00000012078	-	-	-	-	-	chrXI	-	AR	M00481	11031847	11031861	cGCACAgcgcgtgct	-	-	-	-	-	-	YES	-	0.976	-
ENSGACG00000006585	SMYD1	SET and MYND domain-containing protein 1 [Source:UniProtKB/Swiss-Prot;Acc:Q8NB12]	-	-	-	chrXIII	-	ER	M00191	5140736	5140754	ttcGGTCAcaataatgagc	-	-	-	-	-	-	YES	-	0.964	-
ENSGACG00000006585	SMYD1	SET and MYND domain-containing protein 1 [Source:UniProtKB/Swiss-Prot;Acc:Q8NB12]	-	ARE prox	-	chrXIII	-	AR	M00481	5141215	5141229	aGAACTccttggtcg	-	-	-	-	YES	YES	-	-	0.955	-
ENSGACG00000006585	SMYD1	SET and MYND domain-containing protein 1 [Source:UniProtKB/Swiss-Prot;Acc:Q8NB12]	-	-	-	chrXIII	-	ER	M00191	5147667	5147685	ttaggttgtgaTGACCcac	YES	-	-	-	-	-	-	-	0.983	+
ENSGACG00000006585	SMYD1	SET and MYND domain-containing protein 1 [Source:UniProtKB/Swiss-Prot;Acc:Q8NB12]	-	-	-	chrXIII	-	AR	M00481	5149401	5149415	aGAACCtggtgggcc	YES	-	-	-	-	-	-	-	0.965	-
ENSGACG00000006585	SMYD1	SET and MYND domain-containing protein 1 [Source:UniProtKB/Swiss-Prot;Acc:Q8NB12]	-	-	-	chrXIII	-	ER	M00191	5149633	5149651	gaggaactcccTGACCagc	YES	-	-	-	-	-	-	-	0.969	+
ENSGACG00000006585	SMYD1	SET and MYND domain-containing protein 1 [Source:UniProtKB/Swiss-Prot;Acc:Q8NB12]	-	-	-	chrXIII	-	AR	M00481	5149635	5149649	gGAACTccctgacca	YES	-	-	-	-	-	-	-	0.968	-
ENSGACG00000006585	SMYD1	SET and MYND domain-containing protein 1 [Source:UniProtKB/Swiss-Prot;Acc:Q8NB12]	-	-	-	chrXIII	-	AR	M00481	5150021	5150035	aGGACCtcgaggacc	YES	-	-	-	-	-	-	-	0.997	-
ENSGACG00000006585	SMYD1	SET and MYND domain-containing protein 1 [Source:UniProtKB/Swiss-Prot;Acc:Q8NB12]	-	-	-	chrXIII	-	ER	M00191	5151103	5151121	tcaggcggaagTGACCcag	YES	-	-	-	-	-	-	-	0.919	+
ENSGACG00000012629	AMH	Muellerian-inhibiting factor Precursor (MIS)(Anti-Muellerian hormone)(AMH)(Muellerian-inhibiting substance) [Source:UniProtKB/Swiss-Prot;Acc:P03971]	-	-	-	chrVIII	+	AR	M00481	15975521	15975535	agtactccgAGTCCt	YES	-	-	-	-	-	-	-	0.966	+
ENSGACG00000012629	AMH	Muellerian-inhibiting factor Precursor (MIS)(Anti-Muellerian hormone)(AMH)(Muellerian-inhibiting substance) [Source:UniProtKB/Swiss-Prot;Acc:P03971]	-	-	-	chrVIII	+	AR	M00481	15975521	15975535	aGTACTccgagtcct	YES	-	-	-	-	-	-	-	0.966	-
ENSGACG00000012629	AMH	Muellerian-inhibiting factor Precursor (MIS)(Anti-Muellerian hormone)(AMH)(Muellerian-inhibiting substance) [Source:UniProtKB/Swiss-Prot;Acc:P03971]	-	-	-	chrVIII	+	AR	M00447	15975521	15975535	agtactccgaGTCCT	YES	-	-	-	-	-	-	-	0.966	+
ENSGACG00000012629	AMH	Muellerian-inhibiting factor Precursor (MIS)(Anti-Muellerian hormone)(AMH)(Muellerian-inhibiting substance) [Source:UniProtKB/Swiss-Prot;Acc:P03971]	-	-	-	chrVIII	+	AR	M00447	15975521	15975535	AGTACtccgagtcct	YES	-	-	-	-	-	-	-	0.966	-
ENSGACG00000012629	AMH	Muellerian-inhibiting factor Precursor (MIS)(Anti-Muellerian hormone)(AMH)(Muellerian-inhibiting substance) [Source:UniProtKB/Swiss-Prot;Acc:P03971]	-	-	-	chrVIII	+	AR	M00956	15976503	15976529	ctccccaGAACAgtccagccgcagccc	YES	-	-	-	-	-	-	-	0.862	-
ENSGACG00000012629	AMH	Muellerian-inhibiting factor Precursor (MIS)(Anti-Muellerian hormone)(AMH)(Muellerian-inhibiting substance) [Source:UniProtKB/Swiss-Prot;Acc:P03971]	-	-	-	chrVIII	+	AR	M00481	15977549	15977563	cGGACActctgccct	YES	-	-	-	-	-	-	-	0.971	-
ENSGACG00000012629	AMH	Muellerian-inhibiting factor Precursor (MIS)(Anti-Muellerian hormone)(AMH)(Muellerian-inhibiting substance) [Source:UniProtKB/Swiss-Prot;Acc:P03971]	-	-	-	chrVIII	+	AR	M00447	15982082	15982096	agtctttattGTACT	-	YES	-	-	-	-	-	-	0.802	+
ENSGACG00000007464	TRIP12	Probable E3 ubiquitin-protein ligase TRIP12 (EC 6.3.2.-)(Thyroid receptor-interacting protein 12)(TRIP-12) [Source:UniProtKB/Swiss-Prot;Acc:Q14669]	-	-	ERE prox	chrI	-	ER	M00191	5748868	5748886	gaacggcgcagTGACCccc	-	-	-	-	YES	-	-	-	1.000	+
ENSGACG00000007464	TRIP12	Probable E3 ubiquitin-protein ligase TRIP12 (EC 6.3.2.-)(Thyroid receptor-interacting protein 12)(TRIP-12) [Source:UniProtKB/Swiss-Prot;Acc:Q14669]	-	-	-	chrI	-	ER	M00191	5755050	5755068	gtgGGTCAgtgatgcagcg	YES	-	-	-	-	-	-	-	0.928	-
ENSGACG00000014681	CCT2	T-complex protein 1 subunit beta (TCP-1-beta)(CCT-beta) [Source:UniProtKB/Swiss-Prot;Acc:P78371]	-	-	-	chrUn	-	AR	M00481	44450334	44450348	tgttcagcaGGTCCt	-	-	-	-	-	-	-	YES	0.979	+
ENSGACG00000014681	CCT2	T-complex protein 1 subunit beta (TCP-1-beta)(CCT-beta) [Source:UniProtKB/Swiss-Prot;Acc:P78371]	-	-	-	chrUn	-	ER	M00191	44450791	44450809	ggcgagcacggTGACCgat	-	-	-	-	-	-	-	YES	0.966	+
ENSGACG00000014681	CCT2	T-complex protein 1 subunit beta (TCP-1-beta)(CCT-beta) [Source:UniProtKB/Swiss-Prot;Acc:P78371]	-	-	-	chrUn	-	ER	M00191	44451016	44451034	gttGGTCAccgtcaccgag	-	-	-	-	-	-	-	YES	0.862	-
ENSGACG00000014681	CCT2	T-complex protein 1 subunit beta (TCP-1-beta)(CCT-beta) [Source:UniProtKB/Swiss-Prot;Acc:P78371]	-	ARE prox	-	chrUn	-	AR	M00481	44451880	44451894	gggccccagGGTGCt	-	-	-	-	-	YES	-	YES	0.968	+
ENSGACG00000014681	CCT2	T-complex protein 1 subunit beta (TCP-1-beta)(CCT-beta) [Source:UniProtKB/Swiss-Prot;Acc:P78371]	-	-	ERE prox	chrUn	-	ER	M00191	44453843	44453861	gaagtagctggTGACCcag	-	-	YES	YES	-	-	-	-	0.957	+
ENSGACG00000014681	CCT2	T-complex protein 1 subunit beta (TCP-1-beta)(CCT-beta) [Source:UniProtKB/Swiss-Prot;Acc:P78371]	-	-	-	chrUn	-	AR	M00956	44457472	44457498	tgaagaggccactggTGTTCtccctgc	YES	YES	-	-	-	-	-	-	0.850	+
ENSGACG00000014681	CCT2	T-complex protein 1 subunit beta (TCP-1-beta)(CCT-beta) [Source:UniProtKB/Swiss-Prot;Acc:P78371]	-	-	-	chrUn	-	ER	M00191	44462458	44462476	ccatctcaaacTGACCcgg	YES	-	-	-	-	-	-	-	0.829	+
ENSGACG00000008839	SF3B1	Splicing factor 3B subunit 1 (Pre-mRNA-splicing factor SF3b 155 kDa subunit)(SF3b155)(Spliceosome-associated protein 155)(SAP 155) [Source:UniProtKB/Swiss-Prot;Acc:O75533]	-	-	-	chrXVI	-	ER	M00191	17506436	17506454	cctGGTCAaaaaagccggt	-	-	-	-	-	-	-	YES	0.987	-
ENSGACG00000008839	SF3B1	Splicing factor 3B subunit 1 (Pre-mRNA-splicing factor SF3b 155 kDa subunit)(SF3b155)(Spliceosome-associated protein 155)(SAP 155) [Source:UniProtKB/Swiss-Prot;Acc:O75533]	-	-	-	chrXVI	-	AR	M00481	17512386	17512400	ggtgcaagaCGTCCg	-	YES	-	-	-	-	-	-	0.961	+
ENSGACG00000008839	SF3B1	Splicing factor 3B subunit 1 (Pre-mRNA-splicing factor SF3b 155 kDa subunit)(SF3b155)(Spliceosome-associated protein 155)(SAP 155) [Source:UniProtKB/Swiss-Prot;Acc:O75533]	-	-	-	chrXVI	-	AR	M00956	17512765	17512791	gttcggagggcagacTGTTCaaccact	YES	-	-	-	-	-	-	-	0.888	+
ENSGACG00000008839	SF3B1	Splicing factor 3B subunit 1 (Pre-mRNA-splicing factor SF3b 155 kDa subunit)(SF3b155)(Spliceosome-associated protein 155)(SAP 155) [Source:UniProtKB/Swiss-Prot;Acc:O75533]	-	-	-	chrXVI	-	AR	M00481	17512771	17512785	agggcagacTGTTCa	YES	-	-	-	-	-	-	-	0.896	+
ENSGACG00000008839	SF3B1	Splicing factor 3B subunit 1 (Pre-mRNA-splicing factor SF3b 155 kDa subunit)(SF3b155)(Spliceosome-associated protein 155)(SAP 155) [Source:UniProtKB/Swiss-Prot;Acc:O75533]	-	-	-	chrXVI	-	AR	M00447	17512771	17512785	agggcagactGTTCA	YES	-	-	-	-	-	-	-	0.896	+
ENSGACG00000008839	SF3B1	Splicing factor 3B subunit 1 (Pre-mRNA-splicing factor SF3b 155 kDa subunit)(SF3b155)(Spliceosome-associated protein 155)(SAP 155) [Source:UniProtKB/Swiss-Prot;Acc:O75533]	-	-	-	chrXVI	-	AR	M00447	17513079	17513093	aggagctcatGTTCC	YES	-	-	-	-	-	-	-	0.959	+
ENSGACG00000008839	SF3B1	Splicing factor 3B subunit 1 (Pre-mRNA-splicing factor SF3b 155 kDa subunit)(SF3b155)(Spliceosome-associated protein 155)(SAP 155) [Source:UniProtKB/Swiss-Prot;Acc:O75533]	-	-	-	chrXVI	-	AR	M00481	17517132	17517146	cGGACAgcttggcca	YES	-	-	-	-	-	-	-	0.959	-
ENSGACG00000008839	SF3B1	Splicing factor 3B subunit 1 (Pre-mRNA-splicing factor SF3b 155 kDa subunit)(SF3b155)(Spliceosome-associated protein 155)(SAP 155) [Source:UniProtKB/Swiss-Prot;Acc:O75533]	-	-	-	chrXVI	-	AR	M00956	17517171	17517197	cgtagtcgctggtggTGTTCtccagct	YES	-	-	-	-	-	-	-	0.846	+
ENSGACG00000006917	DSCAM (2 of 2)	Down syndrome cell adhesion molecule Precursor (CHD2) [Source:UniProtKB/Swiss-Prot;Acc:O60469]	-	-	-	chrI	-	ER	M00191	4396415	4396433	gtcggccactcTGACCgtg	-	-	-	-	-	-	-	YES	0.967	+
ENSGACG00000006917	DSCAM (2 of 2)	Down syndrome cell adhesion molecule Precursor (CHD2) [Source:UniProtKB/Swiss-Prot;Acc:O60469]	-	ARE prox	-	chrI	-	AR	M00481	4397312	4397326	ggtccctgtGGTGCt	-	-	-	-	-	YES	-	-	0.941	+
ENSGACG00000006917	DSCAM (2 of 2)	Down syndrome cell adhesion molecule Precursor (CHD2) [Source:UniProtKB/Swiss-Prot;Acc:O60469]	-	-	-	chrI	-	ER	M00191	4405081	4405099	ggagacgtctgTGACCggc	YES	-	-	-	-	-	-	-	0.861	+
ENSGACG00000006917	DSCAM (2 of 2)	Down syndrome cell adhesion molecule Precursor (CHD2) [Source:UniProtKB/Swiss-Prot;Acc:O60469]	-	-	-	chrI	-	ER	M00191	4405244	4405262	ccagactcattTGACCgtc	YES	-	-	-	-	-	-	-	0.987	+
ENSGACG00000013111	NR2C2AP	Nuclear receptor 2C2-associated protein (TR4 orphan receptor-associated 16 kDa protein) [Source:UniProtKB/Swiss-Prot;Acc:Q86WQ0]	-	ARE prox	-	chrVIII	-	AR	M00447	16961437	16961451	CGAACatgaacttct	-	-	-	-	-	YES	-	-	0.869	-
ENSGACG00000014804	IPO5	Importin-5 (Imp5)(Importin subunit beta-3)(Karyopherin beta-3)(Ran-binding protein 5)(RanBP5) [Source:UniProtKB/Swiss-Prot;Acc:O00410]	-	ARE prox	-	chrI	+	AR	M00447	22854051	22854065	agcagcagcaGTTCT	-	-	-	-	YES	-	-	-	0.993	+
ENSGACG00000007456	TPR	Nucleoprotein TPR [Source:UniProtKB/Swiss-Prot;Acc:P12270]	-	-	-	chrVIII	+	AR	M00447	8472505	8472519	AGAACaacaattctt	-	-	-	-	-	-	YES	-	0.921	-
ENSGACG00000010420	BOP1	Ribosome biogenesis protein BOP1 (Block of proliferation 1 protein) [Source:UniProtKB/Swiss-Prot;Acc:Q14137]	-	-	-	chrX	-	AR	M00956	15591861	15591887	tgtccaaGAACTcatcgagctcgtcct	-	-	-	-	-	-	-	YES	0.985	-
ENSGACG00000010420	BOP1	Ribosome biogenesis protein BOP1 (Block of proliferation 1 protein) [Source:UniProtKB/Swiss-Prot;Acc:Q14137]	-	-	-	chrX	-	AR	M00481	15591867	15591881	aGAACTcatcgagct	-	-	-	-	-	-	-	YES	0.982	-
ENSGACG00000010420	BOP1	Ribosome biogenesis protein BOP1 (Block of proliferation 1 protein) [Source:UniProtKB/Swiss-Prot;Acc:Q14137]	-	-	-	chrX	-	AR	M00447	15591867	15591881	AGAACtcatcgagct	-	-	-	-	-	-	-	YES	0.982	-
ENSGACG00000010420	BOP1	Ribosome biogenesis protein BOP1 (Block of proliferation 1 protein) [Source:UniProtKB/Swiss-Prot;Acc:Q14137]	-	-	-	chrX	-	AR	M00481	15591981	15591995	tgttcctgaTGTCCt	-	-	-	-	-	-	-	YES	0.993	+
ENSGACG00000010420	BOP1	Ribosome biogenesis protein BOP1 (Block of proliferation 1 protein) [Source:UniProtKB/Swiss-Prot;Acc:Q14137]	-	-	-	chrX	-	AR	M00956	15597453	15597479	aggagaaGAACAcctgctggagaatat	-	YES	-	-	-	-	-	-	0.921	-
ENSGACG00000004641	LIPG	Endothelial lipase Precursor (EC 3.1.1.3)(Endothelial cell-derived lipase)(EDL)(EL) [Source:UniProtKB/Swiss-Prot;Acc:Q9Y5X9]	-	-	-	chrXIII	-	AR	M00953	2141462	2141488	aggccgaGACCAgcttgtgcatccagc	-	-	-	-	-	-	-	YES	0.807	-
ENSGACG00000004641	LIPG	Endothelial lipase Precursor (EC 3.1.1.3)(Endothelial cell-derived lipase)(EDL)(EL) [Source:UniProtKB/Swiss-Prot;Acc:Q9Y5X9]	-	-	-	chrXIII	-	AR	M00956	2141462	2141488	aggccgaGACCAgcttgtgcatccagc	-	-	-	-	-	-	-	YES	0.807	-
ENSGACG00000004641	LIPG	Endothelial lipase Precursor (EC 3.1.1.3)(Endothelial cell-derived lipase)(EDL)(EL) [Source:UniProtKB/Swiss-Prot;Acc:Q9Y5X9]	-	-	-	chrXIII	-	AR	M00481	2141468	2141482	agaccagctTGTGCa	-	-	-	-	-	-	-	YES	0.869	+
ENSGACG00000004641	LIPG	Endothelial lipase Precursor (EC 3.1.1.3)(Endothelial cell-derived lipase)(EDL)(EL) [Source:UniProtKB/Swiss-Prot;Acc:Q9Y5X9]	-	-	-	chrXIII	-	AR	M00481	2148443	2148457	tgtgcgcgtTGTGCt	YES	-	-	-	-	-	-	-	0.971	+
ENSGACG00000004641	LIPG	Endothelial lipase Precursor (EC 3.1.1.3)(Endothelial cell-derived lipase)(EDL)(EL) [Source:UniProtKB/Swiss-Prot;Acc:Q9Y5X9]	-	-	-	chrXIII	-	AR	M00956	2150352	2150378	ctgcagaGCACAcggagacctccacag	YES	-	-	-	-	-	-	-	0.968	-
ENSGACG00000004641	LIPG	Endothelial lipase Precursor (EC 3.1.1.3)(Endothelial cell-derived lipase)(EDL)(EL) [Source:UniProtKB/Swiss-Prot;Acc:Q9Y5X9]	-	-	-	chrXIII	-	AR	M00481	2150358	2150372	aGCACAcggagacct	YES	-	-	-	-	-	-	-	0.979	-
ENSGACG00000004641	LIPG	Endothelial lipase Precursor (EC 3.1.1.3)(Endothelial cell-derived lipase)(EDL)(EL) [Source:UniProtKB/Swiss-Prot;Acc:Q9Y5X9]	-	-	-	chrXIII	-	AR	M00956	2151140	2151166	cacacttGAACAtagagcacccagaga	YES	-	-	-	-	-	-	-	0.979	-
ENSGACG00000004641	LIPG	Endothelial lipase Precursor (EC 3.1.1.3)(Endothelial cell-derived lipase)(EDL)(EL) [Source:UniProtKB/Swiss-Prot;Acc:Q9Y5X9]	-	-	-	chrXIII	-	AR	M00481	2151146	2151160	tGAACAtagagcacc	YES	-	-	-	-	-	-	-	0.970	-
ENSGACG00000013057	TBX1	T-box transcription factor TBX1 (T-box protein 1)(Testis-specific T-box protein) [Source:UniProtKB/Swiss-Prot;Acc:O43435]	YES	ARE prox	-	chrXIII	-	AR	M00481	15672443	15672457	tgttcaggcTGTTCa	-	-	-	-	YES	-	-	-	0.948	+
ENSGACG00000013057	TBX1	T-box transcription factor TBX1 (T-box protein 1)(Testis-specific T-box protein) [Source:UniProtKB/Swiss-Prot;Acc:O43435]	YES	-	-	chrXIII	-	AR	M00956	15679328	15679354	ggctcggggcctccgTGATCtaccgaa	YES	-	-	-	-	-	-	-	0.842	+
ENSGACG00000013057	TBX1	T-box transcription factor TBX1 (T-box protein 1)(Testis-specific T-box protein) [Source:UniProtKB/Swiss-Prot;Acc:O43435]	YES	-	-	chrXIII	-	ER	M00191	15681227	15681245	ctgGGTCAcattaaggggt	YES	-	-	-	-	-	-	-	0.913	-
ENSGACG00000013057	TBX1	T-box transcription factor TBX1 (T-box protein 1)(Testis-specific T-box protein) [Source:UniProtKB/Swiss-Prot;Acc:O43435]	YES	-	-	chrXIII	-	ER	M00191	15681264	15681282	gcatggccacaTGACCagc	YES	-	-	-	-	-	-	-	0.967	+
ENSGACG00000012990	DHRS7B	Dehydrogenase/reductase SDR family member 7B (EC 1.1.-.-) [Source:UniProtKB/Swiss-Prot;Acc:Q6IAN0]	-	-	-	chrXI	+	AR	M00953	12624842	12624868	ttgggaaGAAGAcggtggacttgcaac	YES	-	-	-	-	-	-	-	0.974	-
ENSGACG00000012990	DHRS7B	Dehydrogenase/reductase SDR family member 7B (EC 1.1.-.-) [Source:UniProtKB/Swiss-Prot;Acc:Q6IAN0]	-	-	-	chrXI	+	AR	M00956	12624842	12624868	ttgggaaGAAGAcggtggacttgcaac	YES	-	-	-	-	-	-	-	0.974	-
ENSGACG00000012990	DHRS7B	Dehydrogenase/reductase SDR family member 7B (EC 1.1.-.-) [Source:UniProtKB/Swiss-Prot;Acc:Q6IAN0]	-	-	-	chrXI	+	ER	M00191	12625381	12625399	gaaagctcactTGACCtgc	YES	-	-	-	-	-	-	-	0.975	+
ENSGACG00000012990	DHRS7B	Dehydrogenase/reductase SDR family member 7B (EC 1.1.-.-) [Source:UniProtKB/Swiss-Prot;Acc:Q6IAN0]	-	-	-	chrXI	+	ER	M00191	12628860	12628878	agaGGTCAgttactccata	-	YES	-	-	-	-	-	-	0.861	-
ENSGACG00000012990	DHRS7B	Dehydrogenase/reductase SDR family member 7B (EC 1.1.-.-) [Source:UniProtKB/Swiss-Prot;Acc:Q6IAN0]	-	-	ERE prox	chrXI	+	ER	M00191	12630238	12630256	tcatggcaattTGACCcct	-	YES	YES	-	-	-	-	-	0.891	+
ENSGACG00000012990	DHRS7B	Dehydrogenase/reductase SDR family member 7B (EC 1.1.-.-) [Source:UniProtKB/Swiss-Prot;Acc:Q6IAN0]	-	ARE prox	-	chrXI	+	AR	M00481	12630387	12630401	aGCACTggctgccct	-	YES	YES	YES	-	-	-	-	0.994	-
ENSGACG00000012990	DHRS7B	Dehydrogenase/reductase SDR family member 7B (EC 1.1.-.-) [Source:UniProtKB/Swiss-Prot;Acc:Q6IAN0]	-	ARE prox	-	chrXI	+	AR	M00447	12630877	12630891	AGTACatcacccttt	-	-	YES	YES	-	-	-	-	0.852	-
ENSGACG00000017773	RAD9A	Cell cycle checkpoint control protein RAD9A (hRAD9)(EC 3.1.11.2)(DNA repair exonuclease rad9 homolog A) [Source:UniProtKB/Swiss-Prot;Acc:Q99638]	-	-	-	chrIV	-	AR	M00447	9240820	9240834	AGTACctgaagttgt	YES	-	-	-	-	-	-	-	0.836	-
ENSGACG00000009554	CRYM	Mu-crystallin homolog (NADP-regulated thyroid-hormone-binding protein) [Source:UniProtKB/Swiss-Prot;Acc:Q14894]	-	-	-	chrV	-	ER	M00191	11373101	11373119	gtcggccccccTGACCgcc	-	-	-	-	-	-	YES	-	0.894	+
ENSGACG00000009554	CRYM	Mu-crystallin homolog (NADP-regulated thyroid-hormone-binding protein) [Source:UniProtKB/Swiss-Prot;Acc:Q14894]	-	ARE prox	-	chrV	-	AR	M00956	11375098	11375124	caaacacgtacgggaCGTTCttgtcct	-	-	YES	-	-	-	-	-	0.986	+
ENSGACG00000009554	CRYM	Mu-crystallin homolog (NADP-regulated thyroid-hormone-binding protein) [Source:UniProtKB/Swiss-Prot;Acc:Q14894]	-	ARE prox	-	chrV	-	AR	M00953	11375098	11375124	caaacacgtacgggaCGTTCttgtcct	-	-	YES	-	-	-	-	-	0.986	+
ENSGACG00000009554	CRYM	Mu-crystallin homolog (NADP-regulated thyroid-hormone-binding protein) [Source:UniProtKB/Swiss-Prot;Acc:Q14894]	-	ARE prox	-	chrV	-	AR	M00481	11375104	11375118	cgtacgggaCGTTCt	-	-	YES	-	-	-	-	-	0.977	+
ENSGACG00000009554	CRYM	Mu-crystallin homolog (NADP-regulated thyroid-hormone-binding protein) [Source:UniProtKB/Swiss-Prot;Acc:Q14894]	-	ARE prox	-	chrV	-	AR	M00481	11375104	11375118	cGTACGggacgttct	-	-	YES	-	-	-	-	-	0.977	-
ENSGACG00000009554	CRYM	Mu-crystallin homolog (NADP-regulated thyroid-hormone-binding protein) [Source:UniProtKB/Swiss-Prot;Acc:Q14894]	-	ARE prox	-	chrV	-	AR	M00447	11375104	11375118	cgtacgggacGTTCT	-	-	YES	-	-	-	-	-	0.977	+
ENSGACG00000009554	CRYM	Mu-crystallin homolog (NADP-regulated thyroid-hormone-binding protein) [Source:UniProtKB/Swiss-Prot;Acc:Q14894]	-	ARE prox	-	chrV	-	AR	M00956	11375579	11375605	gcaccaggtccaggaTGGTCttggaga	-	-	YES	-	-	-	-	-	0.927	+
ENSGACG00000009554	CRYM	Mu-crystallin homolog (NADP-regulated thyroid-hormone-binding protein) [Source:UniProtKB/Swiss-Prot;Acc:Q14894]	-	-	-	chrV	-	AR	M00956	11378152	11378178	ccagagaGAACAtggtctacaccgttg	-	YES	-	-	-	-	-	-	0.924	-
ENSGACG00000009554	CRYM	Mu-crystallin homolog (NADP-regulated thyroid-hormone-binding protein) [Source:UniProtKB/Swiss-Prot;Acc:Q14894]	-	-	-	chrV	-	AR	M00953	11378152	11378178	ccagagaGAACAtggtctacaccgttg	-	YES	-	-	-	-	-	-	0.924	-
ENSGACG00000009554	CRYM	Mu-crystallin homolog (NADP-regulated thyroid-hormone-binding protein) [Source:UniProtKB/Swiss-Prot;Acc:Q14894]	-	-	-	chrV	-	AR	M00447	11378158	11378172	AGAACatggtctaca	-	YES	-	-	-	-	-	-	0.895	-
ENSGACG00000009554	CRYM	Mu-crystallin homolog (NADP-regulated thyroid-hormone-binding protein) [Source:UniProtKB/Swiss-Prot;Acc:Q14894]	-	-	-	chrV	-	ER	M00191	11378341	11378359	tttgatcaacgTGACCacc	-	YES	-	-	-	-	-	-	0.991	+
ENSGACG00000009554	CRYM	Mu-crystallin homolog (NADP-regulated thyroid-hormone-binding protein) [Source:UniProtKB/Swiss-Prot;Acc:Q14894]	-	-	-	chrV	-	ER	M00191	11379735	11379753	acaGGTCAgtgctttcaac	YES	-	-	-	-	-	-	-	0.929	-
ENSGACG00000009554	CRYM	Mu-crystallin homolog (NADP-regulated thyroid-hormone-binding protein) [Source:UniProtKB/Swiss-Prot;Acc:Q14894]	-	-	-	chrV	-	ER	M00191	11380726	11380744	caagaaatttgTGACCggc	YES	-	-	-	-	-	-	-	0.879	+
ENSGACG00000009554	CRYM	Mu-crystallin homolog (NADP-regulated thyroid-hormone-binding protein) [Source:UniProtKB/Swiss-Prot;Acc:Q14894]	-	-	-	chrV	-	AR	M00956	11380743	11380769	gcaagaaGAGCAtggcgtccagcggca	YES	-	-	-	-	-	-	-	0.916	-
ENSGACG00000009554	CRYM	Mu-crystallin homolog (NADP-regulated thyroid-hormone-binding protein) [Source:UniProtKB/Swiss-Prot;Acc:Q14894]	-	-	-	chrV	-	AR	M00953	11380743	11380769	gcaagaaGAGCAtggcgtccagcggca	YES	-	-	-	-	-	-	-	0.916	-
ENSGACG00000008888	NACAD	NAC-alpha domain-containing protein 1 [Source:UniProtKB/Swiss-Prot;Acc:O15069]	-	-	-	chrXX	-	AR	M00956	10285571	10285597	caatgtcattcttgtTGTTCttcagtg	-	-	-	-	-	-	-	YES	0.859	+
ENSGACG00000012973	HNRNPUL1	Heterogeneous nuclear ribonucleoprotein U-like protein 1 (Adenovirus early region 1B-associated protein 5)(E1B-55 kDa-associated protein 5)(E1B-AP5) [Source:UniProtKB/Swiss-Prot;Acc:Q9BUJ2]	-	-	-	chrI	-	ER	M00191	16715621	16715639	ggcgcagttctTGACCagg	-	-	-	-	-	-	-	YES	0.917	+
ENSGACG00000012973	HNRNPUL1	Heterogeneous nuclear ribonucleoprotein U-like protein 1 (Adenovirus early region 1B-associated protein 5)(E1B-55 kDa-associated protein 5)(E1B-AP5) [Source:UniProtKB/Swiss-Prot;Acc:Q9BUJ2]	-	-	ERE prox	chrI	-	ER	M00191	16718983	16719001	ccaGGTCAggcttccggcc	-	-	YES	YES	-	-	-	-	0.958	-
ENSGACG00000009840	USP5	Ubiquitin carboxyl-terminal hydrolase 5 (EC 3.1.2.15)(Ubiquitin thioesterase 5)(Ubiquitin-specific-processing protease 5)(Deubiquitinating enzyme 5)(Isopeptidase T) [Source:UniProtKB/Swiss-Prot;Acc:P45974]	-	-	-	chrXX	-	ER	M00191	11564109	11564127	gcagtgcgaggTGACCccc	-	YES	-	-	-	-	-	-	0.817	+
ENSGACG00000009840	USP5	Ubiquitin carboxyl-terminal hydrolase 5 (EC 3.1.2.15)(Ubiquitin thioesterase 5)(Ubiquitin-specific-processing protease 5)(Deubiquitinating enzyme 5)(Isopeptidase T) [Source:UniProtKB/Swiss-Prot;Acc:P45974]	-	-	-	chrXX	-	AR	M00481	11565593	11565607	gggcctgacTGTCCt	-	YES	-	-	-	-	-	-	0.931	+
ENSGACG00000009840	USP5	Ubiquitin carboxyl-terminal hydrolase 5 (EC 3.1.2.15)(Ubiquitin thioesterase 5)(Ubiquitin-specific-processing protease 5)(Deubiquitinating enzyme 5)(Isopeptidase T) [Source:UniProtKB/Swiss-Prot;Acc:P45974]	-	-	-	chrXX	-	AR	M00481	11566727	11566741	gGGACAtggtgagcg	YES	YES	-	-	-	-	-	-	0.910	-
ENSGACG00000007367	NOC2L	Nucleolar complex protein 2 homolog (Protein NOC2 homolog)(NOC2-like) [Source:UniProtKB/Swiss-Prot;Acc:Q9Y3T9]	-	-	-	chrXII	+	ER	M00191	9673329	9673347	ccaGGTCAtgggtgctcct	YES	-	-	-	-	-	-	-	0.997	-
ENSGACG00000007367	NOC2L	Nucleolar complex protein 2 homolog (Protein NOC2 homolog)(NOC2-like) [Source:UniProtKB/Swiss-Prot;Acc:Q9Y3T9]	-	-	-	chrXII	+	ER	M00191	9674853	9674871	gctGGTCAgcgggtcgtaa	YES	-	-	-	-	-	-	-	0.956	-
ENSGACG00000007367	NOC2L	Nucleolar complex protein 2 homolog (Protein NOC2 homolog)(NOC2-like) [Source:UniProtKB/Swiss-Prot;Acc:Q9Y3T9]	-	-	-	chrXII	+	AR	M00481	9678817	9678831	tGGACCagctgctcc	-	YES	-	-	-	-	-	-	0.990	-
ENSGACG00000007367	NOC2L	Nucleolar complex protein 2 homolog (Protein NOC2 homolog)(NOC2-like) [Source:UniProtKB/Swiss-Prot;Acc:Q9Y3T9]	-	-	-	chrXII	+	ER	M00191	9678855	9678873	aagGGTCAcatgggtctgc	-	YES	-	-	-	-	-	-	0.968	-
ENSGACG00000014175	GPATCH8	G patch domain-containing protein 8 [Source:UniProtKB/Swiss-Prot;Acc:Q9UKJ3]	-	-	-	chrXI	+	ER	M00191	14512075	14512093	ttgggctgtgaTGACCaaa	-	YES	-	-	-	-	-	-	0.817	+
ENSGACG00000014175	GPATCH8	G patch domain-containing protein 8 [Source:UniProtKB/Swiss-Prot;Acc:Q9UKJ3]	-	-	-	chrXI	+	AR	M00956	14513506	14513532	aaccccagcaccctaTGCTCtaaaagc	-	YES	-	-	-	-	-	-	0.876	+
ENSGACG00000014175	GPATCH8	G patch domain-containing protein 8 [Source:UniProtKB/Swiss-Prot;Acc:Q9UKJ3]	-	-	-	chrXI	+	AR	M00447	14513512	14513526	AGCACcctatgctct	-	YES	-	-	-	-	-	-	0.904	-
ENSGACG00000014175	GPATCH8	G patch domain-containing protein 8 [Source:UniProtKB/Swiss-Prot;Acc:Q9UKJ3]	-	-	-	chrXI	+	AR	M00481	14513512	14513526	aGCACCctatgctct	-	YES	-	-	-	-	-	-	0.904	-
ENSGACG00000014175	GPATCH8	G patch domain-containing protein 8 [Source:UniProtKB/Swiss-Prot;Acc:Q9UKJ3]	-	-	-	chrXI	+	AR	M00481	14513618	14513632	aGGACGcaccgaccc	-	YES	-	-	-	-	-	-	0.991	-
ENSGACG00000014175	GPATCH8	G patch domain-containing protein 8 [Source:UniProtKB/Swiss-Prot;Acc:Q9UKJ3]	-	-	-	chrXI	+	ER	M00191	14518478	14518496	ggaGGTCAtcctggtagag	-	-	-	-	-	-	-	YES	0.825	-
ENSGACG00000002550	CYP17A1	Cytochrome P450 17A1 (EC 1.14.99.9)(CYPXVII)(P450-C17)(P450c17)(Steroid 17-alpha-monooxygenase)(Steroid 17-alpha-hydroxylase/17,20 lyase) [Source:UniProtKB/Swiss-Prot;Acc:P05093]	-	-	ERE prox	chrVI	-	ER	M00191	861169	861187	cttGGTCAagcggcacgaa	-	-	YES	-	-	-	-	-	0.874	-
ENSGACG00000001425	HSD3B2	3 beta-hydroxysteroid dehydrogenase/Delta 5-->4-isomerase type 2 (3-beta-HSD II) [Includes 3-beta-hydroxy-Delta(5)-steroid dehydrogenase(EC 1.1.1.145)(3-beta-hydroxy-5-ene steroid dehydrogenase)(Progesterone reductase);Steroid Delta-isomerase(EC 5.3.3.1)(Delta-5-3-ketosteroid isomerase)] [Source:UniProtKB/Swiss-Prot;Acc:P26439]	YES	ARE prox	-	chrUn	-	AR	M00956	26698537	26698563	ccaccatgcacctgcTGTTCcaggagt	-	-	YES	-	-	-	-	-	0.992	+
ENSGACG00000001425	HSD3B2	3 beta-hydroxysteroid dehydrogenase/Delta 5-->4-isomerase type 2 (3-beta-HSD II) [Includes 3-beta-hydroxy-Delta(5)-steroid dehydrogenase(EC 1.1.1.145)(3-beta-hydroxy-5-ene steroid dehydrogenase)(Progesterone reductase);Steroid Delta-isomerase(EC 5.3.3.1)(Delta-5-3-ketosteroid isomerase)] [Source:UniProtKB/Swiss-Prot;Acc:P26439]	YES	ARE prox	-	chrUn	-	AR	M00953	26698537	26698563	ccaccatgcacctgcTGTTCcaggagt	-	-	YES	-	-	-	-	-	0.992	+
ENSGACG00000001425	HSD3B2	3 beta-hydroxysteroid dehydrogenase/Delta 5-->4-isomerase type 2 (3-beta-HSD II) [Includes 3-beta-hydroxy-Delta(5)-steroid dehydrogenase(EC 1.1.1.145)(3-beta-hydroxy-5-ene steroid dehydrogenase)(Progesterone reductase);Steroid Delta-isomerase(EC 5.3.3.1)(Delta-5-3-ketosteroid isomerase)] [Source:UniProtKB/Swiss-Prot;Acc:P26439]	YES	ARE prox	-	chrUn	-	AR	M00481	26698543	26698557	tGCACCtgctgttcc	-	-	YES	-	-	-	-	-	0.997	-
ENSGACG00000001425	HSD3B2	3 beta-hydroxysteroid dehydrogenase/Delta 5-->4-isomerase type 2 (3-beta-HSD II) [Includes 3-beta-hydroxy-Delta(5)-steroid dehydrogenase(EC 1.1.1.145)(3-beta-hydroxy-5-ene steroid dehydrogenase)(Progesterone reductase);Steroid Delta-isomerase(EC 5.3.3.1)(Delta-5-3-ketosteroid isomerase)] [Source:UniProtKB/Swiss-Prot;Acc:P26439]	YES	ARE prox	-	chrUn	-	AR	M00481	26698543	26698557	tgcacctgcTGTTCc	-	-	YES	-	-	-	-	-	0.997	+
ENSGACG00000001425	HSD3B2	3 beta-hydroxysteroid dehydrogenase/Delta 5-->4-isomerase type 2 (3-beta-HSD II) [Includes 3-beta-hydroxy-Delta(5)-steroid dehydrogenase(EC 1.1.1.145)(3-beta-hydroxy-5-ene steroid dehydrogenase)(Progesterone reductase);Steroid Delta-isomerase(EC 5.3.3.1)(Delta-5-3-ketosteroid isomerase)] [Source:UniProtKB/Swiss-Prot;Acc:P26439]	YES	ARE prox	-	chrUn	-	AR	M00481	26698753	26698767	tGCACAtgcagtgca	-	-	YES	-	-	-	-	-	0.991	-
ENSGACG00000001425	HSD3B2	3 beta-hydroxysteroid dehydrogenase/Delta 5-->4-isomerase type 2 (3-beta-HSD II) [Includes 3-beta-hydroxy-Delta(5)-steroid dehydrogenase(EC 1.1.1.145)(3-beta-hydroxy-5-ene steroid dehydrogenase)(Progesterone reductase);Steroid Delta-isomerase(EC 5.3.3.1)(Delta-5-3-ketosteroid isomerase)] [Source:UniProtKB/Swiss-Prot;Acc:P26439]	YES	ARE prox	-	chrUn	-	AR	M00481	26698753	26698767	tgcacatgcAGTGCa	-	-	YES	-	-	-	-	-	0.991	+
ENSGACG00000001425	HSD3B2	3 beta-hydroxysteroid dehydrogenase/Delta 5-->4-isomerase type 2 (3-beta-HSD II) [Includes 3-beta-hydroxy-Delta(5)-steroid dehydrogenase(EC 1.1.1.145)(3-beta-hydroxy-5-ene steroid dehydrogenase)(Progesterone reductase);Steroid Delta-isomerase(EC 5.3.3.1)(Delta-5-3-ketosteroid isomerase)] [Source:UniProtKB/Swiss-Prot;Acc:P26439]	YES	ARE prox	-	chrUn	-	AR	M00447	26698825	26698839	AGCACcacagctcct	-	YES	YES	-	-	-	-	-	0.986	-
ENSGACG00000001425	HSD3B2	3 beta-hydroxysteroid dehydrogenase/Delta 5-->4-isomerase type 2 (3-beta-HSD II) [Includes 3-beta-hydroxy-Delta(5)-steroid dehydrogenase(EC 1.1.1.145)(3-beta-hydroxy-5-ene steroid dehydrogenase)(Progesterone reductase);Steroid Delta-isomerase(EC 5.3.3.1)(Delta-5-3-ketosteroid isomerase)] [Source:UniProtKB/Swiss-Prot;Acc:P26439]	YES	-	-	chrUn	-	AR	M00481	26701280	26701294	gggccacgcCGTGCt	-	YES	-	-	-	-	-	-	0.969	+
ENSGACG00000001425	HSD3B2	3 beta-hydroxysteroid dehydrogenase/Delta 5-->4-isomerase type 2 (3-beta-HSD II) [Includes 3-beta-hydroxy-Delta(5)-steroid dehydrogenase(EC 1.1.1.145)(3-beta-hydroxy-5-ene steroid dehydrogenase)(Progesterone reductase);Steroid Delta-isomerase(EC 5.3.3.1)(Delta-5-3-ketosteroid isomerase)] [Source:UniProtKB/Swiss-Prot;Acc:P26439]	YES	-	-	chrUn	-	AR	M00956	26702790	26702816	aaatgaagtctatgaTGTTCtttaaac	YES	-	-	-	-	-	-	-	0.913	+
ENSGACG00000001425	HSD3B2	3 beta-hydroxysteroid dehydrogenase/Delta 5-->4-isomerase type 2 (3-beta-HSD II) [Includes 3-beta-hydroxy-Delta(5)-steroid dehydrogenase(EC 1.1.1.145)(3-beta-hydroxy-5-ene steroid dehydrogenase)(Progesterone reductase);Steroid Delta-isomerase(EC 5.3.3.1)(Delta-5-3-ketosteroid isomerase)] [Source:UniProtKB/Swiss-Prot;Acc:P26439]	YES	-	-	chrUn	-	AR	M00447	26702796	26702810	agtctatgatGTTCT	YES	-	-	-	-	-	-	-	0.959	+
ENSGACG00000018069	CACNA1B (1 of 2)	Voltage-dependent N-type calcium channel subunit alpha-1B (Voltage-gated calcium channel subunit alpha Cav2.2)(Calcium channel, L type, alpha-1 polypeptide isoform 5)(Brain calcium channel III)(BIII) [Source:UniProtKB/Swiss-Prot;Acc:Q00975]	-	-	ERE prox	chrXIV	+	ER	M00191	10846614	10846632	cacGGTCAaccgctccctc	-	-	-	-	YES	YES	-	-	0.990	-
ENSGACG00000009820	LPAR3	Lysophosphatidic acid receptor 3 (LPA receptor 3)(LPA-3)(Lysophosphatidic acid receptor Edg-7) [Source:UniProtKB/Swiss-Prot;Acc:Q9UBY5]	-	-	-	chrVIII	-	AR	M00956	12555627	12555653	accagaaGATCAagtagctcctgctga	-	-	-	-	-	-	YES	-	0.954	-
ENSGACG00000009820	LPAR3	Lysophosphatidic acid receptor 3 (LPA receptor 3)(LPA-3)(Lysophosphatidic acid receptor Edg-7) [Source:UniProtKB/Swiss-Prot;Acc:Q9UBY5]	-	-	-	chrVIII	-	ER	M00191	12555760	12555778	cagGGTCAccctcctcttt	-	-	-	-	-	-	YES	-	0.957	-
ENSGACG00000009820	LPAR3	Lysophosphatidic acid receptor 3 (LPA receptor 3)(LPA-3)(Lysophosphatidic acid receptor Edg-7) [Source:UniProtKB/Swiss-Prot;Acc:Q9UBY5]	-	-	-	chrVIII	-	AR	M00956	12562763	12562789	acagagaGAACAggcactccgctacgc	YES	-	-	-	-	-	-	-	0.902	-
ENSGACG00000009820	LPAR3	Lysophosphatidic acid receptor 3 (LPA receptor 3)(LPA-3)(Lysophosphatidic acid receptor Edg-7) [Source:UniProtKB/Swiss-Prot;Acc:Q9UBY5]	-	-	-	chrVIII	-	AR	M00953	12562763	12562789	acagagaGAACAggcactccgctacgc	YES	-	-	-	-	-	-	-	0.902	-
ENSGACG00000020464	TCERG1	Transcription elongation regulator 1 (TATA box-binding protein-associated factor 2S)(Transcription factor CA150) [Source:UniProtKB/Swiss-Prot;Acc:O14776]	-	-	-	chrVII	-	AR	M00956	18996082	18996108	ttccctctggcgtctTGTTCtctaccc	-	-	-	-	-	-	-	YES	0.959	+
ENSGACG00000020464	TCERG1	Transcription elongation regulator 1 (TATA box-binding protein-associated factor 2S)(Transcription factor CA150) [Source:UniProtKB/Swiss-Prot;Acc:O14776]	-	-	-	chrVII	-	AR	M00953	18996082	18996108	ttccctctggcgtctTGTTCtctaccc	-	-	-	-	-	-	-	YES	0.959	+
ENSGACG00000020464	TCERG1	Transcription elongation regulator 1 (TATA box-binding protein-associated factor 2S)(Transcription factor CA150) [Source:UniProtKB/Swiss-Prot;Acc:O14776]	-	-	-	chrVII	-	ER	M00191	19001790	19001808	cagactgatgtTGACCgag	-	YES	-	-	-	-	-	-	0.845	+
ENSGACG00000020464	TCERG1	Transcription elongation regulator 1 (TATA box-binding protein-associated factor 2S)(Transcription factor CA150) [Source:UniProtKB/Swiss-Prot;Acc:O14776]	-	-	-	chrVII	-	ER	M00191	19002297	19002315	tcaGGTCAaatagctccgt	-	YES	-	-	-	-	-	-	0.829	-
ENSGACG00000008504	PRPF8	Pre-mRNA-processing-splicing factor 8 (Splicing factor Prp8)(PRP8 homolog)(220 kDa U5 snRNP-specific protein)(p220) [Source:UniProtKB/Swiss-Prot;Acc:Q6P2Q9]	-	-	-	chrI	+	ER	M00191	7535080	7535098	ctgGGTCAtcgagccagtc	-	-	-	-	-	-	YES	-	0.948	-
ENSGACG00000008504	PRPF8	Pre-mRNA-processing-splicing factor 8 (Splicing factor Prp8)(PRP8 homolog)(220 kDa U5 snRNP-specific protein)(p220) [Source:UniProtKB/Swiss-Prot;Acc:Q6P2Q9]	-	-	-	chrI	+	AR	M00481	7535578	7535592	tgcccatgaTGTCCa	-	-	-	-	-	-	-	YES	0.976	+
ENSGACG00000008504	PRPF8	Pre-mRNA-processing-splicing factor 8 (Splicing factor Prp8)(PRP8 homolog)(220 kDa U5 snRNP-specific protein)(p220) [Source:UniProtKB/Swiss-Prot;Acc:Q6P2Q9]	-	-	-	chrI	+	AR	M00481	7535587	7535601	tgtccacccTGTACc	-	-	-	-	-	-	-	YES	0.909	+
ENSGACG00000008504	PRPF8	Pre-mRNA-processing-splicing factor 8 (Splicing factor Prp8)(PRP8 homolog)(220 kDa U5 snRNP-specific protein)(p220) [Source:UniProtKB/Swiss-Prot;Acc:Q6P2Q9]	-	-	-	chrI	+	ER	M00191	7535646	7535664	ttctatctgttTGACCtca	-	-	-	-	-	-	-	YES	0.974	+
ENSGACG00000008504	PRPF8	Pre-mRNA-processing-splicing factor 8 (Splicing factor Prp8)(PRP8 homolog)(220 kDa U5 snRNP-specific protein)(p220) [Source:UniProtKB/Swiss-Prot;Acc:Q6P2Q9]	-	-	-	chrI	+	AR	M00447	7535935	7535949	AGTACaaaatcgcct	-	-	-	-	-	-	-	YES	0.994	-
ENSGACG00000008504	PRPF8	Pre-mRNA-processing-splicing factor 8 (Splicing factor Prp8)(PRP8 homolog)(220 kDa U5 snRNP-specific protein)(p220) [Source:UniProtKB/Swiss-Prot;Acc:Q6P2Q9]	-	-	-	chrI	+	ER	M00191	7535978	7535996	ccatgtccaccTGACCtgg	-	-	-	-	-	-	-	YES	0.979	+
ENSGACG00000008504	PRPF8	Pre-mRNA-processing-splicing factor 8 (Splicing factor Prp8)(PRP8 homolog)(220 kDa U5 snRNP-specific protein)(p220) [Source:UniProtKB/Swiss-Prot;Acc:Q6P2Q9]	-	-	-	chrI	+	ER	M00191	7536217	7536235	gcattttacttTGACCcgc	-	-	-	-	-	-	-	YES	0.945	+
ENSGACG00000010046	ID1	DNA-binding protein inhibitor ID-1 (Inhibitor of DNA binding 1) [Source:UniProtKB/Swiss-Prot;Acc:P41134]	-	-	-	chrXVII	-	AR	M00956	10332621	10332647	gtgggcaGAACAatgggagtgcggtgc	-	YES	-	-	-	-	-	-	0.987	-
ENSGACG00000010046	ID1	DNA-binding protein inhibitor ID-1 (Inhibitor of DNA binding 1) [Source:UniProtKB/Swiss-Prot;Acc:P41134]	-	-	-	chrXVII	-	AR	M00956	10335089	10335115	gggggggggaccagcTGTTCccagctg	-	YES	-	-	-	-	-	-	0.937	+
ENSGACG00000010046	ID1	DNA-binding protein inhibitor ID-1 (Inhibitor of DNA binding 1) [Source:UniProtKB/Swiss-Prot;Acc:P41134]	-	-	-	chrXVII	-	AR	M00953	10335089	10335115	gggggggggaccagcTGTTCccagctg	-	YES	-	-	-	-	-	-	0.937	+
ENSGACG00000010046	ID1	DNA-binding protein inhibitor ID-1 (Inhibitor of DNA binding 1) [Source:UniProtKB/Swiss-Prot;Acc:P41134]	-	-	-	chrXVII	-	AR	M01201	10335095	10335109	gggaccagcTGTTCc	-	YES	-	-	-	-	-	-	0.966	+
ENSGACG00000010046	ID1	DNA-binding protein inhibitor ID-1 (Inhibitor of DNA binding 1) [Source:UniProtKB/Swiss-Prot;Acc:P41134]	-	-	-	chrXVII	-	AR	M00481	10335095	10335109	gggaccagcTGTTCc	-	YES	-	-	-	-	-	-	0.966	+
ENSGACG00000010046	ID1	DNA-binding protein inhibitor ID-1 (Inhibitor of DNA binding 1) [Source:UniProtKB/Swiss-Prot;Acc:P41134]	-	-	-	chrXVII	-	AR	M00481	10335095	10335109	gGGACCagctgttcc	-	YES	-	-	-	-	-	-	0.966	-
ENSGACG00000010046	ID1	DNA-binding protein inhibitor ID-1 (Inhibitor of DNA binding 1) [Source:UniProtKB/Swiss-Prot;Acc:P41134]	-	-	-	chrXVII	-	AR	M00956	10336065	10336091	tgacagtGAACAgattgggcctgccac	YES	-	-	-	-	-	-	-	0.953	-
ENSGACG00000010046	ID1	DNA-binding protein inhibitor ID-1 (Inhibitor of DNA binding 1) [Source:UniProtKB/Swiss-Prot;Acc:P41134]	-	-	-	chrXVII	-	AR	M00481	10336071	10336085	tGAACAgattgggcc	YES	-	-	-	-	-	-	-	0.927	-
ENSGACG00000003158	TM2D1	TM2 domain-containing protein 1 Precursor (Beta-amyloid-binding protein)(hBBP) [Source:UniProtKB/Swiss-Prot;Acc:Q9BX74]	-	-	-	chrVIII	-	ER	M00191	1138027	1138045	cagccacatccTGACCctg	-	YES	-	-	-	-	-	-	0.967	+
ENSGACG00000003158	TM2D1	TM2 domain-containing protein 1 Precursor (Beta-amyloid-binding protein)(hBBP) [Source:UniProtKB/Swiss-Prot;Acc:Q9BX74]	-	-	-	chrVIII	-	ER	M00191	1139021	1139039	aaaGGTCAttaatacatta	-	YES	-	-	-	-	-	-	0.990	-
ENSGACG00000003158	TM2D1	TM2 domain-containing protein 1 Precursor (Beta-amyloid-binding protein)(hBBP) [Source:UniProtKB/Swiss-Prot;Acc:Q9BX74]	-	-	-	chrVIII	-	ER	M00191	1140347	1140365	aagGGTCAgctgatcatga	-	YES	-	-	-	-	-	-	0.804	-
ENSGACG00000003158	TM2D1	TM2 domain-containing protein 1 Precursor (Beta-amyloid-binding protein)(hBBP) [Source:UniProtKB/Swiss-Prot;Acc:Q9BX74]	-	-	-	chrVIII	-	ER	M00191	1142464	1142482	ggaGGTCActtttaggcca	YES	-	-	-	-	-	-	-	0.913	-
ENSGACG00000009045	WTAP	Pre-mRNA-splicing regulator WTAP (Wilms tumor 1-associating protein)(WT1-associated protein)(Female-lethal(2)D homolog)(hFL(2)D) [Source:UniProtKB/Swiss-Prot;Acc:Q15007]	-	-	-	chrXVIII	+	AR	M00481	8721391	8721405	cGGACCtgtggttcc	-	YES	-	-	-	-	-	-	0.816	-
ENSGACG00000009045	WTAP	Pre-mRNA-splicing regulator WTAP (Wilms tumor 1-associating protein)(WT1-associated protein)(Female-lethal(2)D homolog)(hFL(2)D) [Source:UniProtKB/Swiss-Prot;Acc:Q15007]	-	-	-	chrXVIII	+	AR	M00481	8721391	8721405	cggacctgtGGTTCc	-	YES	-	-	-	-	-	-	0.816	+
ENSGACG00000009045	WTAP	Pre-mRNA-splicing regulator WTAP (Wilms tumor 1-associating protein)(WT1-associated protein)(Female-lethal(2)D homolog)(hFL(2)D) [Source:UniProtKB/Swiss-Prot;Acc:Q15007]	-	-	-	chrXVIII	+	ER	M00191	8722204	8722222	agcGGTCAcatctcctaaa	-	YES	-	-	-	-	-	-	0.832	-
ENSGACG00000009045	WTAP	Pre-mRNA-splicing regulator WTAP (Wilms tumor 1-associating protein)(WT1-associated protein)(Female-lethal(2)D homolog)(hFL(2)D) [Source:UniProtKB/Swiss-Prot;Acc:Q15007]	-	-	-	chrXVIII	+	ER	M00191	8722527	8722545	ggaGGTCAggcagcgtgtg	-	YES	-	-	-	-	-	-	0.971	-
ENSGACG00000009045	WTAP	Pre-mRNA-splicing regulator WTAP (Wilms tumor 1-associating protein)(WT1-associated protein)(Female-lethal(2)D homolog)(hFL(2)D) [Source:UniProtKB/Swiss-Prot;Acc:Q15007]	-	ARE prox	-	chrXVIII	+	AR	M00956	8723336	8723362	caactctgcacagcaTGTTCatagtag	-	-	YES	-	-	-	-	-	0.828	+
ENSGACG00000009045	WTAP	Pre-mRNA-splicing regulator WTAP (Wilms tumor 1-associating protein)(WT1-associated protein)(Female-lethal(2)D homolog)(hFL(2)D) [Source:UniProtKB/Swiss-Prot;Acc:Q15007]	-	ARE prox	-	chrXVIII	+	AR	M00953	8723336	8723362	caactctgcacagcaTGTTCatagtag	-	-	YES	-	-	-	-	-	0.828	+
ENSGACG00000009045	WTAP	Pre-mRNA-splicing regulator WTAP (Wilms tumor 1-associating protein)(WT1-associated protein)(Female-lethal(2)D homolog)(hFL(2)D) [Source:UniProtKB/Swiss-Prot;Acc:Q15007]	-	ARE prox	-	chrXVIII	+	AR	M00481	8723342	8723356	tgcacagcaTGTTCa	-	-	YES	-	-	-	-	-	0.956	+
ENSGACG00000009045	WTAP	Pre-mRNA-splicing regulator WTAP (Wilms tumor 1-associating protein)(WT1-associated protein)(Female-lethal(2)D homolog)(hFL(2)D) [Source:UniProtKB/Swiss-Prot;Acc:Q15007]	-	ARE prox	-	chrXVIII	+	AR	M00481	8723342	8723356	tGCACAgcatgttca	-	-	YES	-	-	-	-	-	0.956	-
ENSGACG00000009045	WTAP	Pre-mRNA-splicing regulator WTAP (Wilms tumor 1-associating protein)(WT1-associated protein)(Female-lethal(2)D homolog)(hFL(2)D) [Source:UniProtKB/Swiss-Prot;Acc:Q15007]	-	-	-	chrXVIII	+	AR	M00481	8725682	8725696	aGCACGaggcgtacg	-	-	-	-	-	-	-	YES	0.829	-
ENSGACG00000009045	WTAP	Pre-mRNA-splicing regulator WTAP (Wilms tumor 1-associating protein)(WT1-associated protein)(Female-lethal(2)D homolog)(hFL(2)D) [Source:UniProtKB/Swiss-Prot;Acc:Q15007]	-	-	-	chrXVIII	+	AR	M00481	8725682	8725696	agcacgaggCGTACg	-	-	-	-	-	-	-	YES	0.829	+
ENSGACG00000009045	WTAP	Pre-mRNA-splicing regulator WTAP (Wilms tumor 1-associating protein)(WT1-associated protein)(Female-lethal(2)D homolog)(hFL(2)D) [Source:UniProtKB/Swiss-Prot;Acc:Q15007]	-	-	-	chrXVIII	+	AR	M00956	8725893	8725919	gcagggaGAACAtcttggtcatgcggc	-	-	-	-	-	-	-	YES	0.984	-
ENSGACG00000009045	WTAP	Pre-mRNA-splicing regulator WTAP (Wilms tumor 1-associating protein)(WT1-associated protein)(Female-lethal(2)D homolog)(hFL(2)D) [Source:UniProtKB/Swiss-Prot;Acc:Q15007]	-	-	-	chrXVIII	+	AR	M00953	8725893	8725919	gcagggaGAACAtcttggtcatgcggc	-	-	-	-	-	-	-	YES	0.984	-
ENSGACG00000009045	WTAP	Pre-mRNA-splicing regulator WTAP (Wilms tumor 1-associating protein)(WT1-associated protein)(Female-lethal(2)D homolog)(hFL(2)D) [Source:UniProtKB/Swiss-Prot;Acc:Q15007]	-	-	-	chrXVIII	+	AR	M00481	8725899	8725913	aGAACAtcttggtca	-	-	-	-	-	-	-	YES	0.988	-
ENSGACG00000009045	WTAP	Pre-mRNA-splicing regulator WTAP (Wilms tumor 1-associating protein)(WT1-associated protein)(Female-lethal(2)D homolog)(hFL(2)D) [Source:UniProtKB/Swiss-Prot;Acc:Q15007]	-	-	-	chrXVIII	+	AR	M00447	8725899	8725913	AGAACatcttggtca	-	-	-	-	-	-	-	YES	0.988	-
ENSGACG00000009045	WTAP	Pre-mRNA-splicing regulator WTAP (Wilms tumor 1-associating protein)(WT1-associated protein)(Female-lethal(2)D homolog)(hFL(2)D) [Source:UniProtKB/Swiss-Prot;Acc:Q15007]	-	-	-	chrXVIII	+	ER	M00191	8725906	8725924	cttGGTCAtgcggctcgcc	-	-	-	-	-	-	-	YES	0.971	-
ENSGACG00000016301	NIP7	60S ribosome subunit biogenesis protein NIP7 homolog (KD93) [Source:UniProtKB/Swiss-Prot;Acc:Q9Y221]	-	-	-	chrII	+	AR	M00447	14575350	14575364	attccttgaaGTTCT	YES	-	-	-	-	-	-	-	0.931	+
ENSGACG00000016301	NIP7	60S ribosome subunit biogenesis protein NIP7 homolog (KD93) [Source:UniProtKB/Swiss-Prot;Acc:Q9Y221]	-	-	-	chrII	+	AR	M00956	14583958	14583984	tcactgaGAACAcgatgcagtaccagg	-	-	-	-	-	-	YES	-	0.825	-
ENSGACG00000016301	NIP7	60S ribosome subunit biogenesis protein NIP7 homolog (KD93) [Source:UniProtKB/Swiss-Prot;Acc:Q9Y221]	-	-	-	chrII	+	AR	M00953	14583958	14583984	tcactgaGAACAcgatgcagtaccagg	-	-	-	-	-	-	YES	-	0.825	-
ENSGACG00000016301	NIP7	60S ribosome subunit biogenesis protein NIP7 homolog (KD93) [Source:UniProtKB/Swiss-Prot;Acc:Q9Y221]	-	-	-	chrII	+	AR	M00481	14584234	14584248	tggaccccaTGTCCa	-	-	-	-	-	-	-	YES	0.980	+
ENSGACG00000016301	NIP7	60S ribosome subunit biogenesis protein NIP7 homolog (KD93) [Source:UniProtKB/Swiss-Prot;Acc:Q9Y221]	-	-	-	chrII	+	AR	M00481	14584234	14584248	tGGACCccatgtcca	-	-	-	-	-	-	-	YES	0.980	-
ENSGACG00000019467	CSRP2	Cysteine and glycine-rich protein 2 (Cysteine-rich protein 2)(CRP2)(Smooth muscle cell LIM protein)(SmLIM)(LIM domain only protein 5) [Source:UniProtKB/Swiss-Prot;Acc:Q16527]	-	-	-	chrIV	-	AR	M00481	25095512	25095526	gGTACAgcatgacca	YES	-	-	-	-	-	-	-	0.824	-
ENSGACG00000019467	CSRP2	Cysteine and glycine-rich protein 2 (Cysteine-rich protein 2)(CRP2)(Smooth muscle cell LIM protein)(SmLIM)(LIM domain only protein 5) [Source:UniProtKB/Swiss-Prot;Acc:Q16527]	-	-	-	chrIV	-	ER	M00191	25096792	25096810	gctGGTCAgcacgtttgcg	YES	-	-	-	-	-	-	-	0.986	-
ENSGACG00000019467	CSRP2	Cysteine and glycine-rich protein 2 (Cysteine-rich protein 2)(CRP2)(Smooth muscle cell LIM protein)(SmLIM)(LIM domain only protein 5) [Source:UniProtKB/Swiss-Prot;Acc:Q16527]	-	-	-	chrIV	-	AR	M00956	25097014	25097040	ccaggaaGAGCAtgacgaacttctggc	YES	-	-	-	-	-	-	-	0.997	-
ENSGACG00000019467	CSRP2	Cysteine and glycine-rich protein 2 (Cysteine-rich protein 2)(CRP2)(Smooth muscle cell LIM protein)(SmLIM)(LIM domain only protein 5) [Source:UniProtKB/Swiss-Prot;Acc:Q16527]	-	-	-	chrIV	-	AR	M00481	25097961	25097975	tGGACAcctcgtcca	YES	-	-	-	-	-	-	-	0.845	-
ENSGACG00000019467	CSRP2	Cysteine and glycine-rich protein 2 (Cysteine-rich protein 2)(CRP2)(Smooth muscle cell LIM protein)(SmLIM)(LIM domain only protein 5) [Source:UniProtKB/Swiss-Prot;Acc:Q16527]	-	-	-	chrIV	-	AR	M00481	25097961	25097975	tggacacctCGTCCa	YES	-	-	-	-	-	-	-	0.845	+
ENSGACG00000004901	ANGPTL7	Angiopoietin-related protein 7 Precursor (Angiopoietin-like 7)(Angiopoietin-like factor)(Cornea-derived transcript 6 protein) [Source:UniProtKB/Swiss-Prot;Acc:O43827]	-	-	ERE prox	chrXII	-	ER	M00191	5365040	5365058	gctGGTCAggttggccacc	-	-	-	-	-	YES	-	-	0.956	-
ENSGACG00000005888	RASGRP1	RAS guanyl-releasing protein 1 (Ras guanyl-releasing protein)(Calcium and DAG-regulated guanine nucleotide exchange factor II)(CalDAG-GEFII) [Source:UniProtKB/Swiss-Prot;Acc:O95267]	YES	ARE prox	-	chrXV	-	AR	M00481	2141499	2141513	gGAACAgggtggacc	-	-	-	YES	-	-	-	-	0.824	-
ENSGACG00000017481	GTPBP4	Nucleolar GTP-binding protein 1 (Chronic renal failure gene protein)(GTP-binding protein NGB) [Source:UniProtKB/Swiss-Prot;Acc:Q9BZE4]	-	-	-	chrIII	-	AR	M00481	14153252	14153266	ggatctggtAGTGCt	-	-	-	-	-	-	YES	-	0.988	+
ENSGACG00000017481	GTPBP4	Nucleolar GTP-binding protein 1 (Chronic renal failure gene protein)(GTP-binding protein NGB) [Source:UniProtKB/Swiss-Prot;Acc:Q9BZE4]	-	-	-	chrIII	-	AR	M00481	14160053	14160067	tgaaccacaGGTGCa	YES	-	-	-	-	-	-	-	0.998	+
ENSGACG00000017481	GTPBP4	Nucleolar GTP-binding protein 1 (Chronic renal failure gene protein)(GTP-binding protein NGB) [Source:UniProtKB/Swiss-Prot;Acc:Q9BZE4]	-	-	-	chrIII	-	AR	M00481	14160053	14160067	tGAACCacaggtgca	YES	-	-	-	-	-	-	-	0.998	-
ENSGACG00000017481	GTPBP4	Nucleolar GTP-binding protein 1 (Chronic renal failure gene protein)(GTP-binding protein NGB) [Source:UniProtKB/Swiss-Prot;Acc:Q9BZE4]	-	-	-	chrIII	-	AR	M00481	14160062	14160076	ggtgcagcaAGTACa	YES	-	-	-	-	-	-	-	0.969	+
ENSGACG00000001487	KLF11 (2 of 2)	Krueppel-like factor 11 (Transforming growth factor-beta-inducible early growth response protein 2)(TGFB-inducible early growth response protein 2)(TIEG-2) [Source:UniProtKB/Swiss-Prot;Acc:O14901]	-	-	-	chrUn	+	ER	M00191	44405015	44405033	catGGTCAttttgtaatat	YES	-	-	-	-	-	-	-	0.823	-
ENSGACG00000001487	KLF11 (2 of 2)	Krueppel-like factor 11 (Transforming growth factor-beta-inducible early growth response protein 2)(TGFB-inducible early growth response protein 2)(TIEG-2) [Source:UniProtKB/Swiss-Prot;Acc:O14901]	-	-	-	chrUn	+	ER	M00191	44408069	44408087	ccgagagccgcTGACCctc	YES	YES	-	-	-	-	-	-	0.890	+
ENSGACG00000005163	PPIG	Peptidyl-prolyl cis-trans isomerase G (Peptidyl-prolyl isomerase G)(PPIase G)(Rotamase G)(EC 5.2.1.8)(Cyclophilin G)(Clk-associating RS-cyclophilin)(CARS-cyclophilin)(CARS-Cyp)(SR-cyclophilin)(SR-cyp)(SRcyp)(CASP10) [Source:UniProtKB/Swiss-Prot;Acc:Q13427]	-	-	-	chrXVI	-	ER	M00191	10433992	10434010	cagagatcacaTGACCaaa	-	-	-	-	-	-	-	YES	0.937	+
ENSGACG00000005163	PPIG	Peptidyl-prolyl cis-trans isomerase G (Peptidyl-prolyl isomerase G)(PPIase G)(Rotamase G)(EC 5.2.1.8)(Cyclophilin G)(Clk-associating RS-cyclophilin)(CARS-cyclophilin)(CARS-Cyp)(SR-cyclophilin)(SR-cyp)(SRcyp)(CASP10) [Source:UniProtKB/Swiss-Prot;Acc:Q13427]	-	-	-	chrXVI	-	ER	M00191	10434270	10434288	atgaaaaattgTGACCcat	-	-	-	-	-	-	-	YES	0.942	+
ENSGACG00000005163	PPIG	Peptidyl-prolyl cis-trans isomerase G (Peptidyl-prolyl isomerase G)(PPIase G)(Rotamase G)(EC 5.2.1.8)(Cyclophilin G)(Clk-associating RS-cyclophilin)(CARS-cyclophilin)(CARS-Cyp)(SR-cyclophilin)(SR-cyp)(SRcyp)(CASP10) [Source:UniProtKB/Swiss-Prot;Acc:Q13427]	-	-	-	chrXVI	-	AR	M00481	10440347	10440361	ggtgccgtgGGTTCc	YES	-	-	-	-	-	-	-	0.954	+
ENSGACG00000005163	PPIG	Peptidyl-prolyl cis-trans isomerase G (Peptidyl-prolyl isomerase G)(PPIase G)(Rotamase G)(EC 5.2.1.8)(Cyclophilin G)(Clk-associating RS-cyclophilin)(CARS-cyclophilin)(CARS-Cyp)(SR-cyclophilin)(SR-cyp)(SRcyp)(CASP10) [Source:UniProtKB/Swiss-Prot;Acc:Q13427]	-	-	-	chrXVI	-	AR	M00956	10442447	10442473	tgggtccgcactcttTGTTCtcgttct	YES	-	-	-	-	-	-	-	0.802	+
ENSGACG00000005163	PPIG	Peptidyl-prolyl cis-trans isomerase G (Peptidyl-prolyl isomerase G)(PPIase G)(Rotamase G)(EC 5.2.1.8)(Cyclophilin G)(Clk-associating RS-cyclophilin)(CARS-cyclophilin)(CARS-Cyp)(SR-cyclophilin)(SR-cyp)(SRcyp)(CASP10) [Source:UniProtKB/Swiss-Prot;Acc:Q13427]	-	-	-	chrXVI	-	AR	M00953	10442447	10442473	tgggtccgcactcttTGTTCtcgttct	YES	-	-	-	-	-	-	-	0.802	+
ENSGACG00000005163	PPIG	Peptidyl-prolyl cis-trans isomerase G (Peptidyl-prolyl isomerase G)(PPIase G)(Rotamase G)(EC 5.2.1.8)(Cyclophilin G)(Clk-associating RS-cyclophilin)(CARS-cyclophilin)(CARS-Cyp)(SR-cyclophilin)(SR-cyp)(SRcyp)(CASP10) [Source:UniProtKB/Swiss-Prot;Acc:Q13427]	-	-	-	chrXVI	-	AR	M00481	10442453	10442467	cgcactcttTGTTCt	YES	-	-	-	-	-	-	-	0.811	+
ENSGACG00000005163	PPIG	Peptidyl-prolyl cis-trans isomerase G (Peptidyl-prolyl isomerase G)(PPIase G)(Rotamase G)(EC 5.2.1.8)(Cyclophilin G)(Clk-associating RS-cyclophilin)(CARS-cyclophilin)(CARS-Cyp)(SR-cyclophilin)(SR-cyp)(SRcyp)(CASP10) [Source:UniProtKB/Swiss-Prot;Acc:Q13427]	-	-	-	chrXVI	-	AR	M00481	10442453	10442467	cGCACTctttgttct	YES	-	-	-	-	-	-	-	0.811	-
ENSGACG00000005163	PPIG	Peptidyl-prolyl cis-trans isomerase G (Peptidyl-prolyl isomerase G)(PPIase G)(Rotamase G)(EC 5.2.1.8)(Cyclophilin G)(Clk-associating RS-cyclophilin)(CARS-cyclophilin)(CARS-Cyp)(SR-cyclophilin)(SR-cyp)(SRcyp)(CASP10) [Source:UniProtKB/Swiss-Prot;Acc:Q13427]	-	-	-	chrXVI	-	AR	M00447	10442453	10442467	cgcactctttGTTCT	YES	-	-	-	-	-	-	-	0.811	+
ENSGACG00000005163	PPIG	Peptidyl-prolyl cis-trans isomerase G (Peptidyl-prolyl isomerase G)(PPIase G)(Rotamase G)(EC 5.2.1.8)(Cyclophilin G)(Clk-associating RS-cyclophilin)(CARS-cyclophilin)(CARS-Cyp)(SR-cyclophilin)(SR-cyp)(SRcyp)(CASP10) [Source:UniProtKB/Swiss-Prot;Acc:Q13427]	-	-	-	chrXVI	-	ER	M00191	10443932	10443950	tgaGGTCAtccttctccac	YES	-	-	-	-	-	-	-	0.817	-
ENSGACG00000011372	IRF7	Interferon regulatory factor 7 (IRF-7) [Source:UniProtKB/Swiss-Prot;Acc:Q92985]	-	-	-	chrXIX	-	AR	M00481	13853143	13853157	agctcagcgCGTGCt	-	YES	-	-	-	-	-	-	0.968	+
ENSGACG00000011372	IRF7	Interferon regulatory factor 7 (IRF-7) [Source:UniProtKB/Swiss-Prot;Acc:Q92985]	-	-	-	chrXIX	-	ER	M00191	13853357	13853375	ttgGGTCAgatcggctcgt	-	YES	-	-	-	-	-	-	0.830	-
ENSGACG00000011372	IRF7	Interferon regulatory factor 7 (IRF-7) [Source:UniProtKB/Swiss-Prot;Acc:Q92985]	-	-	-	chrXIX	-	ER	M00191	13853791	13853809	ccgGGTCAagcaggtcaac	YES	-	-	-	-	-	-	-	0.993	-
ENSGACG00000011372	IRF7	Interferon regulatory factor 7 (IRF-7) [Source:UniProtKB/Swiss-Prot;Acc:Q92985]	-	-	-	chrXIX	-	ER	M00191	13853800	13853818	gcaGGTCAacatgggtttc	YES	-	-	-	-	-	-	-	0.992	-
ENSGACG00000011372	IRF7	Interferon regulatory factor 7 (IRF-7) [Source:UniProtKB/Swiss-Prot;Acc:Q92985]	-	-	-	chrXIX	-	AR	M00481	13854096	13854110	ggttcgaccGGTACt	YES	-	-	-	-	-	-	-	0.988	+
ENSGACG00000011372	IRF7	Interferon regulatory factor 7 (IRF-7) [Source:UniProtKB/Swiss-Prot;Acc:Q92985]	-	-	-	chrXIX	-	ER	M00191	13857269	13857287	gaaaaatctgcTGACCcct	YES	-	-	-	-	-	-	-	0.862	+
ENSGACG00000013862	NUP93	Nuclear pore complex protein Nup93 (Nucleoporin Nup93)(93 kDa nucleoporin) [Source:UniProtKB/Swiss-Prot;Acc:Q8N1F7]	-	-	-	chrXIX	-	ER	M00191	19626718	19626736	gcgGGTCAgggtgcgggat	-	-	-	-	-	-	-	YES	0.910	-
ENSGACG00000013862	NUP93	Nuclear pore complex protein Nup93 (Nucleoporin Nup93)(93 kDa nucleoporin) [Source:UniProtKB/Swiss-Prot;Acc:Q8N1F7]	-	-	-	chrXIX	-	AR	M00481	19630587	19630601	ggcgcatttTGTGCa	-	YES	-	-	-	-	-	-	0.934	+
ENSGACG00000013862	NUP93	Nuclear pore complex protein Nup93 (Nucleoporin Nup93)(93 kDa nucleoporin) [Source:UniProtKB/Swiss-Prot;Acc:Q8N1F7]	-	-	-	chrXIX	-	ER	M00191	19633134	19633152	cttGGTCAtcatcacccgc	-	YES	-	-	-	-	-	-	0.992	-
ENSGACG00000013862	NUP93	Nuclear pore complex protein Nup93 (Nucleoporin Nup93)(93 kDa nucleoporin) [Source:UniProtKB/Swiss-Prot;Acc:Q8N1F7]	-	-	-	chrXIX	-	AR	M00956	19633241	19633267	tgaaagtggccgggcTGTTCttcgcct	-	YES	-	-	-	-	-	-	0.841	+
ENSGACG00000013862	NUP93	Nuclear pore complex protein Nup93 (Nucleoporin Nup93)(93 kDa nucleoporin) [Source:UniProtKB/Swiss-Prot;Acc:Q8N1F7]	-	-	-	chrXIX	-	AR	M00953	19633241	19633267	tgaaagtggccgggcTGTTCttcgcct	-	YES	-	-	-	-	-	-	0.841	+
ENSGACG00000013862	NUP93	Nuclear pore complex protein Nup93 (Nucleoporin Nup93)(93 kDa nucleoporin) [Source:UniProtKB/Swiss-Prot;Acc:Q8N1F7]	-	-	-	chrXIX	-	AR	M00481	19634469	19634483	ggcgcatttTGTGCa	YES	-	-	-	-	-	-	-	0.929	+
ENSGACG00000013862	NUP93	Nuclear pore complex protein Nup93 (Nucleoporin Nup93)(93 kDa nucleoporin) [Source:UniProtKB/Swiss-Prot;Acc:Q8N1F7]	-	-	-	chrXIX	-	AR	M00481	19634717	19634731	ggagcagttTGTGCa	YES	-	-	-	-	-	-	-	0.807	+
ENSGACG00000008158	UBR7 (2 of 2)	Putative E3 ubiquitin-protein ligase UBR7 (EC 6.3.2.-)(N-recognin-7) [Source:UniProtKB/Swiss-Prot;Acc:Q8N806]	-	-	-	chrXV	-	ER	M00191	5469945	5469963	gccGGTCAcacgtacagta	-	-	-	-	-	-	YES	-	0.874	-
ENSGACG00000008158	UBR7 (2 of 2)	Putative E3 ubiquitin-protein ligase UBR7 (EC 6.3.2.-)(N-recognin-7) [Source:UniProtKB/Swiss-Prot;Acc:Q8N806]	-	ARE prox	-	chrXV	-	AR	M00447	5470548	5470562	aataggagcaGTTCT	-	-	-	-	YES	-	-	-	0.965	+
ENSGACG00000019001	PIM3	Serine/threonine-protein kinase Pim-3 (EC 2.7.11.1) [Source:UniProtKB/Swiss-Prot;Acc:Q86V86]	-	-	-	chrIV	+	AR	M00447	20170218	20170232	AGAACaaacacagct	YES	-	-	-	-	-	-	-	0.852	-
ENSGACG00000019001	PIM3	Serine/threonine-protein kinase Pim-3 (EC 2.7.11.1) [Source:UniProtKB/Swiss-Prot;Acc:Q86V86]	-	-	-	chrIV	+	AR	M00953	20170232	20170258	tcgggaaagtcaaggTGTTCtccgtcg	YES	-	-	-	-	-	-	-	0.907	+
ENSGACG00000019001	PIM3	Serine/threonine-protein kinase Pim-3 (EC 2.7.11.1) [Source:UniProtKB/Swiss-Prot;Acc:Q86V86]	-	-	-	chrIV	+	AR	M00956	20170232	20170258	tcgggaaagtcaaggTGTTCtccgtcg	YES	-	-	-	-	-	-	-	0.907	+
ENSGACG00000019001	PIM3	Serine/threonine-protein kinase Pim-3 (EC 2.7.11.1) [Source:UniProtKB/Swiss-Prot;Acc:Q86V86]	-	-	-	chrIV	+	ER	M00191	20180256	20180274	caaggagcgggTGACCgag	-	-	-	-	-	-	YES	-	0.992	+
ENSGACG00000019001	PIM3	Serine/threonine-protein kinase Pim-3 (EC 2.7.11.1) [Source:UniProtKB/Swiss-Prot;Acc:Q86V86]	-	-	-	chrIV	+	ER	M00191	20180455	20180473	gaaGGTCAgctcgtcgttc	-	-	-	-	-	-	YES	-	0.835	-
ENSGACG00000019001	PIM3	Serine/threonine-protein kinase Pim-3 (EC 2.7.11.1) [Source:UniProtKB/Swiss-Prot;Acc:Q86V86]	-	-	-	chrIV	+	AR	M00953	20180748	20180774	ttctcaaGGACAccgtgtacaccgatt	-	-	-	-	-	-	-	YES	0.962	-
ENSGACG00000019001	PIM3	Serine/threonine-protein kinase Pim-3 (EC 2.7.11.1) [Source:UniProtKB/Swiss-Prot;Acc:Q86V86]	-	-	-	chrIV	+	AR	M00956	20180748	20180774	ttctcaaGGACAccgtgtacaccgatt	-	-	-	-	-	-	-	YES	0.962	-
ENSGACG00000019001	PIM3	Serine/threonine-protein kinase Pim-3 (EC 2.7.11.1) [Source:UniProtKB/Swiss-Prot;Acc:Q86V86]	-	-	-	chrIV	+	AR	M00481	20180754	20180768	aGGACAccgtgtaca	-	-	-	-	-	-	-	YES	0.998	-
ENSGACG00000019001	PIM3	Serine/threonine-protein kinase Pim-3 (EC 2.7.11.1) [Source:UniProtKB/Swiss-Prot;Acc:Q86V86]	-	-	-	chrIV	+	AR	M01201	20180754	20180768	aGGACAccgtgtaca	-	-	-	-	-	-	-	YES	0.998	-
ENSGACG00000019001	PIM3	Serine/threonine-protein kinase Pim-3 (EC 2.7.11.1) [Source:UniProtKB/Swiss-Prot;Acc:Q86V86]	-	-	-	chrIV	+	AR	M00481	20180754	20180768	aggacaccgTGTACa	-	-	-	-	-	-	-	YES	0.998	+
ENSGACG00000019001	PIM3	Serine/threonine-protein kinase Pim-3 (EC 2.7.11.1) [Source:UniProtKB/Swiss-Prot;Acc:Q86V86]	-	-	-	chrIV	+	AR	M00447	20180754	20180768	AGGACaccgtgtaca	-	-	-	-	-	-	-	YES	0.998	-
ENSGACG00000019001	PIM3	Serine/threonine-protein kinase Pim-3 (EC 2.7.11.1) [Source:UniProtKB/Swiss-Prot;Acc:Q86V86]	-	-	-	chrIV	+	AR	M00447	20180754	20180768	aggacaccgtGTACA	-	-	-	-	-	-	-	YES	0.998	+
ENSGACG00000018262	AS3MT	Arsenite methyltransferase (EC 2.1.1.137)(S-adenosyl-L-methionine:arsenic(III) methyltransferase)(Methylarsonite methyltransferase) [Source:UniProtKB/Swiss-Prot;Acc:Q9HBK9]	-	-	-	chrIX	-	AR	M00481	10819623	10819637	aGCACTgagagttcc	YES	-	-	-	-	-	-	-	0.914	-
ENSGACG00000018262	AS3MT	Arsenite methyltransferase (EC 2.1.1.137)(S-adenosyl-L-methionine:arsenic(III) methyltransferase)(Methylarsonite methyltransferase) [Source:UniProtKB/Swiss-Prot;Acc:Q9HBK9]	-	-	-	chrIX	-	AR	M00481	10819623	10819637	agcactgagAGTTCc	YES	-	-	-	-	-	-	-	0.914	+
ENSGACG00000014234	ZNF536	Zinc finger protein 536 [Source:UniProtKB/Swiss-Prot;Acc:O15090]	-	-	-	chrII	+	ER	M00191	1335703	1335721	gaaGGTCAggcagggcaga	YES	-	-	-	-	-	-	-	0.921	-
ENSGACG00000014234	ZNF536	Zinc finger protein 536 [Source:UniProtKB/Swiss-Prot;Acc:O15090]	-	-	-	chrII	+	AR	M00956	1337012	1337038	ctccaaagcacttccTCTTCtacaatt	YES	-	-	-	-	-	-	-	0.974	+
ENSGACG00000014234	ZNF536	Zinc finger protein 536 [Source:UniProtKB/Swiss-Prot;Acc:O15090]	-	-	-	chrII	+	AR	M00953	1337012	1337038	ctccaaagcacttccTCTTCtacaatt	YES	-	-	-	-	-	-	-	0.974	+
ENSGACG00000014234	ZNF536	Zinc finger protein 536 [Source:UniProtKB/Swiss-Prot;Acc:O15090]	-	-	-	chrII	+	AR	M00447	1337018	1337032	AGCACttcctcttct	YES	-	-	-	-	-	-	-	0.965	-
ENSGACG00000014234	ZNF536	Zinc finger protein 536 [Source:UniProtKB/Swiss-Prot;Acc:O15090]	-	-	-	chrII	+	ER	M00191	1338611	1338629	tgtGGTCAttgtctctctg	YES	-	-	-	-	-	-	-	0.874	-
ENSGACG00000014234	ZNF536	Zinc finger protein 536 [Source:UniProtKB/Swiss-Prot;Acc:O15090]	-	-	-	chrII	+	ER	M00191	1339805	1339823	gcaGGTCAccatcatcata	-	YES	-	-	-	-	-	-	0.947	-
ENSGACG00000014234	ZNF536	Zinc finger protein 536 [Source:UniProtKB/Swiss-Prot;Acc:O15090]	-	-	ERE prox	chrII	+	ER	M00191	1343379	1343397	caatattttgtTGACCaaa	-	-	YES	-	-	-	-	-	0.990	+
ENSGACG00000014234	ZNF536	Zinc finger protein 536 [Source:UniProtKB/Swiss-Prot;Acc:O15090]	-	-	ERE prox	chrII	+	ER	M00191	1344758	1344776	aatgggcgtgtTGACCtgc	-	-	-	-	-	YES	-	-	0.963	+
ENSGACG00000014234	ZNF536	Zinc finger protein 536 [Source:UniProtKB/Swiss-Prot;Acc:O15090]	-	-	-	chrII	+	AR	M00956	1345047	1345073	gagaggaGAACAggctgctgcatgagc	-	-	-	-	-	-	YES	-	0.864	-
ENSGACG00000014234	ZNF536	Zinc finger protein 536 [Source:UniProtKB/Swiss-Prot;Acc:O15090]	-	-	-	chrII	+	AR	M00953	1345047	1345073	gagaggaGAACAggctgctgcatgagc	-	-	-	-	-	-	YES	-	0.864	-
ENSGACG00000016727	PAPD5	PAP associated domain containing 5 isoform a [Source:RefSeq peptide;Acc:NP_001035374]	-	ARE prox	-	chrII	-	AR	M00956	18004400	18004426	ttcgcgggtccacgcTGTTCtggttga	-	-	-	YES	-	-	-	-	0.982	+
ENSGACG00000016727	PAPD5	PAP associated domain containing 5 isoform a [Source:RefSeq peptide;Acc:NP_001035374]	-	ARE prox	-	chrII	-	AR	M00953	18004400	18004426	ttcgcgggtccacgcTGTTCtggttga	-	-	-	YES	-	-	-	-	0.982	+
ENSGACG00000016727	PAPD5	PAP associated domain containing 5 isoform a [Source:RefSeq peptide;Acc:NP_001035374]	-	ARE prox	-	chrII	-	AR	M01201	18004406	18004420	ggtccacgcTGTTCt	-	-	-	YES	-	-	-	-	0.994	+
ENSGACG00000016727	PAPD5	PAP associated domain containing 5 isoform a [Source:RefSeq peptide;Acc:NP_001035374]	-	ARE prox	-	chrII	-	AR	M00481	18004406	18004420	ggtccacgcTGTTCt	-	-	-	YES	-	-	-	-	0.994	+
ENSGACG00000016727	PAPD5	PAP associated domain containing 5 isoform a [Source:RefSeq peptide;Acc:NP_001035374]	-	ARE prox	-	chrII	-	AR	M00447	18004406	18004420	ggtccacgctGTTCT	-	-	-	YES	-	-	-	-	0.994	+
ENSGACG00000016727	PAPD5	PAP associated domain containing 5 isoform a [Source:RefSeq peptide;Acc:NP_001035374]	-	-	-	chrII	-	AR	M00447	18006761	18006775	agggccttcaGTGCT	-	YES	-	-	-	-	-	-	0.840	+
ENSGACG00000016727	PAPD5	PAP associated domain containing 5 isoform a [Source:RefSeq peptide;Acc:NP_001035374]	-	-	-	chrII	-	AR	M00481	18007939	18007953	tGCACCcgctgcacc	-	YES	-	-	-	-	-	-	0.957	-
ENSGACG00000016727	PAPD5	PAP associated domain containing 5 isoform a [Source:RefSeq peptide;Acc:NP_001035374]	-	-	-	chrII	-	ER	M00191	18010143	18010161	ggaGGTCAgagaagtcgtt	YES	-	-	-	-	-	-	-	0.845	-
ENSGACG00000016729	HEATR3	HEAT repeat-containing protein 3 [Source:UniProtKB/Swiss-Prot;Acc:Q7Z4Q2]	-	ARE prox	-	chrII	-	AR	M00447	18014410	18014424	AGGACatgttgtatt	-	-	-	YES	-	-	-	-	0.999	-
ENSGACG00000016729	HEATR3	HEAT repeat-containing protein 3 [Source:UniProtKB/Swiss-Prot;Acc:Q7Z4Q2]	-	ARE prox	-	chrII	-	AR	M00481	18014410	18014424	aGGACAtgttgtatt	-	-	-	YES	-	-	-	-	0.999	-
ENSGACG00000016729	HEATR3	HEAT repeat-containing protein 3 [Source:UniProtKB/Swiss-Prot;Acc:Q7Z4Q2]	-	-	-	chrII	-	AR	M00956	18021089	18021115	ccgcctggttcatctTCTTCttgaagc	YES	-	-	-	-	-	-	-	0.988	+
ENSGACG00000005435	MAP3K15	Mitogen-activated protein kinase kinase kinase 15 (EC 2.7.11.25)(MAPK/ERK kinase kinase 15)(MEK kinase 15)(MEKK 15) [Source:UniProtKB/Swiss-Prot;Acc:Q6ZN16]	YES	ARE prox	-	chrXXI	+	AR	M00481	11278374	11278388	tggccttccTGTTCt	-	-	YES	-	-	-	-	-	0.841	+
ENSGACG00000005435	MAP3K15	Mitogen-activated protein kinase kinase kinase 15 (EC 2.7.11.25)(MAPK/ERK kinase kinase 15)(MEK kinase 15)(MEKK 15) [Source:UniProtKB/Swiss-Prot;Acc:Q6ZN16]	YES	-	-	chrXXI	+	AR	M00956	11281210	11281236	ttcggcagccctcctTGTTCtaccacc	-	-	-	-	-	-	-	YES	0.957	+
ENSGACG00000005435	MAP3K15	Mitogen-activated protein kinase kinase kinase 15 (EC 2.7.11.25)(MAPK/ERK kinase kinase 15)(MEK kinase 15)(MEKK 15) [Source:UniProtKB/Swiss-Prot;Acc:Q6ZN16]	YES	-	-	chrXXI	+	AR	M00953	11281210	11281236	ttcggcagccctcctTGTTCtaccacc	-	-	-	-	-	-	-	YES	0.957	+
ENSGACG00000005435	MAP3K15	Mitogen-activated protein kinase kinase kinase 15 (EC 2.7.11.25)(MAPK/ERK kinase kinase 15)(MEK kinase 15)(MEKK 15) [Source:UniProtKB/Swiss-Prot;Acc:Q6ZN16]	YES	-	-	chrXXI	+	AR	M00447	11281216	11281230	agccctccttGTTCT	-	-	-	-	-	-	-	YES	0.932	+
ENSGACG00000005435	MAP3K15	Mitogen-activated protein kinase kinase kinase 15 (EC 2.7.11.25)(MAPK/ERK kinase kinase 15)(MEK kinase 15)(MEKK 15) [Source:UniProtKB/Swiss-Prot;Acc:Q6ZN16]	YES	-	-	chrXXI	+	AR	M00481	11281216	11281230	agccctcctTGTTCt	-	-	-	-	-	-	-	YES	0.932	+
ENSGACG00000017149	TRPM5	Transient receptor potential cation channel subfamily M member 5 (Long transient receptor potential channel 5)(LTrpC5)(MLSN1- and TRP-related gene 1 protein) [Source:UniProtKB/Swiss-Prot;Acc:Q9NZQ8]	-	-	-	chrII	-	ER	M00191	20826926	20826944	gttGGTCAggatccacgcg	-	-	-	-	-	-	YES	-	0.852	-
ENSGACG00000017149	TRPM5	Transient receptor potential cation channel subfamily M member 5 (Long transient receptor potential channel 5)(LTrpC5)(MLSN1- and TRP-related gene 1 protein) [Source:UniProtKB/Swiss-Prot;Acc:Q9NZQ8]	-	-	-	chrII	-	ER	M00191	20836223	20836241	tgaggttgaggTGACCctg	YES	-	-	-	-	-	-	-	0.991	+
ENSGACG00000001495	-	-	-	-	-	chrUn	+	ER	M00191	4272382	4272400	attgttctccaTGACCgat	YES	-	-	-	-	-	-	-	0.829	+
ENSGACG00000010252	LECT2	Leukocyte cell-derived chemotaxin-2 Precursor (hLECT2) [Source:UniProtKB/Swiss-Prot;Acc:O14960]	-	ARE prox	-	chrV	-	AR	M00953	12201397	12201423	ggtccacgtacagctTGGTCttcttgg	-	-	YES	YES	-	-	-	-	0.978	+
ENSGACG00000010252	LECT2	Leukocyte cell-derived chemotaxin-2 Precursor (hLECT2) [Source:UniProtKB/Swiss-Prot;Acc:O14960]	-	ARE prox	-	chrV	-	AR	M00956	12201397	12201423	ggtccacgtacagctTGGTCttcttgg	-	-	YES	YES	-	-	-	-	0.978	+
ENSGACG00000010252	LECT2	Leukocyte cell-derived chemotaxin-2 Precursor (hLECT2) [Source:UniProtKB/Swiss-Prot;Acc:O14960]	-	ARE prox	-	chrV	-	AR	M00481	12201403	12201417	cGTACAgcttggtct	-	-	YES	YES	-	-	-	-	0.987	-
ENSGACG00000010252	LECT2	Leukocyte cell-derived chemotaxin-2 Precursor (hLECT2) [Source:UniProtKB/Swiss-Prot;Acc:O14960]	-	ARE prox	-	chrV	-	AR	M00481	12201610	12201624	tgctcagcaGGTTCt	-	-	YES	YES	-	-	-	-	0.980	+
ENSGACG00000010252	LECT2	Leukocyte cell-derived chemotaxin-2 Precursor (hLECT2) [Source:UniProtKB/Swiss-Prot;Acc:O14960]	-	ARE prox	-	chrV	-	AR	M00481	12201631	12201645	gGTACAggtggacct	-	-	YES	YES	-	-	-	-	0.851	-
ENSGACG00000010252	LECT2	Leukocyte cell-derived chemotaxin-2 Precursor (hLECT2) [Source:UniProtKB/Swiss-Prot;Acc:O14960]	-	-	-	chrV	-	ER	M00191	12202859	12202877	gggggtcaatcTGACCctc	-	YES	-	-	-	-	-	-	0.866	+
ENSGACG00000010252	LECT2	Leukocyte cell-derived chemotaxin-2 Precursor (hLECT2) [Source:UniProtKB/Swiss-Prot;Acc:O14960]	-	-	-	chrV	-	ER	M00191	12202859	12202877	gggGGTCAatctgaccctc	-	YES	-	-	-	-	-	-	0.866	-
ENSGACG00000010252	LECT2	Leukocyte cell-derived chemotaxin-2 Precursor (hLECT2) [Source:UniProtKB/Swiss-Prot;Acc:O14960]	-	-	-	chrV	-	ER	M00191	12202889	12202907	gccacacatccTGACCaat	-	YES	-	-	-	-	-	-	0.990	+
ENSGACG00000010252	LECT2	Leukocyte cell-derived chemotaxin-2 Precursor (hLECT2) [Source:UniProtKB/Swiss-Prot;Acc:O14960]	-	-	-	chrV	-	AR	M00481	12203647	12203661	tGAACTtgaagtacg	-	YES	-	-	-	-	-	-	0.994	-
ENSGACG00000010252	LECT2	Leukocyte cell-derived chemotaxin-2 Precursor (hLECT2) [Source:UniProtKB/Swiss-Prot;Acc:O14960]	-	-	-	chrV	-	AR	M00481	12203647	12203661	tgaacttgaAGTACg	-	YES	-	-	-	-	-	-	0.994	+
ENSGACG00000010252	LECT2	Leukocyte cell-derived chemotaxin-2 Precursor (hLECT2) [Source:UniProtKB/Swiss-Prot;Acc:O14960]	-	-	-	chrV	-	AR	M00447	12203647	12203661	TGAACttgaagtacg	-	YES	-	-	-	-	-	-	0.994	-
ENSGACG00000010252	LECT2	Leukocyte cell-derived chemotaxin-2 Precursor (hLECT2) [Source:UniProtKB/Swiss-Prot;Acc:O14960]	-	-	-	chrV	-	ER	M00191	12205794	12205812	gcaggactgtgTGACCatc	YES	YES	-	-	-	-	-	-	0.902	+
ENSGACG00000010252	LECT2	Leukocyte cell-derived chemotaxin-2 Precursor (hLECT2) [Source:UniProtKB/Swiss-Prot;Acc:O14960]	-	-	-	chrV	-	AR	M00481	12205796	12205810	aGGACTgtgtgacca	YES	YES	-	-	-	-	-	-	0.952	-
ENSGACG00000010252	LECT2	Leukocyte cell-derived chemotaxin-2 Precursor (hLECT2) [Source:UniProtKB/Swiss-Prot;Acc:O14960]	-	-	-	chrV	-	AR	M00447	12207897	12207911	AGAACcagagcttct	YES	-	-	-	-	-	-	-	0.983	-
ENSGACG00000010252	LECT2	Leukocyte cell-derived chemotaxin-2 Precursor (hLECT2) [Source:UniProtKB/Swiss-Prot;Acc:O14960]	-	-	-	chrV	-	ER	M00191	12208592	12208610	ggtGGTCAacattaacaag	YES	-	-	-	-	-	-	-	0.973	-
ENSGACG00000010252	LECT2	Leukocyte cell-derived chemotaxin-2 Precursor (hLECT2) [Source:UniProtKB/Swiss-Prot;Acc:O14960]	-	-	-	chrV	-	AR	M00481	12209607	12209621	tgctcagagTGTTCa	YES	-	-	-	-	-	-	-	0.882	+
ENSGACG00000009246	F5	Coagulation factor V Precursor (Activated protein C cofactor)(Proaccelerin, labile factor) [Contains Coagulation factor V heavy chain;Coagulation factor V light chain] [Source:UniProtKB/Swiss-Prot;Acc:P12259]	YES	ARE prox	-	chrXVI	-	AR	M00956	17941166	17941192	ttgcagaGAACAagtatgacttcctgc	-	-	YES	-	-	-	-	-	0.919	-
ENSGACG00000009246	F5	Coagulation factor V Precursor (Activated protein C cofactor)(Proaccelerin, labile factor) [Contains Coagulation factor V heavy chain;Coagulation factor V light chain] [Source:UniProtKB/Swiss-Prot;Acc:P12259]	YES	ARE prox	-	chrXVI	-	AR	M00447	17941172	17941186	AGAACaagtatgact	-	-	YES	-	-	-	-	-	0.972	-
ENSGACG00000009246	F5	Coagulation factor V Precursor (Activated protein C cofactor)(Proaccelerin, labile factor) [Contains Coagulation factor V heavy chain;Coagulation factor V light chain] [Source:UniProtKB/Swiss-Prot;Acc:P12259]	YES	-	-	chrXVI	-	ER	M00191	17942026	17942044	ctttgtcatccTGACCact	-	YES	-	-	-	-	-	-	0.978	+
ENSGACG00000009246	F5	Coagulation factor V Precursor (Activated protein C cofactor)(Proaccelerin, labile factor) [Contains Coagulation factor V heavy chain;Coagulation factor V light chain] [Source:UniProtKB/Swiss-Prot;Acc:P12259]	YES	-	-	chrXVI	-	ER	M00191	17942887	17942905	gctGGTCActggtgagtca	-	YES	-	-	-	-	-	-	0.821	-
ENSGACG00000009246	F5	Coagulation factor V Precursor (Activated protein C cofactor)(Proaccelerin, labile factor) [Contains Coagulation factor V heavy chain;Coagulation factor V light chain] [Source:UniProtKB/Swiss-Prot;Acc:P12259]	YES	-	-	chrXVI	-	AR	M00481	17943347	17943361	gagacaacaTGTTCc	-	YES	-	-	-	-	-	-	0.991	+
ENSGACG00000009246	F5	Coagulation factor V Precursor (Activated protein C cofactor)(Proaccelerin, labile factor) [Contains Coagulation factor V heavy chain;Coagulation factor V light chain] [Source:UniProtKB/Swiss-Prot;Acc:P12259]	YES	-	-	chrXVI	-	AR	M00447	17945629	17945643	agttcctcatGTCCT	YES	-	-	-	-	-	-	-	0.970	+
ENSGACG00000009246	F5	Coagulation factor V Precursor (Activated protein C cofactor)(Proaccelerin, labile factor) [Contains Coagulation factor V heavy chain;Coagulation factor V light chain] [Source:UniProtKB/Swiss-Prot;Acc:P12259]	YES	-	-	chrXVI	-	AR	M00481	17945629	17945643	agttcctcaTGTCCt	YES	-	-	-	-	-	-	-	0.970	+
ENSGACG00000013183	AQP4	Aquaporin-4 (AQP-4)(WCH4)(Mercurial-insensitive water channel)(MIWC) [Source:UniProtKB/Swiss-Prot;Acc:P55087]	-	-	-	chrIII	+	ER	M00191	907744	907762	cgcGGTCActgcagccatg	-	-	-	-	-	-	YES	YES	0.931	-
ENSGACG00000012923	C14orf68	Hepatocellular carcinoma down-regulated mitochondrial carrier protein [Source:UniProtKB/Swiss-Prot;Acc:Q6Q0C1]	-	-	-	chrXVIII	-	ER	M00191	14820600	14820618	gggGGTCAaccggggcatg	-	YES	-	-	-	-	-	-	0.985	-
ENSGACG00000012923	C14orf68	Hepatocellular carcinoma down-regulated mitochondrial carrier protein [Source:UniProtKB/Swiss-Prot;Acc:Q6Q0C1]	-	-	-	chrXVIII	-	AR	M00956	14820650	14820676	tcggggtgtacttccTGTCCtacgacg	-	YES	-	-	-	-	-	-	0.873	+
ENSGACG00000012923	C14orf68	Hepatocellular carcinoma down-regulated mitochondrial carrier protein [Source:UniProtKB/Swiss-Prot;Acc:Q6Q0C1]	-	-	-	chrXVIII	-	AR	M00953	14820650	14820676	tcggggtgtacttccTGTCCtacgacg	-	YES	-	-	-	-	-	-	0.873	+
ENSGACG00000012923	C14orf68	Hepatocellular carcinoma down-regulated mitochondrial carrier protein [Source:UniProtKB/Swiss-Prot;Acc:Q6Q0C1]	-	-	-	chrXVIII	-	AR	M00481	14820656	14820670	tgtacttccTGTCCt	-	YES	-	-	-	-	-	-	0.903	+
ENSGACG00000012923	C14orf68	Hepatocellular carcinoma down-regulated mitochondrial carrier protein [Source:UniProtKB/Swiss-Prot;Acc:Q6Q0C1]	-	-	-	chrXVIII	-	AR	M00481	14820656	14820670	tGTACTtcctgtcct	-	YES	-	-	-	-	-	-	0.903	-
ENSGACG00000012923	C14orf68	Hepatocellular carcinoma down-regulated mitochondrial carrier protein [Source:UniProtKB/Swiss-Prot;Acc:Q6Q0C1]	-	-	-	chrXVIII	-	AR	M00447	14820656	14820670	tgtacttcctGTCCT	-	YES	-	-	-	-	-	-	0.903	+
ENSGACG00000002643	CCT5	T-complex protein 1 subunit epsilon (TCP-1-epsilon)(CCT-epsilon) [Source:UniProtKB/Swiss-Prot;Acc:P48643]	-	-	-	chrXXI	-	AR	M00956	6015944	6015970	cattttggatcccagTGTTGtcatggc	-	-	-	-	-	-	-	YES	0.993	+
ENSGACG00000002643	CCT5	T-complex protein 1 subunit epsilon (TCP-1-epsilon)(CCT-epsilon) [Source:UniProtKB/Swiss-Prot;Acc:P48643]	-	-	-	chrXXI	-	ER	M00191	6016701	6016719	gacGGTCAcctcgccatcc	-	-	-	-	-	-	YES	-	0.936	-
ENSGACG00000002643	CCT5	T-complex protein 1 subunit epsilon (TCP-1-epsilon)(CCT-epsilon) [Source:UniProtKB/Swiss-Prot;Acc:P48643]	-	ARE prox	-	chrXXI	-	AR	M00481	6017463	6017477	tgtaccttaAGTGCg	-	-	-	-	YES	YES	-	-	0.958	+
ENSGACG00000002643	CCT5	T-complex protein 1 subunit epsilon (TCP-1-epsilon)(CCT-epsilon) [Source:UniProtKB/Swiss-Prot;Acc:P48643]	-	-	-	chrXXI	-	ER	M00191	6027630	6027648	ggttggctgttTGACCtca	YES	-	-	-	-	-	-	-	0.972	+
ENSGACG00000006169	BAG2	BAG family molecular chaperone regulator 2 (BAG-2)(Bcl-2-associated athanogene 2) [Source:UniProtKB/Swiss-Prot;Acc:O95816]	-	-	-	chrVI	-	AR	M00956	7594344	7594370	ccaggcggcgcttgaTCTTCttctggt	-	-	-	-	-	-	-	YES	0.840	+
ENSGACG00000006169	BAG2	BAG family molecular chaperone regulator 2 (BAG-2)(Bcl-2-associated athanogene 2) [Source:UniProtKB/Swiss-Prot;Acc:O95816]	-	-	-	chrVI	-	ER	M00191	7594432	7594450	ctcGGTCAcgcaggccgcg	-	-	-	-	-	-	-	YES	0.853	-
ENSGACG00000006169	BAG2	BAG family molecular chaperone regulator 2 (BAG-2)(Bcl-2-associated athanogene 2) [Source:UniProtKB/Swiss-Prot;Acc:O95816]	-	-	-	chrVI	-	AR	M00481	7598833	7598847	cGCACAtcctgcaca	-	YES	-	-	-	-	-	-	0.974	-
ENSGACG00000006169	BAG2	BAG family molecular chaperone regulator 2 (BAG-2)(Bcl-2-associated athanogene 2) [Source:UniProtKB/Swiss-Prot;Acc:O95816]	-	-	-	chrVI	-	AR	M00481	7599157	7599171	cGCACAcggcgcact	-	YES	-	-	-	-	-	-	0.866	-
ENSGACG00000006169	BAG2	BAG family molecular chaperone regulator 2 (BAG-2)(Bcl-2-associated athanogene 2) [Source:UniProtKB/Swiss-Prot;Acc:O95816]	-	-	-	chrVI	-	AR	M00481	7600009	7600023	tggccgacaTGTGCt	-	YES	-	-	-	-	-	-	0.911	+
ENSGACG00000006169	BAG2	BAG family molecular chaperone regulator 2 (BAG-2)(Bcl-2-associated athanogene 2) [Source:UniProtKB/Swiss-Prot;Acc:O95816]	-	-	-	chrVI	-	ER	M00191	7600381	7600399	ttgGGTCAcagggtgagtg	-	YES	-	-	-	-	-	-	0.906	-
ENSGACG00000009557	ALX1	ALX homeobox protein 1 (Cartilage homeoprotein 1)(CART-1) [Source:UniProtKB/Swiss-Prot;Acc:Q15699]	-	ARE prox	-	chrXIX	-	AR	M00447	10845919	10845933	AGGACttgaagtact	-	-	-	-	-	YES	-	-	0.861	-
ENSGACG00000009557	ALX1	ALX homeobox protein 1 (Cartilage homeoprotein 1)(CART-1) [Source:UniProtKB/Swiss-Prot;Acc:Q15699]	-	ARE prox	-	chrXIX	-	AR	M00447	10845919	10845933	aggacttgaaGTACT	-	-	-	-	-	YES	-	-	0.861	+
ENSGACG00000009557	ALX1	ALX homeobox protein 1 (Cartilage homeoprotein 1)(CART-1) [Source:UniProtKB/Swiss-Prot;Acc:Q15699]	-	ARE prox	-	chrXIX	-	AR	M00481	10845919	10845933	aGGACTtgaagtact	-	-	-	-	-	YES	-	-	0.861	-
ENSGACG00000009557	ALX1	ALX homeobox protein 1 (Cartilage homeoprotein 1)(CART-1) [Source:UniProtKB/Swiss-Prot;Acc:Q15699]	-	ARE prox	-	chrXIX	-	AR	M00481	10845919	10845933	aggacttgaAGTACt	-	-	-	-	-	YES	-	-	0.861	+
ENSGACG00000009557	ALX1	ALX homeobox protein 1 (Cartilage homeoprotein 1)(CART-1) [Source:UniProtKB/Swiss-Prot;Acc:Q15699]	-	-	-	chrXIX	-	AR	M00956	10849822	10849848	cttctcaAAACAcgcagtacaaaggca	-	YES	-	-	-	-	-	-	0.836	-
ENSGACG00000009557	ALX1	ALX homeobox protein 1 (Cartilage homeoprotein 1)(CART-1) [Source:UniProtKB/Swiss-Prot;Acc:Q15699]	-	-	-	chrXIX	-	AR	M00953	10849822	10849848	cttctcaAAACAcgcagtacaaaggca	-	YES	-	-	-	-	-	-	0.836	-
ENSGACG00000009160	PHOSPHO1 (1 of 2)	Phosphoethanolamine/phosphocholine phosphatase (EC 3.1.3.75) [Source:UniProtKB/Swiss-Prot;Acc:Q8TCT1]	-	-	-	chrXI	+	ER	M00191	6365772	6365790	ccgGGTCAccagccccgtg	YES	-	-	-	-	-	-	-	0.842	-
ENSGACG00000009160	PHOSPHO1 (1 of 2)	Phosphoethanolamine/phosphocholine phosphatase (EC 3.1.3.75) [Source:UniProtKB/Swiss-Prot;Acc:Q8TCT1]	-	-	-	chrXI	+	AR	M00481	6368616	6368630	ggtacaacaTGTGCa	-	YES	-	-	-	-	-	-	0.949	+
ENSGACG00000009160	PHOSPHO1 (1 of 2)	Phosphoethanolamine/phosphocholine phosphatase (EC 3.1.3.75) [Source:UniProtKB/Swiss-Prot;Acc:Q8TCT1]	-	-	-	chrXI	+	AR	M01201	6368616	6368630	ggtacaacaTGTGCa	-	YES	-	-	-	-	-	-	0.949	+
ENSGACG00000009160	PHOSPHO1 (1 of 2)	Phosphoethanolamine/phosphocholine phosphatase (EC 3.1.3.75) [Source:UniProtKB/Swiss-Prot;Acc:Q8TCT1]	-	-	-	chrXI	+	AR	M00481	6368616	6368630	gGTACAacatgtgca	-	YES	-	-	-	-	-	-	0.949	-
ENSGACG00000009160	PHOSPHO1 (1 of 2)	Phosphoethanolamine/phosphocholine phosphatase (EC 3.1.3.75) [Source:UniProtKB/Swiss-Prot;Acc:Q8TCT1]	-	ARE prox	-	chrXI	+	AR	M00481	6371795	6371809	aGTACAtgcagcgcg	-	-	-	-	YES	-	-	-	1.000	-
ENSGACG00000009160	PHOSPHO1 (1 of 2)	Phosphoethanolamine/phosphocholine phosphatase (EC 3.1.3.75) [Source:UniProtKB/Swiss-Prot;Acc:Q8TCT1]	-	-	-	chrXI	+	AR	M00481	6372104	6372118	cgagcaacaTGTGCa	-	-	-	-	-	-	YES	-	0.863	+
ENSGACG00000011207	SOX8	Transcription factor SOX-8 [Source:UniProtKB/Swiss-Prot;Acc:P57073]	-	-	-	chrXI	-	ER	M00191	9561619	9561637	gcaGGTCAgtatagtcaca	-	-	-	-	-	-	-	YES	0.954	-
ENSGACG00000011207	SOX8	Transcription factor SOX-8 [Source:UniProtKB/Swiss-Prot;Acc:P57073]	-	-	ERE prox	chrXI	-	ER	M00191	9563144	9563162	gcagggagcctTGACCgtc	-	-	-	-	-	YES	-	-	0.899	+
ENSGACG00000011207	SOX8	Transcription factor SOX-8 [Source:UniProtKB/Swiss-Prot;Acc:P57073]	-	ARE prox	-	chrXI	-	AR	M00481	9563214	9563228	ggagctgttTGTGCc	-	-	-	-	-	YES	-	-	0.923	+
ENSGACG00000011207	SOX8	Transcription factor SOX-8 [Source:UniProtKB/Swiss-Prot;Acc:P57073]	-	-	-	chrXI	-	ER	M00191	9571725	9571743	gtgGGTCAacaacgccacc	YES	-	-	-	-	-	-	-	0.994	-
ENSGACG00000011207	SOX8	Transcription factor SOX-8 [Source:UniProtKB/Swiss-Prot;Acc:P57073]	-	-	-	chrXI	-	ER	M00191	9572247	9572265	cattggtaagaTGACCctc	YES	-	-	-	-	-	-	-	0.982	+
ENSGACG00000017390	CNTLN	Centlein (Centrosomal protein) [Source:UniProtKB/Swiss-Prot;Acc:Q9NXG0]	-	-	-	chrIX	-	ER	M00191	7643444	7643462	ccaGGTCAgctcgcagggt	-	YES	-	-	-	-	-	-	0.953	-
ENSGACG00000017390	CNTLN	Centlein (Centrosomal protein) [Source:UniProtKB/Swiss-Prot;Acc:Q9NXG0]	-	-	-	chrIX	-	AR	M00956	7645335	7645361	taggcaaGAACAatttgaaccccagta	-	YES	-	-	-	-	-	-	0.865	-
ENSGACG00000017390	CNTLN	Centlein (Centrosomal protein) [Source:UniProtKB/Swiss-Prot;Acc:Q9NXG0]	-	-	-	chrIX	-	AR	M00953	7645335	7645361	taggcaaGAACAatttgaaccccagta	-	YES	-	-	-	-	-	-	0.865	-
ENSGACG00000017390	CNTLN	Centlein (Centrosomal protein) [Source:UniProtKB/Swiss-Prot;Acc:Q9NXG0]	-	-	-	chrIX	-	AR	M01201	7645341	7645355	aGAACAatttgaacc	-	YES	-	-	-	-	-	-	0.952	-
ENSGACG00000017390	CNTLN	Centlein (Centrosomal protein) [Source:UniProtKB/Swiss-Prot;Acc:Q9NXG0]	-	-	-	chrIX	-	AR	M00481	7645341	7645355	aGAACAatttgaacc	-	YES	-	-	-	-	-	-	0.952	-
ENSGACG00000017390	CNTLN	Centlein (Centrosomal protein) [Source:UniProtKB/Swiss-Prot;Acc:Q9NXG0]	-	-	-	chrIX	-	AR	M00447	7645341	7645355	AGAACaatttgaacc	-	YES	-	-	-	-	-	-	0.952	-
ENSGACG00000017390	CNTLN	Centlein (Centrosomal protein) [Source:UniProtKB/Swiss-Prot;Acc:Q9NXG0]	-	-	-	chrIX	-	ER	M00191	7649254	7649272	ctgGGTCAagtctggattt	YES	-	-	-	-	-	-	-	0.985	-
ENSGACG00000014348	-	-	-	-	-	chrIII	+	AR	M00956	3909930	3909956	tttccaaGACCActtagctcctacaca	-	YES	-	-	-	-	-	-	0.831	-
ENSGACG00000014348	-	-	-	-	-	chrIII	+	AR	M00953	3912233	3912259	tcctataGAACActgtgtaaccgcctg	-	YES	-	-	-	-	-	-	0.924	-
ENSGACG00000014348	-	-	-	-	-	chrIII	+	AR	M00956	3912233	3912259	tcctataGAACActgtgtaaccgcctg	-	YES	-	-	-	-	-	-	0.924	-
ENSGACG00000014348	-	-	-	-	-	chrIII	+	AR	M00481	3912239	3912253	aGAACActgtgtaac	-	YES	-	-	-	-	-	-	0.892	-
ENSGACG00000010510	-	-	-	-	-	chrUn	+	AR	M00481	39940534	39940548	tGAACGagatgatcc	YES	-	-	-	-	-	-	-	0.952	-
ENSGACG00000010510	-	-	-	-	-	chrUn	+	ER	M00191	39943490	39943508	cagGGTCAgagtctggtgt	-	YES	-	-	-	-	-	-	0.938	-
ENSGACG00000010510	-	-	-	-	-	chrUn	+	AR	M00953	39944219	39944245	tagaaaaGAACAaaatgttgtcatatt	-	YES	-	-	-	-	-	-	0.873	-
ENSGACG00000010510	-	-	-	-	-	chrUn	+	AR	M00956	39944219	39944245	tagaaaaGAACAaaatgttgtcatatt	-	YES	-	-	-	-	-	-	0.873	-
ENSGACG00000010510	-	-	-	-	-	chrUn	+	AR	M00956	39944219	39944245	tagaaaagaacaaaaTGTTGtcatatt	-	YES	-	-	-	-	-	-	0.873	+
ENSGACG00000010510	-	-	-	-	-	chrUn	+	AR	M00953	39944219	39944245	tagaaaagaacaaaaTGTTGtcatatt	-	YES	-	-	-	-	-	-	0.873	+
ENSGACG00000010510	-	-	-	-	-	chrUn	+	AR	M00447	39944225	39944239	AGAACaaaatgttgt	-	YES	-	-	-	-	-	-	0.858	-
ENSGACG00000010510	-	-	-	-	-	chrUn	+	AR	M00481	39944225	39944239	aGAACAaaatgttgt	-	YES	-	-	-	-	-	-	0.858	-
ENSGACG00000010510	-	-	YES	ARE prox	-	chrUn	+	AR	M00447	39945980	39945994	AGAACtaacagctct	-	-	-	YES	-	-	-	-	0.974	-
ENSGACG00000003174	FAM45A	Protein FAM45A [Source:UniProtKB/Swiss-Prot;Acc:Q8TCE6]	-	-	-	chrVI	-	AR	M00481	2620318	2620332	cGTACAcatcgaaca	-	-	-	-	-	-	-	YES	0.939	-
ENSGACG00000003174	FAM45A	Protein FAM45A [Source:UniProtKB/Swiss-Prot;Acc:Q8TCE6]	-	-	-	chrVI	-	AR	M00481	2620572	2620586	agtccttccTGTGCc	-	-	-	-	-	-	-	YES	0.977	+
ENSGACG00000003174	FAM45A	Protein FAM45A [Source:UniProtKB/Swiss-Prot;Acc:Q8TCE6]	-	ARE prox	-	chrVI	-	AR	M00481	2621567	2621581	aGAACTggccgaaca	-	-	-	-	-	YES	-	-	0.913	-
ENSGACG00000003174	FAM45A	Protein FAM45A [Source:UniProtKB/Swiss-Prot;Acc:Q8TCE6]	-	ARE prox	-	chrVI	-	AR	M00481	2621618	2621632	aGCACTtgctgagca	-	-	-	-	-	YES	-	-	0.890	-
ENSGACG00000003174	FAM45A	Protein FAM45A [Source:UniProtKB/Swiss-Prot;Acc:Q8TCE6]	-	-	-	chrVI	-	AR	M00447	2624149	2624163	AGTACaagaacatct	-	YES	-	-	-	-	-	-	0.994	-
ENSGACG00000003174	FAM45A	Protein FAM45A [Source:UniProtKB/Swiss-Prot;Acc:Q8TCE6]	-	-	-	chrVI	-	AR	M00481	2624932	2624946	cGTACCgccagtgcc	-	YES	-	-	-	-	-	-	0.972	-
ENSGACG00000003174	FAM45A	Protein FAM45A [Source:UniProtKB/Swiss-Prot;Acc:Q8TCE6]	-	-	-	chrVI	-	AR	M00481	2624932	2624946	cgtaccgccAGTGCc	-	YES	-	-	-	-	-	-	0.972	+
ENSGACG00000003174	FAM45A	Protein FAM45A [Source:UniProtKB/Swiss-Prot;Acc:Q8TCE6]	-	-	-	chrVI	-	ER	M00191	2625275	2625293	ctgGGTCAgatccagcgtc	-	YES	-	-	-	-	-	-	0.924	-
ENSGACG00000003174	FAM45A	Protein FAM45A [Source:UniProtKB/Swiss-Prot;Acc:Q8TCE6]	-	-	-	chrVI	-	AR	M00956	2625726	2625752	acaaggtgtctactgTGTTCtggaaat	-	YES	-	-	-	-	-	-	0.969	+
ENSGACG00000003174	FAM45A	Protein FAM45A [Source:UniProtKB/Swiss-Prot;Acc:Q8TCE6]	-	-	-	chrVI	-	AR	M00953	2625726	2625752	acaaggtgtctactgTGTTCtggaaat	-	YES	-	-	-	-	-	-	0.969	+
ENSGACG00000003174	FAM45A	Protein FAM45A [Source:UniProtKB/Swiss-Prot;Acc:Q8TCE6]	-	-	-	chrVI	-	ER	M00191	2625814	2625832	gcgcaagaattTGACCcaa	-	YES	-	-	-	-	-	-	0.982	+
ENSGACG00000003174	FAM45A	Protein FAM45A [Source:UniProtKB/Swiss-Prot;Acc:Q8TCE6]	-	-	-	chrVI	-	ER	M00191	2626923	2626941	agctttggctcTGACCtga	-	YES	-	-	-	-	-	-	0.988	+
ENSGACG00000003174	FAM45A	Protein FAM45A [Source:UniProtKB/Swiss-Prot;Acc:Q8TCE6]	-	-	-	chrVI	-	ER	M00191	2627051	2627069	ccaGGTCAtcaagcctgcc	YES	-	-	-	-	-	-	-	0.980	-
ENSGACG00000003174	FAM45A	Protein FAM45A [Source:UniProtKB/Swiss-Prot;Acc:Q8TCE6]	-	-	-	chrVI	-	ER	M00191	2629855	2629873	ggctttgaggaTGACCgag	YES	-	-	-	-	-	-	-	0.921	+
ENSGACG00000017020	MORN3	MORN repeat-containing protein 3 [Source:UniProtKB/Swiss-Prot;Acc:Q6PF18]	-	-	-	chrXIV	+	ER	M00191	6632858	6632876	cagGGTCAccgagttgtac	YES	-	-	-	-	-	-	-	0.956	-
ENSGACG00000017020	MORN3	MORN repeat-containing protein 3 [Source:UniProtKB/Swiss-Prot;Acc:Q6PF18]	-	-	-	chrXIV	+	ER	M00191	6635108	6635126	tatGGTCAgtgtgcagtag	-	YES	-	-	-	-	-	-	0.947	-
ENSGACG00000020141	-	-	-	-	-	chrVII	-	ER	M00191	12189536	12189554	ggtGGTCAgggaagccgtc	-	YES	-	-	-	-	-	-	0.847	-
ENSGACG00000020141	-	-	-	-	-	chrVII	-	AR	M00956	12189730	12189756	tttggaaGACCAtccggcacctcagga	-	YES	-	-	-	-	-	-	0.890	-
ENSGACG00000020141	-	-	-	-	-	chrVII	-	AR	M00447	12190849	12190863	AGTACctcggggtct	YES	-	-	-	-	-	-	-	0.987	-
ENSGACG00000020141	-	-	-	-	-	chrVII	-	ER	M00191	12190996	12191014	accGGTCAatcttcgttcc	YES	-	-	-	-	-	-	-	0.915	-
ENSGACG00000009382	CTH	Cystathionine gamma-lyase (EC 4.4.1.1)(Gamma-cystathionase) [Source:UniProtKB/Swiss-Prot;Acc:P32929]	-	-	ERE prox	chrVIII	+	ER	M00191	11791072	11791090	gtcgctgacgaTGACCatc	-	-	YES	-	-	-	-	-	0.832	+
ENSGACG00000018655	GPC3	Glypican-3 Precursor (Intestinal protein OCI-5)(GTR2-2)(MXR7) [Contains Secreted glypican-3] [Source:UniProtKB/Swiss-Prot;Acc:P51654]	-	-	-	chrIV	+	AR	M00956	15974103	15974129	tcctggaGAACAactatgacagggtga	YES	-	-	-	-	-	-	-	0.826	-
ENSGACG00000018655	GPC3	Glypican-3 Precursor (Intestinal protein OCI-5)(GTR2-2)(MXR7) [Contains Secreted glypican-3] [Source:UniProtKB/Swiss-Prot;Acc:P51654]	-	-	-	chrIV	+	AR	M00481	15974840	15974854	aggacgagcAGTTCt	YES	-	-	-	-	-	-	-	0.931	+
ENSGACG00000018655	GPC3	Glypican-3 Precursor (Intestinal protein OCI-5)(GTR2-2)(MXR7) [Contains Secreted glypican-3] [Source:UniProtKB/Swiss-Prot;Acc:P51654]	-	-	-	chrIV	+	AR	M00447	15974840	15974854	aggacgagcaGTTCT	YES	-	-	-	-	-	-	-	0.931	+
ENSGACG00000018655	GPC3	Glypican-3 Precursor (Intestinal protein OCI-5)(GTR2-2)(MXR7) [Contains Secreted glypican-3] [Source:UniProtKB/Swiss-Prot;Acc:P51654]	-	-	-	chrIV	+	AR	M00481	15974840	15974854	aGGACGagcagttct	YES	-	-	-	-	-	-	-	0.931	-
ENSGACG00000018655	GPC3	Glypican-3 Precursor (Intestinal protein OCI-5)(GTR2-2)(MXR7) [Contains Secreted glypican-3] [Source:UniProtKB/Swiss-Prot;Acc:P51654]	-	-	-	chrIV	+	AR	M00447	15974840	15974854	AGGACgagcagttct	YES	-	-	-	-	-	-	-	0.931	-
ENSGACG00000018655	GPC3	Glypican-3 Precursor (Intestinal protein OCI-5)(GTR2-2)(MXR7) [Contains Secreted glypican-3] [Source:UniProtKB/Swiss-Prot;Acc:P51654]	-	-	-	chrIV	+	AR	M00481	15974864	15974878	aGAACTatctgatca	YES	-	-	-	-	-	-	-	0.951	-
ENSGACG00000011028	USP36	Ubiquitin carboxyl-terminal hydrolase 36 (EC 3.1.2.15)(Ubiquitin thioesterase 36)(Ubiquitin-specific-processing protease 36)(Deubiquitinating enzyme 36) [Source:UniProtKB/Swiss-Prot;Acc:Q9P275]	-	-	ERE prox	chrXI	-	ER	M00191	9120267	9120285	caagggcacacTGACCttc	-	-	-	YES	-	-	-	-	0.970	+
ENSGACG00000011028	USP36	Ubiquitin carboxyl-terminal hydrolase 36 (EC 3.1.2.15)(Ubiquitin thioesterase 36)(Ubiquitin-specific-processing protease 36)(Deubiquitinating enzyme 36) [Source:UniProtKB/Swiss-Prot;Acc:Q9P275]	-	-	-	chrXI	-	AR	M00956	9124429	9124455	agcgctgggtcaggcTCTTCttctggg	YES	-	-	-	-	-	-	-	0.897	+
ENSGACG00000011028	USP36	Ubiquitin carboxyl-terminal hydrolase 36 (EC 3.1.2.15)(Ubiquitin thioesterase 36)(Ubiquitin-specific-processing protease 36)(Deubiquitinating enzyme 36) [Source:UniProtKB/Swiss-Prot;Acc:Q9P275]	-	-	-	chrXI	-	ER	M00191	9124433	9124451	ctgGGTCAggctcttcttc	YES	-	-	-	-	-	-	-	0.905	-
ENSGACG00000011028	USP36	Ubiquitin carboxyl-terminal hydrolase 36 (EC 3.1.2.15)(Ubiquitin thioesterase 36)(Ubiquitin-specific-processing protease 36)(Deubiquitinating enzyme 36) [Source:UniProtKB/Swiss-Prot;Acc:Q9P275]	-	-	-	chrXI	-	ER	M00191	9125751	9125769	agatttaatgcTGACCaga	YES	-	-	-	-	-	-	-	0.860	+
ENSGACG00000011028	USP36	Ubiquitin carboxyl-terminal hydrolase 36 (EC 3.1.2.15)(Ubiquitin thioesterase 36)(Ubiquitin-specific-processing protease 36)(Deubiquitinating enzyme 36) [Source:UniProtKB/Swiss-Prot;Acc:Q9P275]	-	-	-	chrXI	-	ER	M00191	9128451	9128469	gctGGTCActgttaagact	YES	-	-	-	-	-	-	-	0.868	-
ENSGACG00000015173	-	-	-	-	-	chrUn	-	AR	M00956	17246117	17246143	cctggaggtcctcctTCTTCtgcaggg	-	-	-	-	-	-	-	YES	0.938	+
ENSGACG00000015173	-	-	-	-	-	chrUn	-	AR	M00481	17246141	17246155	gggccacaaAGTCCc	-	-	-	-	-	-	-	YES	0.992	+
ENSGACG00000015173	-	-	-	-	-	chrUn	-	AR	M00956	17246420	17246446	cagcgtaGAACAtgcagaagacctttc	-	-	-	-	-	-	YES	-	0.929	-
ENSGACG00000015173	-	-	-	-	-	chrUn	-	ER	M00191	17246459	17246477	ctggtgctgcaTGACCata	-	-	-	-	-	-	YES	-	0.806	+
ENSGACG00000015173	-	-	-	ARE prox	-	chrUn	-	AR	M00481	17246785	17246799	aGCACCactcgttcg	-	-	-	-	-	YES	-	-	0.993	-
ENSGACG00000015173	-	-	-	ARE prox	-	chrUn	-	AR	M00481	17246785	17246799	agcaccactCGTTCg	-	-	-	-	-	YES	-	-	0.993	+
ENSGACG00000015173	-	-	-	ARE prox	-	chrUn	-	AR	M00956	17246930	17246956	ggtaggaGAACAtgcagaggatgagcg	-	-	-	-	-	YES	-	-	0.997	-
ENSGACG00000015173	-	-	-	-	-	chrUn	-	AR	M00481	17252244	17252258	aGGACAtgcagacct	YES	-	-	-	-	-	-	-	0.899	-
ENSGACG00000015173	-	-	-	-	-	chrUn	-	AR	M00447	17252244	17252258	AGGACatgcagacct	YES	-	-	-	-	-	-	-	0.899	-
ENSGACG00000015173	-	-	-	-	-	chrUn	-	AR	M00481	17253806	17253820	aGCACTaccaggccc	YES	-	-	-	-	-	-	-	0.933	-
ENSGACG00000015173	-	-	-	-	-	chrUn	-	AR	M00447	17253893	17253907	actacttcctGTTCG	YES	-	-	-	-	-	-	-	0.966	+
ENSGACG00000018675	-	-	-	-	-	chrIX	+	ER	M00191	13804887	13804905	ccaGGTCAaagatggagct	YES	-	-	-	-	-	-	-	0.989	-
ENSGACG00000018675	-	-	-	-	-	chrIX	+	ER	M00191	13806242	13806260	caaGGTCAgcgttgagtca	YES	-	-	-	-	-	-	-	0.822	-
ENSGACG00000018675	-	-	-	-	-	chrIX	+	AR	M00956	13809200	13809226	cataaaaGAACAatggttgactggaag	YES	-	-	-	-	-	-	-	0.964	-
ENSGACG00000018675	-	-	-	-	ERE prox	chrIX	+	ER	M00191	13814004	13814022	gtaatgctgtgTGACCgac	-	-	-	YES	-	-	-	-	0.936	+
ENSGACG00000018675	-	-	-	-	-	chrIX	+	AR	M00956	13815776	13815802	ggtttcaGAACAggagagccaaggcca	-	-	-	-	-	-	-	YES	0.995	-
ENSGACG00000019003	NANOS3	Nanos homolog 3 [Source:UniProtKB/Swiss-Prot;Acc:P60323]	-	-	-	chrIX	-	AR	M00956	15128065	15128091	tacctcaGAACAgggagcaggactttg	YES	-	-	-	-	-	-	-	0.886	-
ENSGACG00000010571	-	-	-	-	-	chrXIII	+	ER	M00191	11502904	11502922	tgcGGTCAgtcaagattcc	YES	-	-	-	-	-	-	-	0.976	-
ENSGACG00000010571	-	-	-	-	ERE prox	chrXIII	+	ER	M00191	11510092	11510110	cacgcccacttTGACCact	-	-	-	-	-	YES	-	-	0.993	+
ENSGACG00000010571	-	-	-	-	-	chrXIII	+	ER	M00191	11510166	11510184	tttGGTCAacggagacaac	-	-	-	-	-	-	YES	-	0.943	-
ENSGACG00000013726	P2RY11	P2Y purinoceptor 11 (P2Y11) [Source:UniProtKB/Swiss-Prot;Acc:Q96G91]	-	-	-	chrXI	+	ER	M00191	13412015	13412033	tccGGTCAgctttcatttt	YES	-	-	-	-	-	-	-	0.964	-
ENSGACG00000013726	P2RY11	P2Y purinoceptor 11 (P2Y11) [Source:UniProtKB/Swiss-Prot;Acc:Q96G91]	-	-	-	chrXI	+	AR	M00953	13412164	13412190	tgctgtaGATCAccatgttcatgagag	YES	-	-	-	-	-	-	-	0.997	-
ENSGACG00000013726	P2RY11	P2Y purinoceptor 11 (P2Y11) [Source:UniProtKB/Swiss-Prot;Acc:Q96G91]	-	-	-	chrXI	+	AR	M00956	13412164	13412190	tgctgtaGATCAccatgttcatgagag	YES	-	-	-	-	-	-	-	0.997	-
ENSGACG00000013726	P2RY11	P2Y purinoceptor 11 (P2Y11) [Source:UniProtKB/Swiss-Prot;Acc:Q96G91]	-	-	-	chrXI	+	AR	M00956	13412164	13412190	tgctgtagatcaccaTGTTCatgagag	YES	-	-	-	-	-	-	-	0.997	+
ENSGACG00000013726	P2RY11	P2Y purinoceptor 11 (P2Y11) [Source:UniProtKB/Swiss-Prot;Acc:Q96G91]	-	-	-	chrXI	+	AR	M00481	13412170	13412184	agatcaccaTGTTCa	YES	-	-	-	-	-	-	-	0.999	+
ENSGACG00000013726	P2RY11	P2Y purinoceptor 11 (P2Y11) [Source:UniProtKB/Swiss-Prot;Acc:Q96G91]	-	-	-	chrXI	+	AR	M00447	13412170	13412184	agatcaccatGTTCA	YES	-	-	-	-	-	-	-	0.999	+
ENSGACG00000013726	P2RY11	P2Y purinoceptor 11 (P2Y11) [Source:UniProtKB/Swiss-Prot;Acc:Q96G91]	-	-	-	chrXI	+	AR	M00956	13413541	13413567	cctgagcgaggcggcTGTTCttgttct	YES	-	-	-	-	-	-	-	0.802	+
ENSGACG00000013726	P2RY11	P2Y purinoceptor 11 (P2Y11) [Source:UniProtKB/Swiss-Prot;Acc:Q96G91]	-	-	-	chrXI	+	AR	M00956	13413547	13413573	cgaggcggctgttctTGTTCttgccaa	YES	-	-	-	-	-	-	-	0.816	+
ENSGACG00000013726	P2RY11	P2Y purinoceptor 11 (P2Y11) [Source:UniProtKB/Swiss-Prot;Acc:Q96G91]	-	-	-	chrXI	+	ER	M00191	13413596	13413614	caacaggccggTGACCatc	YES	-	-	-	-	-	-	-	0.985	+
ENSGACG00000013726	P2RY11	P2Y purinoceptor 11 (P2Y11) [Source:UniProtKB/Swiss-Prot;Acc:Q96G91]	-	-	-	chrXI	+	AR	M00956	13413628	13413654	agtaactctcccagcTGTTCtgcagat	YES	-	-	-	-	-	-	-	0.989	+
ENSGACG00000013726	P2RY11	P2Y purinoceptor 11 (P2Y11) [Source:UniProtKB/Swiss-Prot;Acc:Q96G91]	-	-	-	chrXI	+	ER	M00191	13417416	13417434	accacttggagTGACCcac	-	YES	-	-	-	-	-	-	0.821	+
ENSGACG00000013726	P2RY11	P2Y purinoceptor 11 (P2Y11) [Source:UniProtKB/Swiss-Prot;Acc:Q96G91]	-	-	-	chrXI	+	AR	M00956	13417934	13417960	tgtttcaGAACAtgtttccctcgatta	-	YES	-	-	-	-	-	-	0.993	-
ENSGACG00000013726	P2RY11	P2Y purinoceptor 11 (P2Y11) [Source:UniProtKB/Swiss-Prot;Acc:Q96G91]	-	-	-	chrXI	+	AR	M00447	13417940	13417954	AGAACatgtttccct	-	YES	-	-	-	-	-	-	0.994	-
ENSGACG00000013726	P2RY11	P2Y purinoceptor 11 (P2Y11) [Source:UniProtKB/Swiss-Prot;Acc:Q96G91]	-	-	-	chrXI	+	ER	M00191	13418783	13418801	cgccgtccgttTGACCgag	-	YES	-	-	-	-	-	-	0.956	+
ENSGACG00000020238	-	-	-	-	ERE prox	chrVII	-	ER	M00191	14789229	14789247	tttGGTCAtctcctctgac	-	-	-	YES	-	-	-	-	0.816	-
ENSGACG00000008912	COMTD1 (2 of 2)	Catechol-O-methyltransferase domain-containing protein 1 (EC 2.1.1.-) [Source:UniProtKB/Swiss-Prot;Acc:Q86VU5]	-	-	-	chrVI	+	ER	M00191	10399193	10399211	caagctgctctTGACCtta	-	YES	-	-	-	-	-	-	0.993	+
ENSGACG00000008912	COMTD1 (2 of 2)	Catechol-O-methyltransferase domain-containing protein 1 (EC 2.1.1.-) [Source:UniProtKB/Swiss-Prot;Acc:Q86VU5]	-	-	-	chrVI	+	ER	M00191	10399588	10399606	gggGGTCAtctcagactga	-	YES	-	-	-	-	-	-	0.849	-
ENSGACG00000008912	COMTD1 (2 of 2)	Catechol-O-methyltransferase domain-containing protein 1 (EC 2.1.1.-) [Source:UniProtKB/Swiss-Prot;Acc:Q86VU5]	-	-	-	chrVI	+	ER	M00191	10400995	10401013	acgGGTCAattcaacacga	-	YES	-	-	-	-	-	-	0.806	-
ENSGACG00000015454	DPEP1	Dipeptidase 1 Precursor (EC 3.4.13.19)(Microsomal dipeptidase)(Renal dipeptidase)(hRDP)(Dehydropeptidase-I) [Source:UniProtKB/Swiss-Prot;Acc:P16444]	-	-	-	chrII	-	AR	M00481	8582797	8582811	gGTACAtggtgcgca	-	-	-	-	-	-	-	YES	0.947	-
ENSGACG00000015454	DPEP1	Dipeptidase 1 Precursor (EC 3.4.13.19)(Microsomal dipeptidase)(Renal dipeptidase)(hRDP)(Dehydropeptidase-I) [Source:UniProtKB/Swiss-Prot;Acc:P16444]	-	-	-	chrII	-	ER	M00191	8593657	8593675	gctGGTCAgtacagacctt	YES	-	-	-	-	-	-	-	0.885	-
ENSGACG00000011131	FAF1	FAS-associated factor 1 (hFAF1)(UBX domain-containing protein 3A)(UBX domain-containing protein 12) [Source:UniProtKB/Swiss-Prot;Acc:Q9UNN5]	YES	ARE prox	-	chrVIII	+	AR	M00956	13888738	13888764	gcggcgaGAGCAacatggaccgagaaa	-	-	-	-	YES	-	-	-	0.953	-
ENSGACG00000016122	RGS18	Regulator of G-protein signaling 18 (RGS18) [Source:UniProtKB/Swiss-Prot;Acc:Q9NS28]	-	-	-	chrIII	-	AR	M00956	9447340	9447366	ccagccagaactcaaTGTTTtcctcac	-	-	-	-	-	-	-	YES	0.965	+
ENSGACG00000016122	RGS18	Regulator of G-protein signaling 18 (RGS18) [Source:UniProtKB/Swiss-Prot;Acc:Q9NS28]	-	-	-	chrIII	-	AR	M00953	9447340	9447366	ccagccaGAACTcaatgttttcctcac	-	-	-	-	-	-	-	YES	0.965	-
ENSGACG00000016122	RGS18	Regulator of G-protein signaling 18 (RGS18) [Source:UniProtKB/Swiss-Prot;Acc:Q9NS28]	-	-	-	chrIII	-	AR	M00953	9447340	9447366	ccagccagaactcaaTGTTTtcctcac	-	-	-	-	-	-	-	YES	0.965	+
ENSGACG00000016122	RGS18	Regulator of G-protein signaling 18 (RGS18) [Source:UniProtKB/Swiss-Prot;Acc:Q9NS28]	-	-	-	chrIII	-	AR	M00447	9447346	9447360	AGAACtcaatgtttt	-	-	-	-	-	-	-	YES	0.990	-
ENSGACG00000012004	FLVCR1	Feline leukemia virus subgroup C receptor-related protein 1 (Feline leukemia virus subgroup C receptor)(hFLVCR) [Source:UniProtKB/Swiss-Prot;Acc:Q9Y5Y0]	-	ARE prox	-	chrXVIII	+	AR	M00481	12850218	12850232	tgttcagccTGTACt	-	-	-	-	-	YES	-	-	0.981	+
ENSGACG00000012004	FLVCR1	Feline leukemia virus subgroup C receptor-related protein 1 (Feline leukemia virus subgroup C receptor)(hFLVCR) [Source:UniProtKB/Swiss-Prot;Acc:Q9Y5Y0]	YES	-	ERE prox	chrXVIII	+	ER	M00191	12850234	12850252	gctGGTCAacgccttccag	-	-	-	-	-	YES	-	-	0.996	-
ENSGACG00000012004	FLVCR1	Feline leukemia virus subgroup C receptor-related protein 1 (Feline leukemia virus subgroup C receptor)(hFLVCR) [Source:UniProtKB/Swiss-Prot;Acc:Q9Y5Y0]	YES	-	-	chrXVIII	+	AR	M00481	12851101	12851115	cgcccaggcCGTCCt	-	-	-	-	-	-	-	YES	0.870	+
ENSGACG00000011036	TIMP2 (2 of 2)	Metalloproteinase inhibitor 2 Precursor (Tissue inhibitor of metalloproteinases 2)(TIMP-2)(CSC-21K) [Source:UniProtKB/Swiss-Prot;Acc:P16035]	-	-	-	chrXI	-	ER	M00191	9128451	9128469	gctGGTCActgttaagact	-	-	-	-	-	-	-	YES	0.868	-
ENSGACG00000011036	TIMP2 (2 of 2)	Metalloproteinase inhibitor 2 Precursor (Tissue inhibitor of metalloproteinases 2)(TIMP-2)(CSC-21K) [Source:UniProtKB/Swiss-Prot;Acc:P16035]	-	-	-	chrXI	-	ER	M00191	9133120	9133138	cgctgtggcagTGACCcac	-	YES	-	-	-	-	-	-	0.964	+
ENSGACG00000011036	TIMP2 (2 of 2)	Metalloproteinase inhibitor 2 Precursor (Tissue inhibitor of metalloproteinases 2)(TIMP-2)(CSC-21K) [Source:UniProtKB/Swiss-Prot;Acc:P16035]	-	-	-	chrXI	-	ER	M00191	9135344	9135362	actGGTCAtcgggacaggg	YES	-	-	-	-	-	-	-	0.847	-
ENSGACG00000011036	TIMP2 (2 of 2)	Metalloproteinase inhibitor 2 Precursor (Tissue inhibitor of metalloproteinases 2)(TIMP-2)(CSC-21K) [Source:UniProtKB/Swiss-Prot;Acc:P16035]	-	-	-	chrXI	-	AR	M00481	9138738	9138752	cGTACTtcacgtccc	YES	-	-	-	-	-	-	-	0.927	-
ENSGACG00000011036	TIMP2 (2 of 2)	Metalloproteinase inhibitor 2 Precursor (Tissue inhibitor of metalloproteinases 2)(TIMP-2)(CSC-21K) [Source:UniProtKB/Swiss-Prot;Acc:P16035]	-	-	-	chrXI	-	AR	M00481	9138738	9138752	cgtacttcaCGTCCc	YES	-	-	-	-	-	-	-	0.927	+
ENSGACG00000011036	TIMP2 (2 of 2)	Metalloproteinase inhibitor 2 Precursor (Tissue inhibitor of metalloproteinases 2)(TIMP-2)(CSC-21K) [Source:UniProtKB/Swiss-Prot;Acc:P16035]	-	-	-	chrXI	-	AR	M00481	9138804	9138818	tGTACGtggcgaccc	YES	-	-	-	-	-	-	-	0.812	-
ENSGACG00000013900	FGF12 (1 of 2)	Fibroblast growth factor 12 (FGF-12)(Fibroblast growth factor homologous factor 1)(FHF-1)(Myocyte-activating factor) [Source:UniProtKB/Swiss-Prot;Acc:P61328]	YES	-	-	chrIII	+	ER	M00191	2190756	2190774	aaatcagcttgTGACCata	YES	-	-	-	-	-	-	-	0.824	+
ENSGACG00000013900	FGF12 (1 of 2)	Fibroblast growth factor 12 (FGF-12)(Fibroblast growth factor homologous factor 1)(FHF-1)(Myocyte-activating factor) [Source:UniProtKB/Swiss-Prot;Acc:P61328]	YES	-	-	chrIII	+	AR	M00481	2192319	2192333	tggacgtgaAGTACt	-	YES	-	-	-	-	-	-	0.918	+
ENSGACG00000013900	FGF12 (1 of 2)	Fibroblast growth factor 12 (FGF-12)(Fibroblast growth factor homologous factor 1)(FHF-1)(Myocyte-activating factor) [Source:UniProtKB/Swiss-Prot;Acc:P61328]	YES	-	-	chrIII	+	AR	M00481	2192319	2192333	tGGACGtgaagtact	-	YES	-	-	-	-	-	-	0.918	-
ENSGACG00000013900	FGF12 (1 of 2)	Fibroblast growth factor 12 (FGF-12)(Fibroblast growth factor homologous factor 1)(FHF-1)(Myocyte-activating factor) [Source:UniProtKB/Swiss-Prot;Acc:P61328]	YES	-	-	chrIII	+	AR	M00956	2192631	2192657	cgtgccagtacgccaTGTCCtgagagc	-	YES	-	-	-	-	-	-	0.944	+
ENSGACG00000013900	FGF12 (1 of 2)	Fibroblast growth factor 12 (FGF-12)(Fibroblast growth factor homologous factor 1)(FHF-1)(Myocyte-activating factor) [Source:UniProtKB/Swiss-Prot;Acc:P61328]	YES	-	-	chrIII	+	AR	M00953	2192631	2192657	cgtgccagtacgccaTGTCCtgagagc	-	YES	-	-	-	-	-	-	0.944	+
ENSGACG00000013900	FGF12 (1 of 2)	Fibroblast growth factor 12 (FGF-12)(Fibroblast growth factor homologous factor 1)(FHF-1)(Myocyte-activating factor) [Source:UniProtKB/Swiss-Prot;Acc:P61328]	YES	-	-	chrIII	+	AR	M00481	2192637	2192651	agtacgccaTGTCCt	-	YES	-	-	-	-	-	-	0.925	+
ENSGACG00000013900	FGF12 (1 of 2)	Fibroblast growth factor 12 (FGF-12)(Fibroblast growth factor homologous factor 1)(FHF-1)(Myocyte-activating factor) [Source:UniProtKB/Swiss-Prot;Acc:P61328]	YES	-	-	chrIII	+	AR	M01201	2192637	2192651	agtacgccaTGTCCt	-	YES	-	-	-	-	-	-	0.925	+
ENSGACG00000013900	FGF12 (1 of 2)	Fibroblast growth factor 12 (FGF-12)(Fibroblast growth factor homologous factor 1)(FHF-1)(Myocyte-activating factor) [Source:UniProtKB/Swiss-Prot;Acc:P61328]	YES	-	-	chrIII	+	AR	M00481	2192637	2192651	aGTACGccatgtcct	-	YES	-	-	-	-	-	-	0.925	-
ENSGACG00000013900	FGF12 (1 of 2)	Fibroblast growth factor 12 (FGF-12)(Fibroblast growth factor homologous factor 1)(FHF-1)(Myocyte-activating factor) [Source:UniProtKB/Swiss-Prot;Acc:P61328]	YES	-	-	chrIII	+	AR	M00447	2192637	2192651	agtacgccatGTCCT	-	YES	-	-	-	-	-	-	0.925	+
ENSGACG00000013900	FGF12 (1 of 2)	Fibroblast growth factor 12 (FGF-12)(Fibroblast growth factor homologous factor 1)(FHF-1)(Myocyte-activating factor) [Source:UniProtKB/Swiss-Prot;Acc:P61328]	YES	-	-	chrIII	+	AR	M00447	2192637	2192651	AGTACgccatgtcct	-	YES	-	-	-	-	-	-	0.925	-
ENSGACG00000013900	FGF12 (1 of 2)	Fibroblast growth factor 12 (FGF-12)(Fibroblast growth factor homologous factor 1)(FHF-1)(Myocyte-activating factor) [Source:UniProtKB/Swiss-Prot;Acc:P61328]	YES	-	-	chrIII	+	AR	M00481	2204999	2205013	aGCACActgggatct	-	YES	-	-	-	-	-	YES	0.896	-
ENSGACG00000013900	FGF12 (1 of 2)	Fibroblast growth factor 12 (FGF-12)(Fibroblast growth factor homologous factor 1)(FHF-1)(Myocyte-activating factor) [Source:UniProtKB/Swiss-Prot;Acc:P61328]	YES	-	-	chrIII	+	AR	M00447	2204999	2205013	AGCACactgggatct	-	YES	-	-	-	-	-	YES	0.896	-
ENSGACG00000013900	FGF12 (1 of 2)	Fibroblast growth factor 12 (FGF-12)(Fibroblast growth factor homologous factor 1)(FHF-1)(Myocyte-activating factor) [Source:UniProtKB/Swiss-Prot;Acc:P61328]	YES	ARE prox	-	chrIII	+	AR	M00481	2210049	2210063	agatccaccTGTTCc	-	-	-	-	-	YES	-	-	0.932	+
ENSGACG00000013900	FGF12 (1 of 2)	Fibroblast growth factor 12 (FGF-12)(Fibroblast growth factor homologous factor 1)(FHF-1)(Myocyte-activating factor) [Source:UniProtKB/Swiss-Prot;Acc:P61328]	-	-	-	chrIII	+	ER	M00191	2211070	2211088	ctaGGTCAgtagctcagcc	-	-	-	-	-	-	-	YES	0.992	-
ENSGACG00000006765	LGI1 (2 of 2)	Leucine-rich glioma-inactivated protein 1 Precursor (Epitempin-1) [Source:UniProtKB/Swiss-Prot;Acc:O95970]	-	-	-	chrV	+	ER	M00191	8813790	8813808	cttacggagttTGACCagt	YES	-	-	-	-	-	-	-	0.952	+
ENSGACG00000006765	LGI1 (2 of 2)	Leucine-rich glioma-inactivated protein 1 Precursor (Epitempin-1) [Source:UniProtKB/Swiss-Prot;Acc:O95970]	-	-	-	chrV	+	ER	M00191	8813894	8813912	cacactcaaacTGACCtgg	YES	-	-	-	-	-	-	-	0.824	+
ENSGACG00000002269	COL18A1 (1 of 2)	Collagen alpha-1(XVIII) chain Precursor [Contains Endostatin] [Source:UniProtKB/Swiss-Prot;Acc:P39060]	-	ARE prox	-	chrXVI	-	AR	M00481	4966155	4966169	aGGACCcggaggtcc	-	-	-	-	YES	-	-	-	0.976	-
ENSGACG00000002269	COL18A1 (1 of 2)	Collagen alpha-1(XVIII) chain Precursor [Contains Endostatin] [Source:UniProtKB/Swiss-Prot;Acc:P39060]	-	ARE prox	-	chrXVI	-	AR	M00481	4966391	4966405	ggtccaggaGGTCCa	-	-	-	YES	-	-	-	-	0.829	+
ENSGACG00000002269	COL18A1 (1 of 2)	Collagen alpha-1(XVIII) chain Precursor [Contains Endostatin] [Source:UniProtKB/Swiss-Prot;Acc:P39060]	-	ARE prox	-	chrXVI	-	AR	M00481	4966400	4966414	ggtccaggtGGTCCt	-	-	-	YES	-	-	-	-	0.928	+
ENSGACG00000002269	COL18A1 (1 of 2)	Collagen alpha-1(XVIII) chain Precursor [Contains Endostatin] [Source:UniProtKB/Swiss-Prot;Acc:P39060]	-	ARE prox	-	chrXVI	-	AR	M00956	4966741	4966767	ccaccaggttctcccTTTTCtcccttc	-	-	-	YES	-	-	-	-	0.810	+
ENSGACG00000002269	COL18A1 (1 of 2)	Collagen alpha-1(XVIII) chain Precursor [Contains Endostatin] [Source:UniProtKB/Swiss-Prot;Acc:P39060]	-	ARE prox	-	chrXVI	-	AR	M00481	4967725	4967739	ggtccaggtGGTCCc	-	-	YES	-	-	-	-	-	0.847	+
ENSGACG00000002269	COL18A1 (1 of 2)	Collagen alpha-1(XVIII) chain Precursor [Contains Endostatin] [Source:UniProtKB/Swiss-Prot;Acc:P39060]	-	-	-	chrXVI	-	AR	M00481	4975030	4975044	ggtcccggaGGTCCt	YES	-	-	-	-	-	-	-	0.978	+
ENSGACG00000002269	COL18A1 (1 of 2)	Collagen alpha-1(XVIII) chain Precursor [Contains Endostatin] [Source:UniProtKB/Swiss-Prot;Acc:P39060]	-	-	-	chrXVI	-	ER	M00191	4990213	4990231	taaattgcagtTGACCtcc	-	YES	-	-	-	-	-	-	0.808	+
ENSGACG00000001067	TRHDE	Thyrotropin-releasing hormone-degrading ectoenzyme (TRH-degrading ectoenzyme)(TRH-DE)(EC 3.4.19.6)(TRH-specific aminopeptidase)(Thyroliberinase)(Pyroglutamyl-peptidase II)(PAP-II) [Source:UniProtKB/Swiss-Prot;Acc:Q9UKU6]	-	ARE prox	-	chrUn	-	AR	M00956	27311785	27311811	ttacactGAACAggctgtactcgtcgg	-	-	-	YES	-	-	-	-	0.821	-
ENSGACG00000001067	TRHDE	Thyrotropin-releasing hormone-degrading ectoenzyme (TRH-degrading ectoenzyme)(TRH-DE)(EC 3.4.19.6)(TRH-specific aminopeptidase)(Thyroliberinase)(Pyroglutamyl-peptidase II)(PAP-II) [Source:UniProtKB/Swiss-Prot;Acc:Q9UKU6]	-	ARE prox	-	chrUn	-	AR	M00953	27311785	27311811	ttacactGAACAggctgtactcgtcgg	-	-	-	YES	-	-	-	-	0.821	-
ENSGACG00000001067	TRHDE	Thyrotropin-releasing hormone-degrading ectoenzyme (TRH-degrading ectoenzyme)(TRH-DE)(EC 3.4.19.6)(TRH-specific aminopeptidase)(Thyroliberinase)(Pyroglutamyl-peptidase II)(PAP-II) [Source:UniProtKB/Swiss-Prot;Acc:Q9UKU6]	-	ARE prox	-	chrUn	-	AR	M00956	27311785	27311811	ttacactgaacaggcTGTACtcgtcgg	-	-	-	YES	-	-	-	-	0.821	+
ENSGACG00000001067	TRHDE	Thyrotropin-releasing hormone-degrading ectoenzyme (TRH-degrading ectoenzyme)(TRH-DE)(EC 3.4.19.6)(TRH-specific aminopeptidase)(Thyroliberinase)(Pyroglutamyl-peptidase II)(PAP-II) [Source:UniProtKB/Swiss-Prot;Acc:Q9UKU6]	-	ARE prox	-	chrUn	-	AR	M00953	27311785	27311811	ttacactgaacaggcTGTACtcgtcgg	-	-	-	YES	-	-	-	-	0.821	+
ENSGACG00000001067	TRHDE	Thyrotropin-releasing hormone-degrading ectoenzyme (TRH-degrading ectoenzyme)(TRH-DE)(EC 3.4.19.6)(TRH-specific aminopeptidase)(Thyroliberinase)(Pyroglutamyl-peptidase II)(PAP-II) [Source:UniProtKB/Swiss-Prot;Acc:Q9UKU6]	-	ARE prox	-	chrUn	-	AR	M00481	27311791	27311805	tgaacaggcTGTACt	-	-	-	YES	-	-	-	-	0.946	+
ENSGACG00000001067	TRHDE	Thyrotropin-releasing hormone-degrading ectoenzyme (TRH-degrading ectoenzyme)(TRH-DE)(EC 3.4.19.6)(TRH-specific aminopeptidase)(Thyroliberinase)(Pyroglutamyl-peptidase II)(PAP-II) [Source:UniProtKB/Swiss-Prot;Acc:Q9UKU6]	-	ARE prox	-	chrUn	-	AR	M01201	27311791	27311805	tgaacaggcTGTACt	-	-	-	YES	-	-	-	-	0.946	+
ENSGACG00000001067	TRHDE	Thyrotropin-releasing hormone-degrading ectoenzyme (TRH-degrading ectoenzyme)(TRH-DE)(EC 3.4.19.6)(TRH-specific aminopeptidase)(Thyroliberinase)(Pyroglutamyl-peptidase II)(PAP-II) [Source:UniProtKB/Swiss-Prot;Acc:Q9UKU6]	-	ARE prox	-	chrUn	-	AR	M00481	27311791	27311805	tGAACAggctgtact	-	-	-	YES	-	-	-	-	0.946	-
ENSGACG00000001067	TRHDE	Thyrotropin-releasing hormone-degrading ectoenzyme (TRH-degrading ectoenzyme)(TRH-DE)(EC 3.4.19.6)(TRH-specific aminopeptidase)(Thyroliberinase)(Pyroglutamyl-peptidase II)(PAP-II) [Source:UniProtKB/Swiss-Prot;Acc:Q9UKU6]	-	ARE prox	-	chrUn	-	AR	M00447	27311791	27311805	TGAACaggctgtact	-	-	-	YES	-	-	-	-	0.946	-
ENSGACG00000001067	TRHDE	Thyrotropin-releasing hormone-degrading ectoenzyme (TRH-degrading ectoenzyme)(TRH-DE)(EC 3.4.19.6)(TRH-specific aminopeptidase)(Thyroliberinase)(Pyroglutamyl-peptidase II)(PAP-II) [Source:UniProtKB/Swiss-Prot;Acc:Q9UKU6]	-	ARE prox	-	chrUn	-	AR	M00447	27311791	27311805	tgaacaggctGTACT	-	-	-	YES	-	-	-	-	0.946	+
ENSGACG00000018120	IGFBP4	Insulin-like growth factor-binding protein 4 Precursor (IGF-binding protein 4)(IGFBP-4)(IBP-4) [Source:UniProtKB/Swiss-Prot;Acc:P22692]	-	-	-	chrIX	-	AR	M00481	10088039	10088053	cgtactgctGGTGCa	YES	-	-	-	-	-	-	-	0.989	+
ENSGACG00000018120	IGFBP4	Insulin-like growth factor-binding protein 4 Precursor (IGF-binding protein 4)(IGFBP-4)(IBP-4) [Source:UniProtKB/Swiss-Prot;Acc:P22692]	-	-	-	chrIX	-	AR	M00481	10088039	10088053	cGTACTgctggtgca	YES	-	-	-	-	-	-	-	0.989	-
ENSGACG00000018120	IGFBP4	Insulin-like growth factor-binding protein 4 Precursor (IGF-binding protein 4)(IGFBP-4)(IBP-4) [Source:UniProtKB/Swiss-Prot;Acc:P22692]	-	-	-	chrIX	-	ER	M00191	10088090	10088108	cccaaagtaccTGACCtca	YES	-	-	-	-	-	-	-	0.854	+
ENSGACG00000018120	IGFBP4	Insulin-like growth factor-binding protein 4 Precursor (IGF-binding protein 4)(IGFBP-4)(IBP-4) [Source:UniProtKB/Swiss-Prot;Acc:P22692]	-	-	-	chrIX	-	AR	M00481	10089292	10089306	ggtgccatgTGTACa	YES	-	-	-	-	-	-	-	0.930	+
ENSGACG00000018120	IGFBP4	Insulin-like growth factor-binding protein 4 Precursor (IGF-binding protein 4)(IGFBP-4)(IBP-4) [Source:UniProtKB/Swiss-Prot;Acc:P22692]	-	-	-	chrIX	-	ER	M00191	10089944	10089962	tgtGGTCAccaaaatgttg	YES	-	-	-	-	-	-	-	0.941	-
ENSGACG00000011337	PVRL3 (2 of 2)	Poliovirus receptor-related protein 3 Precursor (Nectin-3)(CDw113)(CD113 antigen) [Source:UniProtKB/Swiss-Prot;Acc:Q9NQS3]	-	-	-	chrI	+	ER	M00191	12471037	12471055	tctgaaagtatTGACCtgc	-	-	-	-	-	-	YES	-	0.959	+
ENSGACG00000011337	PVRL3 (2 of 2)	Poliovirus receptor-related protein 3 Precursor (Nectin-3)(CDw113)(CD113 antigen) [Source:UniProtKB/Swiss-Prot;Acc:Q9NQS3]	-	ARE prox	-	chrI	+	AR	M00956	12484471	12484497	tggggaaGAACAtcacgctgggctgca	-	-	-	-	YES	-	-	-	0.933	-
ENSGACG00000011337	PVRL3 (2 of 2)	Poliovirus receptor-related protein 3 Precursor (Nectin-3)(CDw113)(CD113 antigen) [Source:UniProtKB/Swiss-Prot;Acc:Q9NQS3]	-	-	-	chrI	+	ER	M00191	12485496	12485514	tgcGGTCAgcgtatgtttg	-	-	-	-	-	-	-	YES	0.811	-
ENSGACG00000008910	-	-	-	-	-	chrXVIII	-	AR	M00481	8559665	8559679	cGTACGagaggttcc	-	-	-	-	-	-	YES	-	0.994	-
ENSGACG00000008910	-	-	-	-	-	chrXVIII	-	AR	M00481	8559665	8559679	cgtacgagaGGTTCc	-	-	-	-	-	-	YES	-	0.994	+
ENSGACG00000008910	-	-	-	-	ERE prox	chrXVIII	-	ER	M00191	8560031	8560049	ccgGGTCAatggccacgtc	-	-	-	-	YES	-	-	-	0.982	-
ENSGACG00000008910	-	-	-	-	-	chrXVIII	-	ER	M00191	8564706	8564724	ccaGGTCAtccagcagttg	-	YES	-	-	-	-	-	-	0.847	-
ENSGACG00000008910	-	-	-	-	-	chrXVIII	-	ER	M00191	8569103	8569121	gcaGGTCAttacttgatta	YES	-	-	-	-	-	-	-	0.817	-
ENSGACG00000005820	SARS2	Seryl-tRNA synthetase, mitochondrial Precursor (EC 6.1.1.11)(Seryl-tRNA(Ser/Sec) synthetase)(Serine--tRNA ligase)(SerRSmt) [Source:UniProtKB/Swiss-Prot;Acc:Q9NP81]	-	ARE prox	-	chrI	-	AR	M00956	2018598	2018624	gcaggtcccccttccTGTTCtccacat	-	-	-	-	YES	YES	-	-	0.855	+
ENSGACG00000005820	SARS2	Seryl-tRNA synthetase, mitochondrial Precursor (EC 6.1.1.11)(Seryl-tRNA(Ser/Sec) synthetase)(Serine--tRNA ligase)(SerRSmt) [Source:UniProtKB/Swiss-Prot;Acc:Q9NP81]	-	-	ERE prox	chrI	-	ER	M00191	2019287	2019305	aaaGGTCAgccaatcagat	-	-	-	YES	-	-	-	-	0.904	-
ENSGACG00000005820	SARS2	Seryl-tRNA synthetase, mitochondrial Precursor (EC 6.1.1.11)(Seryl-tRNA(Ser/Sec) synthetase)(Serine--tRNA ligase)(SerRSmt) [Source:UniProtKB/Swiss-Prot;Acc:Q9NP81]	-	-	-	chrI	-	AR	M00953	2022452	2022478	ggttctatgacagcgTGTACtgctgga	-	YES	-	-	-	-	-	-	0.988	+
ENSGACG00000005820	SARS2	Seryl-tRNA synthetase, mitochondrial Precursor (EC 6.1.1.11)(Seryl-tRNA(Ser/Sec) synthetase)(Serine--tRNA ligase)(SerRSmt) [Source:UniProtKB/Swiss-Prot;Acc:Q9NP81]	-	-	-	chrI	-	AR	M00481	2022458	2022472	atgacagcgTGTACt	-	YES	-	-	-	-	-	-	0.987	+
ENSGACG00000005820	SARS2	Seryl-tRNA synthetase, mitochondrial Precursor (EC 6.1.1.11)(Seryl-tRNA(Ser/Sec) synthetase)(Serine--tRNA ligase)(SerRSmt) [Source:UniProtKB/Swiss-Prot;Acc:Q9NP81]	-	-	-	chrI	-	ER	M00191	2027870	2027888	ccaGGTCAtcgtgcagcgg	YES	-	-	-	-	-	-	-	0.805	-
ENSGACG00000005820	SARS2	Seryl-tRNA synthetase, mitochondrial Precursor (EC 6.1.1.11)(Seryl-tRNA(Ser/Sec) synthetase)(Serine--tRNA ligase)(SerRSmt) [Source:UniProtKB/Swiss-Prot;Acc:Q9NP81]	-	-	-	chrI	-	AR	M00481	2028406	2028420	tGGACAtctggaccc	YES	-	-	-	-	-	-	-	0.883	-
ENSGACG00000005855	HPN	Serine protease hepsin (EC 3.4.21.106)(Transmembrane protease, serine 1) [Contains Serine protease hepsin non-catalytic chain;Serine protease hepsin catalytic chain] [Source:UniProtKB/Swiss-Prot;Acc:P05981]	-	-	ERE prox	chrXX	+	ER	M00191	5115735	5115753	gggaatctctcTGACCtgt	-	-	-	-	YES	-	-	-	0.915	+
ENSGACG00000005855	HPN	Serine protease hepsin (EC 3.4.21.106)(Transmembrane protease, serine 1) [Contains Serine protease hepsin non-catalytic chain;Serine protease hepsin catalytic chain] [Source:UniProtKB/Swiss-Prot;Acc:P05981]	-	-	-	chrXX	+	ER	M00191	5117064	5117082	gcaGGTCAgactggagtac	-	-	-	-	-	-	-	YES	0.879	-
ENSGACG00000008688	ADCK5	Uncharacterized aarF domain-containing protein kinase 5 (EC 2.7.11.-) [Source:UniProtKB/Swiss-Prot;Acc:Q3MIX3]	-	-	-	chrX	+	AR	M00956	13109536	13109562	gatgagaGAACAgcttcttttcgggat	YES	-	-	-	-	-	-	-	0.994	-
ENSGACG00000008688	ADCK5	Uncharacterized aarF domain-containing protein kinase 5 (EC 2.7.11.-) [Source:UniProtKB/Swiss-Prot;Acc:Q3MIX3]	-	-	-	chrX	+	AR	M00447	13109542	13109556	AGAACagcttctttt	YES	-	-	-	-	-	-	-	0.998	-
ENSGACG00000008688	ADCK5	Uncharacterized aarF domain-containing protein kinase 5 (EC 2.7.11.-) [Source:UniProtKB/Swiss-Prot;Acc:Q3MIX3]	-	-	-	chrX	+	AR	M00481	13110560	13110574	ggagcatcgGGTCCc	YES	-	-	-	-	-	-	-	0.935	+
ENSGACG00000008688	ADCK5	Uncharacterized aarF domain-containing protein kinase 5 (EC 2.7.11.-) [Source:UniProtKB/Swiss-Prot;Acc:Q3MIX3]	-	-	-	chrX	+	AR	M00481	13111798	13111812	gGGACActgtgcacc	YES	-	-	-	-	-	-	-	0.996	-
ENSGACG00000008688	ADCK5	Uncharacterized aarF domain-containing protein kinase 5 (EC 2.7.11.-) [Source:UniProtKB/Swiss-Prot;Acc:Q3MIX3]	-	ARE prox	-	chrX	+	AR	M00481	13116169	13116183	gagacatttTGTCCc	-	-	YES	-	-	-	-	-	0.923	+
ENSGACG00000016355	AMFR	Autocrine motility factor receptor, isoform 2 (AMF receptor, isoform 2)(EC 6.3.2.-)(gp78)(RING finger protein 45) [Source:UniProtKB/Swiss-Prot;Acc:Q9UKV5]	-	-	-	chrII	-	ER	M00191	14964263	14964281	caaacaccacaTGACCacc	-	-	-	-	-	-	YES	-	0.990	+
ENSGACG00000016355	AMFR	Autocrine motility factor receptor, isoform 2 (AMF receptor, isoform 2)(EC 6.3.2.-)(gp78)(RING finger protein 45) [Source:UniProtKB/Swiss-Prot;Acc:Q9UKV5]	-	-	-	chrII	-	ER	M00191	14974881	14974899	gccctgcatccTGACCagc	YES	-	-	-	-	-	-	-	0.974	+
ENSGACG00000016957	CALML4	Calmodulin-like protein 4 (Serologically defined breast cancer antigen NY-BR-20) [Source:UniProtKB/Swiss-Prot;Acc:Q96GE6]	YES	-	-	chrII	-	AR	M00481	19152032	19152046	aGCACTccttgaact	-	-	-	-	-	-	YES	-	0.998	-
ENSGACG00000016957	CALML4	Calmodulin-like protein 4 (Serologically defined breast cancer antigen NY-BR-20) [Source:UniProtKB/Swiss-Prot;Acc:Q96GE6]	YES	ARE prox	-	chrII	-	AR	M00956	19154850	19154876	ggaggaagagctcggTGATCtgtcctt	-	-	YES	-	-	-	-	-	0.850	+
ENSGACG00000016957	CALML4	Calmodulin-like protein 4 (Serologically defined breast cancer antigen NY-BR-20) [Source:UniProtKB/Swiss-Prot;Acc:Q96GE6]	YES	-	-	chrII	-	AR	M00481	19156160	19156174	tgtcctaggTGTTCa	-	YES	-	-	-	-	-	-	0.867	+
ENSGACG00000017767	GUCY1A3	Guanylate cyclase soluble subunit alpha-3 (GCS-alpha-3)(EC 4.6.1.2)(Soluble guanylate cyclase large subunit)(GCS-alpha-1) [Source:UniProtKB/Swiss-Prot;Acc:Q02108]	-	-	-	chrIX	+	AR	M00956	8627681	8627707	acacctaGAATAgtgtgagccagaact	YES	-	-	-	-	-	-	-	0.919	-
ENSGACG00000017767	GUCY1A3	Guanylate cyclase soluble subunit alpha-3 (GCS-alpha-3)(EC 4.6.1.2)(Soluble guanylate cyclase large subunit)(GCS-alpha-1) [Source:UniProtKB/Swiss-Prot;Acc:Q02108]	-	-	-	chrIX	+	AR	M00447	8627702	8627716	AGAACtccacctcct	YES	-	-	-	-	-	-	-	0.887	-
ENSGACG00000017767	GUCY1A3	Guanylate cyclase soluble subunit alpha-3 (GCS-alpha-3)(EC 4.6.1.2)(Soluble guanylate cyclase large subunit)(GCS-alpha-1) [Source:UniProtKB/Swiss-Prot;Acc:Q02108]	-	-	-	chrIX	+	AR	M00956	8628035	8628061	tggttcaGAACAgcctgaacctcaatg	YES	-	-	-	-	-	-	-	0.914	-
ENSGACG00000017767	GUCY1A3	Guanylate cyclase soluble subunit alpha-3 (GCS-alpha-3)(EC 4.6.1.2)(Soluble guanylate cyclase large subunit)(GCS-alpha-1) [Source:UniProtKB/Swiss-Prot;Acc:Q02108]	-	-	-	chrIX	+	AR	M00953	8628035	8628061	tggttcaGAACAgcctgaacctcaatg	YES	-	-	-	-	-	-	-	0.914	-
ENSGACG00000017767	GUCY1A3	Guanylate cyclase soluble subunit alpha-3 (GCS-alpha-3)(EC 4.6.1.2)(Soluble guanylate cyclase large subunit)(GCS-alpha-1) [Source:UniProtKB/Swiss-Prot;Acc:Q02108]	-	-	-	chrIX	+	AR	M01201	8628041	8628055	aGAACAgcctgaacc	YES	-	-	-	-	-	-	-	0.875	-
ENSGACG00000017767	GUCY1A3	Guanylate cyclase soluble subunit alpha-3 (GCS-alpha-3)(EC 4.6.1.2)(Soluble guanylate cyclase large subunit)(GCS-alpha-1) [Source:UniProtKB/Swiss-Prot;Acc:Q02108]	-	-	-	chrIX	+	AR	M00481	8628041	8628055	aGAACAgcctgaacc	YES	-	-	-	-	-	-	-	0.875	-
ENSGACG00000017767	GUCY1A3	Guanylate cyclase soluble subunit alpha-3 (GCS-alpha-3)(EC 4.6.1.2)(Soluble guanylate cyclase large subunit)(GCS-alpha-1) [Source:UniProtKB/Swiss-Prot;Acc:Q02108]	-	-	-	chrIX	+	AR	M00447	8628041	8628055	AGAACagcctgaacc	YES	-	-	-	-	-	-	-	0.875	-
ENSGACG00000009348	SLC25A26	S-adenosylmethionine mitochondrial carrier protein (Mitochondrial S-adenosylmethionine transporter)(Solute carrier family 25 member 26) [Source:UniProtKB/Swiss-Prot;Acc:Q70HW3]	YES	-	ERE prox	chrXVII	+	ER	M00191	9137260	9137278	gtgGGTCAagatcaatggt	-	-	YES	-	-	-	-	-	0.973	-
ENSGACG00000009348	SLC25A26	S-adenosylmethionine mitochondrial carrier protein (Mitochondrial S-adenosylmethionine transporter)(Solute carrier family 25 member 26) [Source:UniProtKB/Swiss-Prot;Acc:Q70HW3]	YES	ARE prox	-	chrXVII	+	AR	M00956	9138368	9138394	tggaaaaGAACAcactcacctgagcac	-	-	-	YES	-	-	-	-	0.866	-
ENSGACG00000009348	SLC25A26	S-adenosylmethionine mitochondrial carrier protein (Mitochondrial S-adenosylmethionine transporter)(Solute carrier family 25 member 26) [Source:UniProtKB/Swiss-Prot;Acc:Q70HW3]	YES	ARE prox	-	chrXVII	+	AR	M00953	9138368	9138394	tggaaaaGAACAcactcacctgagcac	-	-	-	YES	-	-	-	-	0.866	-
ENSGACG00000009348	SLC25A26	S-adenosylmethionine mitochondrial carrier protein (Mitochondrial S-adenosylmethionine transporter)(Solute carrier family 25 member 26) [Source:UniProtKB/Swiss-Prot;Acc:Q70HW3]	YES	ARE prox	-	chrXVII	+	AR	M00447	9138374	9138388	AGAACacactcacct	-	-	-	YES	-	-	-	-	0.852	-
ENSGACG00000009348	SLC25A26	S-adenosylmethionine mitochondrial carrier protein (Mitochondrial S-adenosylmethionine transporter)(Solute carrier family 25 member 26) [Source:UniProtKB/Swiss-Prot;Acc:Q70HW3]	YES	-	-	chrXVII	+	ER	M00191	9140601	9140619	gtgtgtggatcTGACCctc	-	-	-	-	-	-	-	YES	0.982	+
ENSGACG00000010706	GADD45B (2 of 2)	Growth arrest and DNA-damage-inducible protein GADD45 beta (Myeloid differentiation primary response protein MyD118)(Negative growth regulatory protein MyD118) [Source:UniProtKB/Swiss-Prot;Acc:O75293]	-	-	-	chrXV	-	AR	M00956	9765072	9765098	gctgccaGAACAcacaggaccacactg	-	-	-	-	-	-	YES	-	0.810	-
ENSGACG00000010706	GADD45B (2 of 2)	Growth arrest and DNA-damage-inducible protein GADD45 beta (Myeloid differentiation primary response protein MyD118)(Negative growth regulatory protein MyD118) [Source:UniProtKB/Swiss-Prot;Acc:O75293]	-	-	-	chrXV	-	AR	M00953	9765072	9765098	gctgccaGAACAcacaggaccacactg	-	-	-	-	-	-	YES	-	0.810	-
ENSGACG00000010706	GADD45B (2 of 2)	Growth arrest and DNA-damage-inducible protein GADD45 beta (Myeloid differentiation primary response protein MyD118)(Negative growth regulatory protein MyD118) [Source:UniProtKB/Swiss-Prot;Acc:O75293]	-	-	-	chrXV	-	AR	M01201	9765078	9765092	aGAACAcacaggacc	-	-	-	-	-	-	YES	-	0.856	-
ENSGACG00000010706	GADD45B (2 of 2)	Growth arrest and DNA-damage-inducible protein GADD45 beta (Myeloid differentiation primary response protein MyD118)(Negative growth regulatory protein MyD118) [Source:UniProtKB/Swiss-Prot;Acc:O75293]	-	-	-	chrXV	-	AR	M00481	9765078	9765092	aGAACAcacaggacc	-	-	-	-	-	-	YES	-	0.856	-
ENSGACG00000010706	GADD45B (2 of 2)	Growth arrest and DNA-damage-inducible protein GADD45 beta (Myeloid differentiation primary response protein MyD118)(Negative growth regulatory protein MyD118) [Source:UniProtKB/Swiss-Prot;Acc:O75293]	-	-	-	chrXV	-	AR	M00447	9765078	9765092	AGAACacacaggacc	-	-	-	-	-	-	YES	-	0.856	-
ENSGACG00000010706	GADD45B (2 of 2)	Growth arrest and DNA-damage-inducible protein GADD45 beta (Myeloid differentiation primary response protein MyD118)(Negative growth regulatory protein MyD118) [Source:UniProtKB/Swiss-Prot;Acc:O75293]	-	-	-	chrXV	-	AR	M00481	9765088	9765102	ggaccacacTGTCCg	-	-	-	-	-	-	YES	-	0.944	+
ENSGACG00000010706	GADD45B (2 of 2)	Growth arrest and DNA-damage-inducible protein GADD45 beta (Myeloid differentiation primary response protein MyD118)(Negative growth regulatory protein MyD118) [Source:UniProtKB/Swiss-Prot;Acc:O75293]	-	-	-	chrXV	-	ER	M00191	9765275	9765293	aacGGTCAggcagtgttgt	-	-	-	-	-	-	YES	-	0.934	-
ENSGACG00000010706	GADD45B (2 of 2)	Growth arrest and DNA-damage-inducible protein GADD45 beta (Myeloid differentiation primary response protein MyD118)(Negative growth regulatory protein MyD118) [Source:UniProtKB/Swiss-Prot;Acc:O75293]	-	-	-	chrXV	-	AR	M00447	9769428	9769442	AGAACgactgccact	-	YES	-	-	-	-	-	-	0.963	-
ENSGACG00000018894	-	-	-	-	-	chrIV	-	ER	M00191	18830080	18830098	gtggcagaagtTGACCagc	-	-	-	-	-	-	-	YES	0.940	+
ENSGACG00000018894	-	-	-	-	-	chrIV	-	ER	M00191	18830320	18830338	accgatcgcttTGACCaga	-	-	-	-	-	-	-	YES	0.925	+
ENSGACG00000018894	-	-	-	-	-	chrIV	-	AR	M00481	18830873	18830887	ggtccaagtAGTCCa	-	-	-	-	-	-	-	YES	0.994	+
ENSGACG00000009788	-	-	-	-	-	chrXVIII	-	AR	M00481	9437250	9437264	aGAACAactcgagca	-	-	-	-	-	-	-	YES	0.810	-
ENSGACG00000009788	-	-	-	-	-	chrXVIII	-	AR	M00447	9442262	9442276	aggagatcgaGTACT	-	YES	-	-	-	-	-	-	0.996	+
ENSGACG00000009788	-	-	-	-	-	chrXVIII	-	AR	M00481	9442271	9442285	aGTACTgggggatcc	-	YES	-	-	-	-	-	-	0.995	-
ENSGACG00000009788	-	-	-	-	-	chrXVIII	-	ER	M00191	9443082	9443100	cacaatcaccaTGACCaca	-	YES	-	-	-	-	-	-	0.919	+
ENSGACG00000009788	-	-	-	-	-	chrXVIII	-	ER	M00191	9444600	9444618	aaaGGTCAcagtgagtgtg	YES	-	-	-	-	-	-	-	0.929	-
ENSGACG00000006670	-	-	-	-	-	chrXIII	+	ER	M00191	5153963	5153981	agtGGTCAgagtgtgtgat	YES	-	-	-	-	-	-	-	0.954	-
ENSGACG00000006670	-	-	-	-	-	chrXIII	+	AR	M00956	5155361	5155387	gtttagaGAACAaaatgctactaattt	YES	-	-	-	-	-	-	-	0.812	-
ENSGACG00000006670	-	-	-	-	-	chrXIII	+	AR	M00953	5155361	5155387	gtttagaGAACAaaatgctactaattt	YES	-	-	-	-	-	-	-	0.812	-
ENSGACG00000006670	-	-	-	-	-	chrXIII	+	ER	M00191	5157954	5157972	tgaatcccagcTGACCttg	-	YES	-	-	-	-	-	-	0.843	+
ENSGACG00000006670	-	-	-	-	-	chrXIII	+	AR	M00481	5159261	5159275	aGCACCcaacgatcc	-	YES	-	-	-	-	-	-	0.930	-
ENSGACG00000006670	-	-	-	-	-	chrXIII	+	AR	M00481	5163464	5163478	aGAACTacctgctca	-	-	-	-	-	-	YES	-	0.917	-
ENSGACG00000006670	-	-	-	-	-	chrXIII	+	AR	M00447	5163464	5163478	AGAACtacctgctca	-	-	-	-	-	-	YES	-	0.917	-
ENSGACG00000010399	STXBP6 (1 of 2)	Syntaxin-binding protein 6 (Amisyn) [Source:UniProtKB/Swiss-Prot;Acc:Q8NFX7]	-	-	-	chrXV	+	ER	M00191	8916825	8916843	tgaGGTCAtgtcacatggt	YES	-	-	-	-	-	-	-	0.837	-
ENSGACG00000016873	SLC39A2	Zinc transporter ZIP2 (Zrt- and Irt-like protein 2)(ZIP-2)(hZIP2)(Solute carrier family 39 member 2)(Eti-1)(6A1) [Source:UniProtKB/Swiss-Prot;Acc:Q9NP94]	-	-	-	chrII	-	ER	M00191	18555056	18555074	gtgGGTCAacttcctgggc	-	YES	-	-	-	-	-	-	0.987	-
ENSGACG00000014608	JUN (1 of 2)	Transcription factor AP-1 (Activator protein 1)(AP1)(Proto-oncogene c-jun)(V-jun avian sarcoma virus 17 oncogene homolog)(p39) [Source:UniProtKB/Swiss-Prot;Acc:P05412]	YES	-	-	chrVIII	-	AR	M00956	19283088	19283114	tggaggagagctcggAGTTCtgggact	-	-	-	-	-	-	YES	-	0.966	+
ENSGACG00000014608	JUN (1 of 2)	Transcription factor AP-1 (Activator protein 1)(AP1)(Proto-oncogene c-jun)(V-jun avian sarcoma virus 17 oncogene homolog)(p39) [Source:UniProtKB/Swiss-Prot;Acc:P05412]	YES	-	-	chrVIII	-	AR	M00447	19283094	19283108	agagctcggaGTTCT	-	-	-	-	-	-	YES	-	0.989	+
ENSGACG00000014608	JUN (1 of 2)	Transcription factor AP-1 (Activator protein 1)(AP1)(Proto-oncogene c-jun)(V-jun avian sarcoma virus 17 oncogene homolog)(p39) [Source:UniProtKB/Swiss-Prot;Acc:P05412]	YES	-	-	chrVIII	-	AR	M00956	19283103	19283129	agttctgggacttgaGGTTCttgactt	-	-	-	-	-	-	YES	-	0.969	+
ENSGACG00000014608	JUN (1 of 2)	Transcription factor AP-1 (Activator protein 1)(AP1)(Proto-oncogene c-jun)(V-jun avian sarcoma virus 17 oncogene homolog)(p39) [Source:UniProtKB/Swiss-Prot;Acc:P05412]	YES	-	-	chrVIII	-	AR	M00953	19283103	19283129	agttctgggacttgaGGTTCttgactt	-	-	-	-	-	-	YES	-	0.969	+
ENSGACG00000014608	JUN (1 of 2)	Transcription factor AP-1 (Activator protein 1)(AP1)(Proto-oncogene c-jun)(V-jun avian sarcoma virus 17 oncogene homolog)(p39) [Source:UniProtKB/Swiss-Prot;Acc:P05412]	YES	-	-	chrVIII	-	AR	M01201	19283109	19283123	gggacttgaGGTTCt	-	-	-	-	-	-	YES	-	0.949	+
ENSGACG00000014608	JUN (1 of 2)	Transcription factor AP-1 (Activator protein 1)(AP1)(Proto-oncogene c-jun)(V-jun avian sarcoma virus 17 oncogene homolog)(p39) [Source:UniProtKB/Swiss-Prot;Acc:P05412]	YES	-	-	chrVIII	-	AR	M00481	19283109	19283123	gggacttgaGGTTCt	-	-	-	-	-	-	YES	-	0.949	+
ENSGACG00000014608	JUN (1 of 2)	Transcription factor AP-1 (Activator protein 1)(AP1)(Proto-oncogene c-jun)(V-jun avian sarcoma virus 17 oncogene homolog)(p39) [Source:UniProtKB/Swiss-Prot;Acc:P05412]	YES	-	-	chrVIII	-	AR	M00481	19283109	19283123	gGGACTtgaggttct	-	-	-	-	-	-	YES	-	0.949	-
ENSGACG00000014608	JUN (1 of 2)	Transcription factor AP-1 (Activator protein 1)(AP1)(Proto-oncogene c-jun)(V-jun avian sarcoma virus 17 oncogene homolog)(p39) [Source:UniProtKB/Swiss-Prot;Acc:P05412]	YES	-	-	chrVIII	-	AR	M00447	19283109	19283123	gggacttgagGTTCT	-	-	-	-	-	-	YES	-	0.949	+
ENSGACG00000014608	JUN (1 of 2)	Transcription factor AP-1 (Activator protein 1)(AP1)(Proto-oncogene c-jun)(V-jun avian sarcoma virus 17 oncogene homolog)(p39) [Source:UniProtKB/Swiss-Prot;Acc:P05412]	YES	ARE prox	-	chrVIII	-	AR	M00481	19283481	19283495	tgcccggcgTGTGCt	-	-	-	-	-	YES	-	-	0.989	+
ENSGACG00000014608	JUN (1 of 2)	Transcription factor AP-1 (Activator protein 1)(AP1)(Proto-oncogene c-jun)(V-jun avian sarcoma virus 17 oncogene homolog)(p39) [Source:UniProtKB/Swiss-Prot;Acc:P05412]	YES	-	ERE prox	chrVIII	-	ER	M00191	19284941	19284959	ctgGGTCAcctgctgcccc	-	-	YES	-	-	-	-	-	0.916	-
ENSGACG00000016273	JUN (2 of 2)	Transcription factor AP-1 (Activator protein 1)(AP1)(Proto-oncogene c-jun)(V-jun avian sarcoma virus 17 oncogene homolog)(p39) [Source:UniProtKB/Swiss-Prot;Acc:P05412]	YES	-	-	chrIII	-	AR	M00481	9922232	9922246	agttcggaaAGTGCt	-	-	-	-	-	-	-	YES	0.876	+
ENSGACG00000016273	JUN (2 of 2)	Transcription factor AP-1 (Activator protein 1)(AP1)(Proto-oncogene c-jun)(V-jun avian sarcoma virus 17 oncogene homolog)(p39) [Source:UniProtKB/Swiss-Prot;Acc:P05412]	YES	-	-	chrIII	-	AR	M00447	9922232	9922246	agttcggaaaGTGCT	-	-	-	-	-	-	-	YES	0.876	+
ENSGACG00000016273	JUN (2 of 2)	Transcription factor AP-1 (Activator protein 1)(AP1)(Proto-oncogene c-jun)(V-jun avian sarcoma virus 17 oncogene homolog)(p39) [Source:UniProtKB/Swiss-Prot;Acc:P05412]	YES	-	-	chrIII	-	ER	M00191	9923040	9923058	aacgtggtccaTGACCttc	-	-	-	-	-	-	YES	-	0.991	+
ENSGACG00000016273	JUN (2 of 2)	Transcription factor AP-1 (Activator protein 1)(AP1)(Proto-oncogene c-jun)(V-jun avian sarcoma virus 17 oncogene homolog)(p39) [Source:UniProtKB/Swiss-Prot;Acc:P05412]	YES	-	-	chrIII	-	AR	M00481	9923192	9923206	cggccacccTGTTCc	-	-	-	-	-	-	YES	-	0.977	+
ENSGACG00000016273	JUN (2 of 2)	Transcription factor AP-1 (Activator protein 1)(AP1)(Proto-oncogene c-jun)(V-jun avian sarcoma virus 17 oncogene homolog)(p39) [Source:UniProtKB/Swiss-Prot;Acc:P05412]	YES	ARE prox	-	chrIII	-	AR	M00956	9923687	9923713	cctgctcgtcggtgaTGTTCttggggc	-	-	-	-	-	YES	-	-	0.992	+
ENSGACG00000016273	JUN (2 of 2)	Transcription factor AP-1 (Activator protein 1)(AP1)(Proto-oncogene c-jun)(V-jun avian sarcoma virus 17 oncogene homolog)(p39) [Source:UniProtKB/Swiss-Prot;Acc:P05412]	YES	ARE prox	-	chrIII	-	AR	M00447	9923693	9923707	cgtcggtgatGTTCT	-	-	-	-	-	YES	-	-	0.994	+
ENSGACG00000016273	JUN (2 of 2)	Transcription factor AP-1 (Activator protein 1)(AP1)(Proto-oncogene c-jun)(V-jun avian sarcoma virus 17 oncogene homolog)(p39) [Source:UniProtKB/Swiss-Prot;Acc:P05412]	YES	ARE prox	-	chrIII	-	AR	M00481	9923753	9923767	aGGACTggatgatca	-	-	-	-	-	YES	-	-	0.994	-
ENSGACG00000016273	JUN (2 of 2)	Transcription factor AP-1 (Activator protein 1)(AP1)(Proto-oncogene c-jun)(V-jun avian sarcoma virus 17 oncogene homolog)(p39) [Source:UniProtKB/Swiss-Prot;Acc:P05412]	YES	-	-	chrIII	-	AR	M00447	9926300	9926314	AGCACatctgtttct	-	YES	-	-	-	-	-	-	0.891	-
ENSGACG00000016273	JUN (2 of 2)	Transcription factor AP-1 (Activator protein 1)(AP1)(Proto-oncogene c-jun)(V-jun avian sarcoma virus 17 oncogene homolog)(p39) [Source:UniProtKB/Swiss-Prot;Acc:P05412]	YES	-	-	chrIII	-	AR	M00481	9927773	9927787	cgaccactaTGTCCa	-	YES	-	-	-	-	-	-	0.865	+
ENSGACG00000016273	JUN (2 of 2)	Transcription factor AP-1 (Activator protein 1)(AP1)(Proto-oncogene c-jun)(V-jun avian sarcoma virus 17 oncogene homolog)(p39) [Source:UniProtKB/Swiss-Prot;Acc:P05412]	YES	-	-	chrIII	-	AR	M00447	9930144	9930158	aggtctttatGTACT	YES	-	-	-	-	-	-	-	0.971	+
ENSGACG00000016273	JUN (2 of 2)	Transcription factor AP-1 (Activator protein 1)(AP1)(Proto-oncogene c-jun)(V-jun avian sarcoma virus 17 oncogene homolog)(p39) [Source:UniProtKB/Swiss-Prot;Acc:P05412]	YES	-	-	chrIII	-	AR	M00481	9930144	9930158	aggtctttaTGTACt	YES	-	-	-	-	-	-	-	0.971	+
ENSGACG00000001514	KLHDC6	Kelch domain-containing protein 6 [Source:UniProtKB/Swiss-Prot;Acc:Q3ZCT8]	-	-	-	chrUn	-	AR	M01201	4377490	4377504	ggtactttgAGTACt	-	-	-	-	-	-	-	YES	0.990	+
ENSGACG00000001514	KLHDC6	Kelch domain-containing protein 6 [Source:UniProtKB/Swiss-Prot;Acc:Q3ZCT8]	-	-	-	chrUn	-	AR	M00481	4377490	4377504	ggtactttgAGTACt	-	-	-	-	-	-	-	YES	0.990	+
ENSGACG00000001514	KLHDC6	Kelch domain-containing protein 6 [Source:UniProtKB/Swiss-Prot;Acc:Q3ZCT8]	-	-	-	chrUn	-	AR	M00481	4377490	4377504	gGTACTttgagtact	-	-	-	-	-	-	-	YES	0.990	-
ENSGACG00000001514	KLHDC6	Kelch domain-containing protein 6 [Source:UniProtKB/Swiss-Prot;Acc:Q3ZCT8]	-	-	-	chrUn	-	AR	M00447	4377490	4377504	ggtactttgaGTACT	-	-	-	-	-	-	-	YES	0.990	+
ENSGACG00000001514	KLHDC6	Kelch domain-containing protein 6 [Source:UniProtKB/Swiss-Prot;Acc:Q3ZCT8]	-	ARE prox	-	chrUn	-	AR	M00956	4378846	4378872	agttggaggcgtccaTGTTCtcagtca	-	-	-	-	-	YES	-	-	0.979	+
ENSGACG00000001514	KLHDC6	Kelch domain-containing protein 6 [Source:UniProtKB/Swiss-Prot;Acc:Q3ZCT8]	-	ARE prox	-	chrUn	-	AR	M00447	4378852	4378866	aggcgtccatGTTCT	-	-	-	-	-	YES	-	-	0.974	+
ENSGACG00000001514	KLHDC6	Kelch domain-containing protein 6 [Source:UniProtKB/Swiss-Prot;Acc:Q3ZCT8]	-	ARE prox	-	chrUn	-	AR	M00447	4378972	4378986	agtacatgtaGTTCA	-	-	-	-	-	YES	-	-	0.813	+
ENSGACG00000001514	KLHDC6	Kelch domain-containing protein 6 [Source:UniProtKB/Swiss-Prot;Acc:Q3ZCT8]	-	ARE prox	-	chrUn	-	AR	M00481	4378972	4378986	aGTACAtgtagttca	-	-	-	-	-	YES	-	-	0.813	-
ENSGACG00000001514	KLHDC6	Kelch domain-containing protein 6 [Source:UniProtKB/Swiss-Prot;Acc:Q3ZCT8]	-	ARE prox	-	chrUn	-	AR	M00481	4378972	4378986	agtacatgtAGTTCa	-	-	-	-	-	YES	-	-	0.813	+
ENSGACG00000001514	KLHDC6	Kelch domain-containing protein 6 [Source:UniProtKB/Swiss-Prot;Acc:Q3ZCT8]	-	ARE prox	-	chrUn	-	AR	M00447	4378972	4378986	AGTACatgtagttca	-	-	-	-	-	YES	-	-	0.813	-
ENSGACG00000001514	KLHDC6	Kelch domain-containing protein 6 [Source:UniProtKB/Swiss-Prot;Acc:Q3ZCT8]	-	ARE prox	-	chrUn	-	AR	M00481	4380657	4380671	ggagcgggaAGTGCt	-	-	YES	-	-	-	-	-	0.863	+
ENSGACG00000001514	KLHDC6	Kelch domain-containing protein 6 [Source:UniProtKB/Swiss-Prot;Acc:Q3ZCT8]	-	-	-	chrUn	-	AR	M00481	4381301	4381315	gGAACAtcacgtcac	-	YES	-	-	-	-	-	-	0.891	-
ENSGACG00000001514	KLHDC6	Kelch domain-containing protein 6 [Source:UniProtKB/Swiss-Prot;Acc:Q3ZCT8]	-	-	-	chrUn	-	AR	M00481	4384678	4384692	tgttcaagcAGTACt	YES	-	-	-	-	-	-	-	0.837	+
ENSGACG00000001514	KLHDC6	Kelch domain-containing protein 6 [Source:UniProtKB/Swiss-Prot;Acc:Q3ZCT8]	-	-	-	chrUn	-	ER	M00191	4386521	4386539	tcgGGTCActgggcaagtg	YES	-	-	-	-	-	-	-	0.976	-
ENSGACG00000019085	F13A1	Coagulation factor XIII A chain Precursor (Coagulation factor XIIIa)(EC 2.3.2.13)(Protein-glutamine gamma-glutamyltransferase A chain)(Transglutaminase A chain) [Source:UniProtKB/Swiss-Prot;Acc:P00488]	YES	ARE prox	-	chrVII	-	AR	M00447	2522770	2522784	aggatgtagaGTTCT	-	-	-	-	YES	YES	-	YES	0.845	+
ENSGACG00000018128	PCGF2	Polycomb group RING finger protein 2 (DNA-binding protein Mel-18)(RING finger protein 110)(Zinc finger protein 144) [Source:UniProtKB/Swiss-Prot;Acc:P35227]	-	-	-	chrIX	-	AR	M00447	10119558	10119572	AGAACttatttgtct	-	-	-	-	-	-	-	YES	0.991	-
ENSGACG00000018128	PCGF2	Polycomb group RING finger protein 2 (DNA-binding protein Mel-18)(RING finger protein 110)(Zinc finger protein 144) [Source:UniProtKB/Swiss-Prot;Acc:P35227]	-	ARE prox	-	chrIX	-	AR	M00956	10122623	10122649	ggtgacggcgcaaaaTGCTCtaccgct	-	-	YES	-	-	-	-	-	0.933	+
ENSGACG00000018128	PCGF2	Polycomb group RING finger protein 2 (DNA-binding protein Mel-18)(RING finger protein 110)(Zinc finger protein 144) [Source:UniProtKB/Swiss-Prot;Acc:P35227]	-	-	-	chrIX	-	ER	M00191	10122957	10122975	gggGGTCAaccacacggtg	-	YES	-	-	-	-	-	-	0.962	-
ENSGACG00000018128	PCGF2	Polycomb group RING finger protein 2 (DNA-binding protein Mel-18)(RING finger protein 110)(Zinc finger protein 144) [Source:UniProtKB/Swiss-Prot;Acc:P35227]	-	-	-	chrIX	-	AR	M00481	10125749	10125763	agttcaaagAGTACt	-	YES	-	-	-	-	-	-	0.993	+
ENSGACG00000018128	PCGF2	Polycomb group RING finger protein 2 (DNA-binding protein Mel-18)(RING finger protein 110)(Zinc finger protein 144) [Source:UniProtKB/Swiss-Prot;Acc:P35227]	-	-	-	chrIX	-	AR	M00447	10125749	10125763	agttcaaagaGTACT	-	YES	-	-	-	-	-	-	0.993	+
ENSGACG00000018128	PCGF2	Polycomb group RING finger protein 2 (DNA-binding protein Mel-18)(RING finger protein 110)(Zinc finger protein 144) [Source:UniProtKB/Swiss-Prot;Acc:P35227]	-	-	-	chrIX	-	ER	M00191	10126641	10126659	gtacatggtggTGACCcgg	YES	-	-	-	-	-	-	-	0.994	+
ENSGACG00000018128	PCGF2	Polycomb group RING finger protein 2 (DNA-binding protein Mel-18)(RING finger protein 110)(Zinc finger protein 144) [Source:UniProtKB/Swiss-Prot;Acc:P35227]	-	-	-	chrIX	-	ER	M00191	10126687	10126705	caccgcaaataTGACCtga	YES	-	-	-	-	-	-	-	0.985	+
ENSGACG00000018128	PCGF2	Polycomb group RING finger protein 2 (DNA-binding protein Mel-18)(RING finger protein 110)(Zinc finger protein 144) [Source:UniProtKB/Swiss-Prot;Acc:P35227]	-	-	-	chrIX	-	AR	M00447	10129177	10129191	agaaggaggtGTACT	YES	-	-	-	-	-	-	-	0.977	+
ENSGACG00000018128	PCGF2	Polycomb group RING finger protein 2 (DNA-binding protein Mel-18)(RING finger protein 110)(Zinc finger protein 144) [Source:UniProtKB/Swiss-Prot;Acc:P35227]	-	-	-	chrIX	-	ER	M00191	10130617	10130635	aatGGTCAtttttatatct	YES	-	-	-	-	-	-	-	0.976	-
ENSGACG00000010741	DIXDC1	Dixin (DIX domain-containing protein 1)(Coiled-coil protein DIX1)(Coiled-coil-DIX1) [Source:UniProtKB/Swiss-Prot;Acc:Q155Q3]	YES	-	-	chrI	-	ER	M00191	11415178	11415196	cagtgcctcccTGACCagc	-	-	-	-	-	-	-	YES	0.915	+
ENSGACG00000010741	DIXDC1	Dixin (DIX domain-containing protein 1)(Coiled-coil protein DIX1)(Coiled-coil-DIX1) [Source:UniProtKB/Swiss-Prot;Acc:Q155Q3]	YES	ARE prox	-	chrI	-	AR	M00447	11416400	11416414	AGCACagcatcttcc	-	-	-	YES	-	-	-	-	0.823	-
ENSGACG00000010741	DIXDC1	Dixin (DIX domain-containing protein 1)(Coiled-coil protein DIX1)(Coiled-coil-DIX1) [Source:UniProtKB/Swiss-Prot;Acc:Q155Q3]	YES	ARE prox	-	chrI	-	AR	M00481	11416400	11416414	aGCACAgcatcttcc	-	-	-	YES	-	-	-	-	0.823	-
ENSGACG00000010741	DIXDC1	Dixin (DIX domain-containing protein 1)(Coiled-coil protein DIX1)(Coiled-coil-DIX1) [Source:UniProtKB/Swiss-Prot;Acc:Q155Q3]	YES	ARE prox	-	chrI	-	AR	M00481	11421145	11421159	cGCACActgtgcaca	-	YES	-	YES	YES	-	-	-	0.804	-
ENSGACG00000010741	DIXDC1	Dixin (DIX domain-containing protein 1)(Coiled-coil protein DIX1)(Coiled-coil-DIX1) [Source:UniProtKB/Swiss-Prot;Acc:Q155Q3]	YES	ARE prox	-	chrI	-	AR	M00956	11421438	11421464	cattcacgaacacaaTGTTTtttgttc	YES	-	-	YES	-	-	-	-	0.974	+
ENSGACG00000010741	DIXDC1	Dixin (DIX domain-containing protein 1)(Coiled-coil protein DIX1)(Coiled-coil-DIX1) [Source:UniProtKB/Swiss-Prot;Acc:Q155Q3]	YES	ARE prox	-	chrI	-	AR	M00953	11421438	11421464	cattcacgaacacaaTGTTTtttgttc	YES	-	-	YES	-	-	-	-	0.974	+
ENSGACG00000010741	DIXDC1	Dixin (DIX domain-containing protein 1)(Coiled-coil protein DIX1)(Coiled-coil-DIX1) [Source:UniProtKB/Swiss-Prot;Acc:Q155Q3]	YES	ARE prox	-	chrI	-	AR	M00953	11421438	11421464	cattcacGAACAcaatgttttttgttc	YES	-	-	YES	-	-	-	-	0.974	-
ENSGACG00000010741	DIXDC1	Dixin (DIX domain-containing protein 1)(Coiled-coil protein DIX1)(Coiled-coil-DIX1) [Source:UniProtKB/Swiss-Prot;Acc:Q155Q3]	YES	ARE prox	-	chrI	-	AR	M00447	11421444	11421458	CGAACacaatgtttt	YES	-	-	YES	-	-	-	-	0.977	-
ENSGACG00000005410	CYP46A1	Cytochrome P450 46A1 (EC 1.14.13.98)(Cholesterol 24-hydroxylase)(CH24H) [Source:UniProtKB/Swiss-Prot;Acc:Q9Y6A2]	-	-	-	chrXVIII	+	AR	M00956	2527533	2527559	gatgagtggactcccTGGTCtccctgt	YES	-	-	-	-	-	-	-	0.937	+
ENSGACG00000005410	CYP46A1	Cytochrome P450 46A1 (EC 1.14.13.98)(Cholesterol 24-hydroxylase)(CH24H) [Source:UniProtKB/Swiss-Prot;Acc:Q9Y6A2]	-	-	-	chrXVIII	+	AR	M00953	2527533	2527559	gatgagtggactcccTGGTCtccctgt	YES	-	-	-	-	-	-	-	0.937	+
ENSGACG00000005410	CYP46A1	Cytochrome P450 46A1 (EC 1.14.13.98)(Cholesterol 24-hydroxylase)(CH24H) [Source:UniProtKB/Swiss-Prot;Acc:Q9Y6A2]	-	-	-	chrXVIII	+	ER	M00191	2528415	2528433	cgtGGTCAgcgtccacgac	YES	-	-	-	-	-	-	-	0.875	-
ENSGACG00000005410	CYP46A1	Cytochrome P450 46A1 (EC 1.14.13.98)(Cholesterol 24-hydroxylase)(CH24H) [Source:UniProtKB/Swiss-Prot;Acc:Q9Y6A2]	-	-	-	chrXVIII	+	AR	M00481	2528795	2528809	aggccagggAGTACt	YES	-	-	-	-	-	-	-	0.992	+
ENSGACG00000005410	CYP46A1	Cytochrome P450 46A1 (EC 1.14.13.98)(Cholesterol 24-hydroxylase)(CH24H) [Source:UniProtKB/Swiss-Prot;Acc:Q9Y6A2]	-	-	-	chrXVIII	+	ER	M00191	2532843	2532861	aaaGGTCAgagtaatgcaa	-	YES	-	-	-	-	-	-	0.820	-
ENSGACG00000005410	CYP46A1	Cytochrome P450 46A1 (EC 1.14.13.98)(Cholesterol 24-hydroxylase)(CH24H) [Source:UniProtKB/Swiss-Prot;Acc:Q9Y6A2]	-	-	-	chrXVIII	+	AR	M00956	2533861	2533887	cacagaggaaggcctTGTTCtgaaata	YES	YES	-	-	-	-	-	-	0.961	+
ENSGACG00000005410	CYP46A1	Cytochrome P450 46A1 (EC 1.14.13.98)(Cholesterol 24-hydroxylase)(CH24H) [Source:UniProtKB/Swiss-Prot;Acc:Q9Y6A2]	-	-	-	chrXVIII	+	AR	M00953	2533861	2533887	cacagaggaaggcctTGTTCtgaaata	YES	YES	-	-	-	-	-	-	0.961	+
ENSGACG00000005410	CYP46A1	Cytochrome P450 46A1 (EC 1.14.13.98)(Cholesterol 24-hydroxylase)(CH24H) [Source:UniProtKB/Swiss-Prot;Acc:Q9Y6A2]	-	-	-	chrXVIII	+	AR	M00447	2533867	2533881	ggaaggccttGTTCT	YES	YES	-	-	-	-	-	-	0.983	+
ENSGACG00000005410	CYP46A1	Cytochrome P450 46A1 (EC 1.14.13.98)(Cholesterol 24-hydroxylase)(CH24H) [Source:UniProtKB/Swiss-Prot;Acc:Q9Y6A2]	-	-	-	chrXVIII	+	AR	M00481	2538455	2538469	gGTACAaacagcgcc	YES	-	-	-	-	-	-	YES	0.984	-
ENSGACG00000005410	CYP46A1	Cytochrome P450 46A1 (EC 1.14.13.98)(Cholesterol 24-hydroxylase)(CH24H) [Source:UniProtKB/Swiss-Prot;Acc:Q9Y6A2]	-	-	-	chrXVIII	+	AR	M00481	2544270	2544284	ggagcagcaCGTCCa	-	-	-	-	-	-	YES	-	0.994	+
ENSGACG00000007081	DEPDC6	DEP domain-containing protein 6 [Source:UniProtKB/Swiss-Prot;Acc:Q8TB45]	-	-	-	chrXX	-	ER	M00191	8033563	8033581	ggtagcagcggTGACCctc	-	YES	-	-	-	-	-	-	0.982	+
ENSGACG00000007081	DEPDC6	DEP domain-containing protein 6 [Source:UniProtKB/Swiss-Prot;Acc:Q8TB45]	-	-	-	chrXX	-	AR	M00956	8036490	8036516	tgagacagtagatctTGTTCtcggtgt	YES	-	-	-	-	-	-	-	0.991	+
ENSGACG00000007081	DEPDC6	DEP domain-containing protein 6 [Source:UniProtKB/Swiss-Prot;Acc:Q8TB45]	-	-	-	chrXX	-	AR	M00953	8036490	8036516	tgagacagtagatctTGTTCtcggtgt	YES	-	-	-	-	-	-	-	0.991	+
ENSGACG00000007081	DEPDC6	DEP domain-containing protein 6 [Source:UniProtKB/Swiss-Prot;Acc:Q8TB45]	-	-	-	chrXX	-	AR	M00447	8036496	8036510	agtagatcttGTTCT	YES	-	-	-	-	-	-	-	0.998	+
ENSGACG00000007081	DEPDC6	DEP domain-containing protein 6 [Source:UniProtKB/Swiss-Prot;Acc:Q8TB45]	-	-	-	chrXX	-	AR	M00481	8036505	8036519	tgttctcggTGTCCa	YES	-	-	-	-	-	-	-	0.994	+
ENSGACG00000009167	IDH1	Isocitrate dehydrogenase [NADP] cytoplasmic (IDH)(EC 1.1.1.42)(Cytosolic NADP-isocitrate dehydrogenase)(Oxalosuccinate decarboxylase)(NADP(+)-specific ICDH)(IDP) [Source:UniProtKB/Swiss-Prot;Acc:O75874]	-	-	-	chrXVI	+	AR	M00481	17772604	17772618	aggccatccTGTGCa	-	-	-	-	-	-	-	YES	0.991	+
ENSGACG00000009167	IDH1	Isocitrate dehydrogenase [NADP] cytoplasmic (IDH)(EC 1.1.1.42)(Cytosolic NADP-isocitrate dehydrogenase)(Oxalosuccinate decarboxylase)(NADP(+)-specific ICDH)(IDP) [Source:UniProtKB/Swiss-Prot;Acc:O75874]	-	-	-	chrXVI	+	AR	M00956	17772613	17772639	tgtgcaaGAACAtcccgcgcctggtgc	-	-	-	-	-	-	-	YES	0.936	-
ENSGACG00000009167	IDH1	Isocitrate dehydrogenase [NADP] cytoplasmic (IDH)(EC 1.1.1.42)(Cytosolic NADP-isocitrate dehydrogenase)(Oxalosuccinate decarboxylase)(NADP(+)-specific ICDH)(IDP) [Source:UniProtKB/Swiss-Prot;Acc:O75874]	-	-	-	chrXVI	+	AR	M00953	17772613	17772639	tgtgcaaGAACAtcccgcgcctggtgc	-	-	-	-	-	-	-	YES	0.936	-
ENSGACG00000009167	IDH1	Isocitrate dehydrogenase [NADP] cytoplasmic (IDH)(EC 1.1.1.42)(Cytosolic NADP-isocitrate dehydrogenase)(Oxalosuccinate decarboxylase)(NADP(+)-specific ICDH)(IDP) [Source:UniProtKB/Swiss-Prot;Acc:O75874]	-	-	-	chrXVI	+	AR	M01201	17772619	17772633	aGAACAtcccgcgcc	-	-	-	-	-	-	-	YES	0.990	-
ENSGACG00000009167	IDH1	Isocitrate dehydrogenase [NADP] cytoplasmic (IDH)(EC 1.1.1.42)(Cytosolic NADP-isocitrate dehydrogenase)(Oxalosuccinate decarboxylase)(NADP(+)-specific ICDH)(IDP) [Source:UniProtKB/Swiss-Prot;Acc:O75874]	-	-	-	chrXVI	+	AR	M00481	17772619	17772633	aGAACAtcccgcgcc	-	-	-	-	-	-	-	YES	0.990	-
ENSGACG00000009167	IDH1	Isocitrate dehydrogenase [NADP] cytoplasmic (IDH)(EC 1.1.1.42)(Cytosolic NADP-isocitrate dehydrogenase)(Oxalosuccinate decarboxylase)(NADP(+)-specific ICDH)(IDP) [Source:UniProtKB/Swiss-Prot;Acc:O75874]	-	-	-	chrXVI	+	AR	M00447	17772619	17772633	AGAACatcccgcgcc	-	-	-	-	-	-	-	YES	0.990	-
ENSGACG00000017334	TSPAN6	Tetraspanin-6 (Tspan-6)(Transmembrane 4 superfamily member 6)(T245 protein)(Tetraspanin TM4-D)(A15 homolog)(Putative NF-kappa-B-activating protein 321) [Source:UniProtKB/Swiss-Prot;Acc:O43657]	-	-	-	chrIV	-	AR	M00481	6438520	6438534	gGAACAccagggtca	-	-	-	-	-	-	-	YES	0.803	-
ENSGACG00000017334	TSPAN6	Tetraspanin-6 (Tspan-6)(Transmembrane 4 superfamily member 6)(T245 protein)(Tetraspanin TM4-D)(A15 homolog)(Putative NF-kappa-B-activating protein 321) [Source:UniProtKB/Swiss-Prot;Acc:O43657]	-	-	-	chrIV	-	AR	M00481	6443785	6443799	aGCACGctgggcacc	-	YES	-	-	-	-	-	-	0.808	-
ENSGACG00000017334	TSPAN6	Tetraspanin-6 (Tspan-6)(Transmembrane 4 superfamily member 6)(T245 protein)(Tetraspanin TM4-D)(A15 homolog)(Putative NF-kappa-B-activating protein 321) [Source:UniProtKB/Swiss-Prot;Acc:O43657]	-	-	-	chrIV	-	AR	M00481	6444335	6444349	tGGACTccaggtgcg	-	YES	-	-	-	-	-	-	0.977	-
ENSGACG00000017334	TSPAN6	Tetraspanin-6 (Tspan-6)(Transmembrane 4 superfamily member 6)(T245 protein)(Tetraspanin TM4-D)(A15 homolog)(Putative NF-kappa-B-activating protein 321) [Source:UniProtKB/Swiss-Prot;Acc:O43657]	-	-	-	chrIV	-	AR	M00481	6444335	6444349	tggactccaGGTGCg	-	YES	-	-	-	-	-	-	0.977	+
ENSGACG00000017334	TSPAN6	Tetraspanin-6 (Tspan-6)(Transmembrane 4 superfamily member 6)(T245 protein)(Tetraspanin TM4-D)(A15 homolog)(Putative NF-kappa-B-activating protein 321) [Source:UniProtKB/Swiss-Prot;Acc:O43657]	-	-	-	chrIV	-	AR	M00481	6444949	6444963	gGAACAgagcggcct	-	YES	-	-	-	-	-	-	0.891	-
ENSGACG00000017334	TSPAN6	Tetraspanin-6 (Tspan-6)(Transmembrane 4 superfamily member 6)(T245 protein)(Tetraspanin TM4-D)(A15 homolog)(Putative NF-kappa-B-activating protein 321) [Source:UniProtKB/Swiss-Prot;Acc:O43657]	-	-	-	chrIV	-	AR	M00956	6445489	6445515	agctgcaGAACAccatgattcaagtga	YES	-	-	-	-	-	-	-	0.861	-
ENSGACG00000017334	TSPAN6	Tetraspanin-6 (Tspan-6)(Transmembrane 4 superfamily member 6)(T245 protein)(Tetraspanin TM4-D)(A15 homolog)(Putative NF-kappa-B-activating protein 321) [Source:UniProtKB/Swiss-Prot;Acc:O43657]	-	-	-	chrIV	-	AR	M00953	6445489	6445515	agctgcaGAACAccatgattcaagtga	YES	-	-	-	-	-	-	-	0.861	-
ENSGACG00000017334	TSPAN6	Tetraspanin-6 (Tspan-6)(Transmembrane 4 superfamily member 6)(T245 protein)(Tetraspanin TM4-D)(A15 homolog)(Putative NF-kappa-B-activating protein 321) [Source:UniProtKB/Swiss-Prot;Acc:O43657]	-	-	-	chrIV	-	AR	M00953	6448086	6448112	agtgggggttcaggtTCTTCttcacca	YES	-	-	-	-	-	-	-	0.956	+
ENSGACG00000017334	TSPAN6	Tetraspanin-6 (Tspan-6)(Transmembrane 4 superfamily member 6)(T245 protein)(Tetraspanin TM4-D)(A15 homolog)(Putative NF-kappa-B-activating protein 321) [Source:UniProtKB/Swiss-Prot;Acc:O43657]	-	-	-	chrIV	-	AR	M00956	6448086	6448112	agtgggggttcaggtTCTTCttcacca	YES	-	-	-	-	-	-	-	0.956	+
ENSGACG00000017334	TSPAN6	Tetraspanin-6 (Tspan-6)(Transmembrane 4 superfamily member 6)(T245 protein)(Tetraspanin TM4-D)(A15 homolog)(Putative NF-kappa-B-activating protein 321) [Source:UniProtKB/Swiss-Prot;Acc:O43657]	-	-	-	chrIV	-	AR	M00447	6448304	6448318	aggacatgaaGTTCT	YES	-	-	-	-	-	-	-	0.874	+
ENSGACG00000017334	TSPAN6	Tetraspanin-6 (Tspan-6)(Transmembrane 4 superfamily member 6)(T245 protein)(Tetraspanin TM4-D)(A15 homolog)(Putative NF-kappa-B-activating protein 321) [Source:UniProtKB/Swiss-Prot;Acc:O43657]	-	-	-	chrIV	-	AR	M00447	6448304	6448318	AGGACatgaagttct	YES	-	-	-	-	-	-	-	0.874	-
ENSGACG00000017334	TSPAN6	Tetraspanin-6 (Tspan-6)(Transmembrane 4 superfamily member 6)(T245 protein)(Tetraspanin TM4-D)(A15 homolog)(Putative NF-kappa-B-activating protein 321) [Source:UniProtKB/Swiss-Prot;Acc:O43657]	-	-	-	chrIV	-	AR	M00481	6448304	6448318	aggacatgaAGTTCt	YES	-	-	-	-	-	-	-	0.874	+
ENSGACG00000017334	TSPAN6	Tetraspanin-6 (Tspan-6)(Transmembrane 4 superfamily member 6)(T245 protein)(Tetraspanin TM4-D)(A15 homolog)(Putative NF-kappa-B-activating protein 321) [Source:UniProtKB/Swiss-Prot;Acc:O43657]	-	-	-	chrIV	-	AR	M00481	6448304	6448318	aGGACAtgaagttct	YES	-	-	-	-	-	-	-	0.874	-
ENSGACG00000012577	GGTLA1 (1 of 2)	Gamma-glutamyltransferase 5 Precursor (EC 2.3.2.2)(Gamma-glutamyltranspeptidase 5)(GGT 5)(Gamma-glutamyltransferase-like activity 1)(Gamma-glutamyl transpeptidase-related enzyme)(GGT-rel) [Contains Gamma-glutamyltransferase 5 heavy chain;Gamma-glutamyltransferase 5 light chain] [Source:UniProtKB/Swiss-Prot;Acc:P36269]	-	-	-	chrXIII	-	AR	M00447	14693525	14693539	TGAACcaaaggctct	-	YES	-	-	-	-	-	-	0.992	-
ENSGACG00000001879	ZNF384 (1 of 2)	Zinc finger protein 384 (Nuclear matrix transcription factor 4)(Nuclear matrix protein 4)(Trinucleotide repeat-containing gene 1 protein)(CAG repeat protein 1)(CAS-interacting zinc finger protein) [Source:UniProtKB/Swiss-Prot;Acc:Q8TF68]	-	-	-	chrX	-	AR	M00953	65984	66010	tgttcaggaacatggCGTTCtcgagct	-	-	-	-	-	-	YES	-	0.988	+
ENSGACG00000001879	ZNF384 (1 of 2)	Zinc finger protein 384 (Nuclear matrix transcription factor 4)(Nuclear matrix protein 4)(Trinucleotide repeat-containing gene 1 protein)(CAG repeat protein 1)(CAS-interacting zinc finger protein) [Source:UniProtKB/Swiss-Prot;Acc:Q8TF68]	-	-	-	chrX	-	AR	M00956	65984	66010	tgttcaggaacatggCGTTCtcgagct	-	-	-	-	-	-	YES	-	0.988	+
ENSGACG00000001879	ZNF384 (1 of 2)	Zinc finger protein 384 (Nuclear matrix transcription factor 4)(Nuclear matrix protein 4)(Trinucleotide repeat-containing gene 1 protein)(CAG repeat protein 1)(CAS-interacting zinc finger protein) [Source:UniProtKB/Swiss-Prot;Acc:Q8TF68]	-	-	-	chrX	-	AR	M00956	65984	66010	tgttcagGAACAtggcgttctcgagct	-	-	-	-	-	-	YES	-	0.988	-
ENSGACG00000001879	ZNF384 (1 of 2)	Zinc finger protein 384 (Nuclear matrix transcription factor 4)(Nuclear matrix protein 4)(Trinucleotide repeat-containing gene 1 protein)(CAG repeat protein 1)(CAS-interacting zinc finger protein) [Source:UniProtKB/Swiss-Prot;Acc:Q8TF68]	-	-	-	chrX	-	AR	M00953	65984	66010	tgttcagGAACAtggcgttctcgagct	-	-	-	-	-	-	YES	-	0.988	-
ENSGACG00000001879	ZNF384 (1 of 2)	Zinc finger protein 384 (Nuclear matrix transcription factor 4)(Nuclear matrix protein 4)(Trinucleotide repeat-containing gene 1 protein)(CAG repeat protein 1)(CAS-interacting zinc finger protein) [Source:UniProtKB/Swiss-Prot;Acc:Q8TF68]	-	-	-	chrX	-	AR	M01201	65990	66004	ggaacatggCGTTCt	-	-	-	-	-	-	YES	-	0.995	+
ENSGACG00000001879	ZNF384 (1 of 2)	Zinc finger protein 384 (Nuclear matrix transcription factor 4)(Nuclear matrix protein 4)(Trinucleotide repeat-containing gene 1 protein)(CAG repeat protein 1)(CAS-interacting zinc finger protein) [Source:UniProtKB/Swiss-Prot;Acc:Q8TF68]	-	-	-	chrX	-	AR	M00481	65990	66004	ggaacatggCGTTCt	-	-	-	-	-	-	YES	-	0.995	+
ENSGACG00000001879	ZNF384 (1 of 2)	Zinc finger protein 384 (Nuclear matrix transcription factor 4)(Nuclear matrix protein 4)(Trinucleotide repeat-containing gene 1 protein)(CAG repeat protein 1)(CAS-interacting zinc finger protein) [Source:UniProtKB/Swiss-Prot;Acc:Q8TF68]	-	-	-	chrX	-	AR	M00481	65990	66004	gGAACAtggcgttct	-	-	-	-	-	-	YES	-	0.995	-
ENSGACG00000001879	ZNF384 (1 of 2)	Zinc finger protein 384 (Nuclear matrix transcription factor 4)(Nuclear matrix protein 4)(Trinucleotide repeat-containing gene 1 protein)(CAG repeat protein 1)(CAS-interacting zinc finger protein) [Source:UniProtKB/Swiss-Prot;Acc:Q8TF68]	-	-	-	chrX	-	AR	M00447	65990	66004	GGAACatggcgttct	-	-	-	-	-	-	YES	-	0.995	-
ENSGACG00000001879	ZNF384 (1 of 2)	Zinc finger protein 384 (Nuclear matrix transcription factor 4)(Nuclear matrix protein 4)(Trinucleotide repeat-containing gene 1 protein)(CAG repeat protein 1)(CAS-interacting zinc finger protein) [Source:UniProtKB/Swiss-Prot;Acc:Q8TF68]	-	-	-	chrX	-	AR	M00447	65990	66004	ggaacatggcGTTCT	-	-	-	-	-	-	YES	-	0.995	+
ENSGACG00000001879	ZNF384 (1 of 2)	Zinc finger protein 384 (Nuclear matrix transcription factor 4)(Nuclear matrix protein 4)(Trinucleotide repeat-containing gene 1 protein)(CAG repeat protein 1)(CAS-interacting zinc finger protein) [Source:UniProtKB/Swiss-Prot;Acc:Q8TF68]	-	-	-	chrX	-	ER	M00191	73330	73348	ctgggagatttTGACCccg	YES	-	-	-	-	-	-	-	0.953	+
ENSGACG00000001879	ZNF384 (1 of 2)	Zinc finger protein 384 (Nuclear matrix transcription factor 4)(Nuclear matrix protein 4)(Trinucleotide repeat-containing gene 1 protein)(CAG repeat protein 1)(CAS-interacting zinc finger protein) [Source:UniProtKB/Swiss-Prot;Acc:Q8TF68]	-	-	-	chrX	-	ER	M00191	73345	73363	cccGGTCAgcttctccaca	YES	-	-	-	-	-	-	-	0.941	-
ENSGACG00000001879	ZNF384 (1 of 2)	Zinc finger protein 384 (Nuclear matrix transcription factor 4)(Nuclear matrix protein 4)(Trinucleotide repeat-containing gene 1 protein)(CAG repeat protein 1)(CAS-interacting zinc finger protein) [Source:UniProtKB/Swiss-Prot;Acc:Q8TF68]	-	-	-	chrX	-	AR	M00481	73377	73391	ggaccatgaTGTCCa	YES	-	-	-	-	-	-	-	0.856	+
ENSGACG00000001879	ZNF384 (1 of 2)	Zinc finger protein 384 (Nuclear matrix transcription factor 4)(Nuclear matrix protein 4)(Trinucleotide repeat-containing gene 1 protein)(CAG repeat protein 1)(CAS-interacting zinc finger protein) [Source:UniProtKB/Swiss-Prot;Acc:Q8TF68]	-	-	-	chrX	-	AR	M00481	75527	75541	tgatcacggCGTCCc	YES	-	-	-	-	-	-	-	0.979	+
ENSGACG00000001879	ZNF384 (1 of 2)	Zinc finger protein 384 (Nuclear matrix transcription factor 4)(Nuclear matrix protein 4)(Trinucleotide repeat-containing gene 1 protein)(CAG repeat protein 1)(CAS-interacting zinc finger protein) [Source:UniProtKB/Swiss-Prot;Acc:Q8TF68]	-	-	-	chrX	-	ER	M00191	75765	75783	cagggtgtagcTGACCacg	YES	-	-	-	-	-	-	-	0.941	+
ENSGACG00000001879	ZNF384 (1 of 2)	Zinc finger protein 384 (Nuclear matrix transcription factor 4)(Nuclear matrix protein 4)(Trinucleotide repeat-containing gene 1 protein)(CAG repeat protein 1)(CAS-interacting zinc finger protein) [Source:UniProtKB/Swiss-Prot;Acc:Q8TF68]	-	-	-	chrX	-	ER	M00191	75786	75804	gatgcccatgtTGACCagg	YES	-	-	-	-	-	-	-	0.997	+
ENSGACG00000001879	ZNF384 (1 of 2)	Zinc finger protein 384 (Nuclear matrix transcription factor 4)(Nuclear matrix protein 4)(Trinucleotide repeat-containing gene 1 protein)(CAG repeat protein 1)(CAS-interacting zinc finger protein) [Source:UniProtKB/Swiss-Prot;Acc:Q8TF68]	-	-	-	chrX	-	ER	M00191	76098	76116	tctgtttattcTGACCctg	YES	-	-	-	-	-	-	-	0.983	+
ENSGACG00000018183	-	-	-	ARE prox	-	chrIX	+	AR	M00481	10219895	10219909	gGAACGgagtggcct	-	-	-	YES	-	-	-	-	0.985	-
ENSGACG00000018183	-	-	-	-	ERE prox	chrIX	+	ER	M00191	10220464	10220482	tggGGTCAgtgctcccact	-	-	-	-	YES	-	-	-	0.995	-
ENSGACG00000018183	-	-	-	-	-	chrIX	+	ER	M00191	10221958	10221976	tgaGGTCAgacggtttctc	-	-	-	-	-	-	-	YES	0.980	-
ENSGACG00000011185	Q6V4H7_GASAC	Sox9b transcription factor. [Source:UniProtKB/TrEMBL;Acc:Q6V4H7]	-	-	-	chrXI	+	ER	M00191	9370608	9370626	gagGGTCAcggcttcctga	YES	-	-	-	-	-	-	-	0.980	-
ENSGACG00000011185	Q6V4H7_GASAC	Sox9b transcription factor. [Source:UniProtKB/TrEMBL;Acc:Q6V4H7]	-	ARE prox	-	chrXI	+	AR	M00481	9378010	9378024	cGGACActgagaaca	-	-	-	-	YES	YES	-	-	0.995	-
ENSGACG00000011185	Q6V4H7_GASAC	Sox9b transcription factor. [Source:UniProtKB/TrEMBL;Acc:Q6V4H7]	-	ARE prox	-	chrXI	+	AR	M00956	9378013	9378039	acactgaGAACAcccggccgtccgaca	-	-	-	-	YES	YES	-	-	0.980	-
ENSGACG00000011185	Q6V4H7_GASAC	Sox9b transcription factor. [Source:UniProtKB/TrEMBL;Acc:Q6V4H7]	-	ARE prox	-	chrXI	+	AR	M00953	9378013	9378039	acactgaGAACAcccggccgtccgaca	-	-	-	-	YES	YES	-	-	0.980	-
ENSGACG00000011185	Q6V4H7_GASAC	Sox9b transcription factor. [Source:UniProtKB/TrEMBL;Acc:Q6V4H7]	-	ARE prox	-	chrXI	+	AR	M00481	9378088	9378102	agttccccgTGTGCa	-	-	-	-	YES	YES	-	-	0.999	+
ENSGACG00000011185	Q6V4H7_GASAC	Sox9b transcription factor. [Source:UniProtKB/TrEMBL;Acc:Q6V4H7]	-	-	-	chrXI	+	AR	M00481	9378708	9378722	aGCACAagaaggacc	-	-	-	-	-	-	YES	-	0.995	-
ENSGACG00000011185	Q6V4H7_GASAC	Sox9b transcription factor. [Source:UniProtKB/TrEMBL;Acc:Q6V4H7]	-	-	-	chrXI	+	AR	M00447	9378708	9378722	AGCACaagaaggacc	-	-	-	-	-	-	YES	-	0.995	-
ENSGACG00000011185	Q6V4H7_GASAC	Sox9b transcription factor. [Source:UniProtKB/TrEMBL;Acc:Q6V4H7]	-	-	-	chrXI	+	ER	M00191	9379331	9379349	cgaGGTCAtctccaacatg	-	-	-	-	-	-	-	YES	0.986	-
ENSGACG00000011185	Q6V4H7_GASAC	Sox9b transcription factor. [Source:UniProtKB/TrEMBL;Acc:Q6V4H7]	-	-	-	chrXI	+	AR	M00481	9379831	9379845	tGTACAccccgatcg	-	-	-	-	-	-	-	YES	0.998	-
ENSGACG00000011185	Q6V4H7_GASAC	Sox9b transcription factor. [Source:UniProtKB/TrEMBL;Acc:Q6V4H7]	-	-	-	chrXI	+	AR	M00481	9379859	9379873	ggtgccctcCGTGCc	-	-	-	-	-	-	-	YES	0.991	+
ENSGACG00000016371	C7orf26	Uncharacterized protein C7orf26 [Source:UniProtKB/Swiss-Prot;Acc:Q96N11]	-	-	-	chrIII	+	AR	M00481	10108535	10108549	tggccagcaAGTTCt	YES	-	-	-	-	-	-	-	0.840	+
ENSGACG00000016371	C7orf26	Uncharacterized protein C7orf26 [Source:UniProtKB/Swiss-Prot;Acc:Q96N11]	-	-	-	chrIII	+	ER	M00191	10108957	10108975	gctgtccacgtTGACCcac	YES	-	-	-	-	-	-	-	0.992	+
ENSGACG00000016371	C7orf26	Uncharacterized protein C7orf26 [Source:UniProtKB/Swiss-Prot;Acc:Q96N11]	-	-	-	chrIII	+	AR	M00447	10109167	10109181	agaagcacagGTTCT	YES	-	-	-	-	-	-	-	0.996	+
ENSGACG00000016371	C7orf26	Uncharacterized protein C7orf26 [Source:UniProtKB/Swiss-Prot;Acc:Q96N11]	-	-	-	chrIII	+	AR	M00956	10110435	10110461	ttttgtagaaatcacTGTTCtggttct	-	YES	-	-	-	-	-	-	0.887	+
ENSGACG00000016371	C7orf26	Uncharacterized protein C7orf26 [Source:UniProtKB/Swiss-Prot;Acc:Q96N11]	-	-	-	chrIII	+	AR	M00953	10110435	10110461	ttttgtagaaatcacTGTTCtggttct	-	YES	-	-	-	-	-	-	0.887	+
ENSGACG00000016371	C7orf26	Uncharacterized protein C7orf26 [Source:UniProtKB/Swiss-Prot;Acc:Q96N11]	-	-	-	chrIII	+	AR	M00447	10110441	10110455	agaaatcactGTTCT	-	YES	-	-	-	-	-	-	0.969	+
ENSGACG00000016371	C7orf26	Uncharacterized protein C7orf26 [Source:UniProtKB/Swiss-Prot;Acc:Q96N11]	-	-	-	chrIII	+	AR	M00956	10115638	10115664	ctgtccgccagctcaTGTTCtctgccc	-	-	-	-	-	-	YES	-	0.922	+
ENSGACG00000016371	C7orf26	Uncharacterized protein C7orf26 [Source:UniProtKB/Swiss-Prot;Acc:Q96N11]	-	-	-	chrIII	+	ER	M00191	10116146	10116164	accaccctctaTGACCtca	-	-	-	-	-	-	-	YES	0.985	+
ENSGACG00000017132	ATP6V0A2 (2 of 2)	V-type proton ATPase 116 kDa subunit a isoform 2 (V-ATPase 116 kDa isoform a2)(Vacuolar proton translocating ATPase 116 kDa subunit a isoform 2)(Lysosomal H(+)-transporting ATPase V0 subunit a2)(TJ6) [Source:UniProtKB/Swiss-Prot;Acc:Q9Y487]	-	-	-	chrXIV	+	AR	M01201	6873379	6873393	ggcacaaagTGTCCc	-	YES	-	-	-	-	-	-	0.915	+
ENSGACG00000017132	ATP6V0A2 (2 of 2)	V-type proton ATPase 116 kDa subunit a isoform 2 (V-ATPase 116 kDa isoform a2)(Vacuolar proton translocating ATPase 116 kDa subunit a isoform 2)(Lysosomal H(+)-transporting ATPase V0 subunit a2)(TJ6) [Source:UniProtKB/Swiss-Prot;Acc:Q9Y487]	-	-	-	chrXIV	+	AR	M00481	6873379	6873393	gGCACAaagtgtccc	-	YES	-	-	-	-	-	-	0.915	-
ENSGACG00000017132	ATP6V0A2 (2 of 2)	V-type proton ATPase 116 kDa subunit a isoform 2 (V-ATPase 116 kDa isoform a2)(Vacuolar proton translocating ATPase 116 kDa subunit a isoform 2)(Lysosomal H(+)-transporting ATPase V0 subunit a2)(TJ6) [Source:UniProtKB/Swiss-Prot;Acc:Q9Y487]	-	-	-	chrXIV	+	AR	M00481	6873379	6873393	ggcacaaagTGTCCc	-	YES	-	-	-	-	-	-	0.915	+
ENSGACG00000017132	ATP6V0A2 (2 of 2)	V-type proton ATPase 116 kDa subunit a isoform 2 (V-ATPase 116 kDa isoform a2)(Vacuolar proton translocating ATPase 116 kDa subunit a isoform 2)(Lysosomal H(+)-transporting ATPase V0 subunit a2)(TJ6) [Source:UniProtKB/Swiss-Prot;Acc:Q9Y487]	-	-	-	chrXIV	+	AR	M01201	6873379	6873393	gGCACAaagtgtccc	-	YES	-	-	-	-	-	-	0.915	-
ENSGACG00000017132	ATP6V0A2 (2 of 2)	V-type proton ATPase 116 kDa subunit a isoform 2 (V-ATPase 116 kDa isoform a2)(Vacuolar proton translocating ATPase 116 kDa subunit a isoform 2)(Lysosomal H(+)-transporting ATPase V0 subunit a2)(TJ6) [Source:UniProtKB/Swiss-Prot;Acc:Q9Y487]	-	-	-	chrXIV	+	ER	M00191	6875047	6875065	gcagcgtacgaTGACCtgg	-	YES	-	-	-	-	-	-	0.805	+
ENSGACG00000017132	ATP6V0A2 (2 of 2)	V-type proton ATPase 116 kDa subunit a isoform 2 (V-ATPase 116 kDa isoform a2)(Vacuolar proton translocating ATPase 116 kDa subunit a isoform 2)(Lysosomal H(+)-transporting ATPase V0 subunit a2)(TJ6) [Source:UniProtKB/Swiss-Prot;Acc:Q9Y487]	-	-	ERE prox	chrXIV	+	ER	M00191	6876408	6876426	cacGGTCAcagctctgtcg	-	-	YES	-	-	-	-	-	0.967	-
ENSGACG00000010458	C3orf10	Probable protein BRICK1 [Source:UniProtKB/Swiss-Prot;Acc:Q8WUW1]	-	-	-	chrXVII	+	ER	M00191	10703097	10703115	gaaggaggccgTGACCacg	YES	-	-	-	-	-	-	-	0.944	+
ENSGACG00000010458	C3orf10	Probable protein BRICK1 [Source:UniProtKB/Swiss-Prot;Acc:Q8WUW1]	-	-	-	chrXVII	+	ER	M00191	10705570	10705588	tcaGGTCAttactccaatt	YES	-	-	-	-	-	-	-	0.878	-
ENSGACG00000010458	C3orf10	Probable protein BRICK1 [Source:UniProtKB/Swiss-Prot;Acc:Q8WUW1]	-	ARE prox	-	chrXVII	+	AR	M00956	10709437	10709463	tcattgaGAACGtggcgtccctctgag	-	-	YES	-	-	-	-	-	0.946	-
ENSGACG00000010458	C3orf10	Probable protein BRICK1 [Source:UniProtKB/Swiss-Prot;Acc:Q8WUW1]	-	ARE prox	-	chrXVII	+	AR	M00953	10709437	10709463	tcattgaGAACGtggcgtccctctgag	-	-	YES	-	-	-	-	-	0.946	-
ENSGACG00000010458	C3orf10	Probable protein BRICK1 [Source:UniProtKB/Swiss-Prot;Acc:Q8WUW1]	-	ARE prox	-	chrXVII	+	AR	M01201	10709443	10709457	aGAACGtggcgtccc	-	-	YES	-	-	-	-	-	0.976	-
ENSGACG00000010458	C3orf10	Probable protein BRICK1 [Source:UniProtKB/Swiss-Prot;Acc:Q8WUW1]	-	ARE prox	-	chrXVII	+	AR	M00481	10709443	10709457	aGAACGtggcgtccc	-	-	YES	-	-	-	-	-	0.976	-
ENSGACG00000010458	C3orf10	Probable protein BRICK1 [Source:UniProtKB/Swiss-Prot;Acc:Q8WUW1]	-	ARE prox	-	chrXVII	+	AR	M00481	10709443	10709457	agaacgtggCGTCCc	-	-	YES	-	-	-	-	-	0.976	+
ENSGACG00000010458	C3orf10	Probable protein BRICK1 [Source:UniProtKB/Swiss-Prot;Acc:Q8WUW1]	-	ARE prox	-	chrXVII	+	AR	M00956	10710002	10710028	actgcaaGAACGatgagatcctacagt	-	-	-	YES	-	-	-	-	0.801	-
ENSGACG00000010458	C3orf10	Probable protein BRICK1 [Source:UniProtKB/Swiss-Prot;Acc:Q8WUW1]	-	ARE prox	-	chrXVII	+	AR	M00481	10710008	10710022	aGAACGatgagatcc	-	-	-	YES	-	-	-	-	0.974	-
ENSGACG00000010458	C3orf10	Probable protein BRICK1 [Source:UniProtKB/Swiss-Prot;Acc:Q8WUW1]	-	-	-	chrXVII	+	ER	M00191	10711789	10711807	aggagagacctTGACCtag	-	-	-	-	-	-	YES	-	0.941	+
ENSGACG00000020680	LCN15 (1 of 3)	Uncharacterized lipocalin UNQ2541/PRO6093 Precursor [Source:UniProtKB/Swiss-Prot;Acc:Q6UWW0]	-	-	-	chrVII	-	AR	M00481	22240754	22240768	cgtactcgtCGTACt	-	-	-	-	-	-	YES	-	0.859	+
ENSGACG00000020680	LCN15 (1 of 3)	Uncharacterized lipocalin UNQ2541/PRO6093 Precursor [Source:UniProtKB/Swiss-Prot;Acc:Q6UWW0]	-	-	-	chrVII	-	AR	M00481	22240754	22240768	cGTACTcgtcgtact	-	-	-	-	-	-	YES	-	0.859	-
ENSGACG00000020680	LCN15 (1 of 3)	Uncharacterized lipocalin UNQ2541/PRO6093 Precursor [Source:UniProtKB/Swiss-Prot;Acc:Q6UWW0]	-	-	-	chrVII	-	AR	M00481	22248608	22248622	aGTACAtgtagaaca	YES	-	-	-	-	-	-	-	0.917	-
ENSGACG00000020680	LCN15 (1 of 3)	Uncharacterized lipocalin UNQ2541/PRO6093 Precursor [Source:UniProtKB/Swiss-Prot;Acc:Q6UWW0]	-	-	-	chrVII	-	AR	M00956	22248611	22248637	acatgtaGAACAgggagaagagagcca	YES	-	-	-	-	-	-	-	0.886	-
ENSGACG00000020680	LCN15 (1 of 3)	Uncharacterized lipocalin UNQ2541/PRO6093 Precursor [Source:UniProtKB/Swiss-Prot;Acc:Q6UWW0]	-	-	-	chrVII	-	AR	M00956	22250395	22250421	caggagaGAACAtgacaggcactcgta	YES	-	-	-	-	-	-	-	0.917	-
ENSGACG00000002198	PCK2	Phosphoenolpyruvate carboxykinase [GTP], mitochondrial Precursor (PEPCK-M)(EC 4.1.1.32)(Phosphoenolpyruvate carboxylase) [Source:UniProtKB/Swiss-Prot;Acc:Q16822]	-	-	-	chrXXI	+	AR	M00956	3084699	3084725	tgtcaaagtacagcaTCTTCtccaacg	YES	-	-	-	-	-	-	-	0.929	+
ENSGACG00000002198	PCK2	Phosphoenolpyruvate carboxykinase [GTP], mitochondrial Precursor (PEPCK-M)(EC 4.1.1.32)(Phosphoenolpyruvate carboxylase) [Source:UniProtKB/Swiss-Prot;Acc:Q16822]	-	-	-	chrXXI	+	AR	M00953	3084699	3084725	tgtcaaagtacagcaTCTTCtccaacg	YES	-	-	-	-	-	-	-	0.929	+
ENSGACG00000002198	PCK2	Phosphoenolpyruvate carboxykinase [GTP], mitochondrial Precursor (PEPCK-M)(EC 4.1.1.32)(Phosphoenolpyruvate carboxylase) [Source:UniProtKB/Swiss-Prot;Acc:Q16822]	-	-	-	chrXXI	+	AR	M00447	3084705	3084719	AGTACagcatcttct	YES	-	-	-	-	-	-	-	0.945	-
ENSGACG00000002198	PCK2	Phosphoenolpyruvate carboxykinase [GTP], mitochondrial Precursor (PEPCK-M)(EC 4.1.1.32)(Phosphoenolpyruvate carboxylase) [Source:UniProtKB/Swiss-Prot;Acc:Q16822]	-	-	-	chrXXI	+	AR	M00481	3087836	3087850	gGAACCcctcgatcc	YES	-	-	-	-	-	-	-	0.907	-
ENSGACG00000018367	ANXA6	Annexin A6 (Annexin-6)(Annexin VI)(Lipocortin VI)(p68)(p70)(Protein III)(Chromobindin-20)(67 kDa calelectrin)(Calphobindin-II)(CPB-II) [Source:UniProtKB/Swiss-Prot;Acc:P08133]	-	-	-	chrIV	+	ER	M00191	13369076	13369094	ccaGGTCAaacagcagagc	YES	-	-	-	-	-	-	-	0.925	-
ENSGACG00000018367	ANXA6	Annexin A6 (Annexin-6)(Annexin VI)(Lipocortin VI)(p68)(p70)(Protein III)(Chromobindin-20)(67 kDa calelectrin)(Calphobindin-II)(CPB-II) [Source:UniProtKB/Swiss-Prot;Acc:P08133]	-	-	-	chrIV	+	AR	M00481	13369752	13369766	gGCACAcagcgatcc	YES	-	-	-	-	-	-	-	0.879	-
ENSGACG00000018367	ANXA6	Annexin A6 (Annexin-6)(Annexin VI)(Lipocortin VI)(p68)(p70)(Protein III)(Chromobindin-20)(67 kDa calelectrin)(Calphobindin-II)(CPB-II) [Source:UniProtKB/Swiss-Prot;Acc:P08133]	-	-	-	chrIV	+	ER	M00191	13372194	13372212	gacGGTCAcatagctgtaa	-	YES	-	-	-	-	-	-	0.911	-
ENSGACG00000015651	-	-	-	-	-	chrXIV	-	ER	M00191	611095	611113	gtactccacggTGACCtgc	-	-	-	-	-	-	-	YES	0.874	+
ENSGACG00000015651	-	-	-	-	-	chrXIV	-	ER	M00191	615465	615483	gggaagaccgaTGACCtgc	-	YES	-	-	-	-	-	-	0.903	+
ENSGACG00000015651	-	-	-	-	-	chrXIV	-	AR	M00956	617647	617673	caataaaGAACAagcatttagatacga	YES	YES	-	-	-	-	-	-	0.878	-
ENSGACG00000015651	-	-	-	-	-	chrXIV	-	AR	M00956	619365	619391	ttcttttgttggtttTGTTCtccatgg	YES	-	-	-	-	-	-	-	0.995	+
ENSGACG00000015651	-	-	-	-	-	chrXIV	-	AR	M00447	619371	619385	tgttggttttGTTCT	YES	-	-	-	-	-	-	-	0.995	+
ENSGACG00000015651	-	-	-	-	-	chrXIV	-	AR	M00956	619623	619649	tcttcacaggctcttTGTTCttcatgg	YES	-	-	-	-	-	-	-	0.969	+
ENSGACG00000015651	-	-	-	-	-	chrXIV	-	ER	M00191	619660	619678	tttggggtcaaTGACCttt	YES	-	-	-	-	-	-	-	0.971	+
ENSGACG00000015651	-	-	-	-	-	chrXIV	-	ER	M00191	619662	619680	tggGGTCAatgacctttcc	YES	-	-	-	-	-	-	-	0.971	-
ENSGACG00000015651	-	-	-	-	-	chrXIV	-	ER	M00191	620147	620165	gccGGTCAtggggtccagt	YES	-	-	-	-	-	-	-	0.975	-
ENSGACG00000015651	-	-	-	-	-	chrXIV	-	AR	M00447	622867	622881	ggtggataatGTGCT	YES	-	-	-	-	-	-	-	0.895	+
ENSGACG00000015651	-	-	-	-	-	chrXIV	-	ER	M00191	622928	622946	cagGGTCAcatgtggcggg	YES	-	-	-	-	-	-	-	0.989	-
ENSGACG00000014225	A2LD1	AIG2-like domain-containing protein 1 [Source:UniProtKB/Swiss-Prot;Acc:Q9BVM4]	-	-	-	chrI	-	AR	M00956	21180488	21180514	tacttcaGAACAgagagcgagtacacc	-	-	-	-	-	-	-	YES	0.976	-
ENSGACG00000014225	A2LD1	AIG2-like domain-containing protein 1 [Source:UniProtKB/Swiss-Prot;Acc:Q9BVM4]	-	ARE prox	-	chrI	-	AR	M00447	21182267	21182281	agggaatgttGTACT	-	-	-	-	YES	-	-	-	0.825	+
ENSGACG00000014225	A2LD1	AIG2-like domain-containing protein 1 [Source:UniProtKB/Swiss-Prot;Acc:Q9BVM4]	-	-	-	chrI	-	ER	M00191	21186287	21186305	caagttcgaggTGACCatc	-	YES	-	-	-	-	-	-	0.936	+
ENSGACG00000014225	A2LD1	AIG2-like domain-containing protein 1 [Source:UniProtKB/Swiss-Prot;Acc:Q9BVM4]	-	-	-	chrI	-	ER	M00191	21186297	21186315	gtgaccatcttTGACCtgg	-	YES	-	-	-	-	-	-	0.985	+
ENSGACG00000014225	A2LD1	AIG2-like domain-containing protein 1 [Source:UniProtKB/Swiss-Prot;Acc:Q9BVM4]	-	-	-	chrI	-	AR	M00956	21186906	21186932	ttaacgaGAACAagtgtctctgtcaga	-	YES	-	-	-	-	-	-	0.954	-
ENSGACG00000014225	A2LD1	AIG2-like domain-containing protein 1 [Source:UniProtKB/Swiss-Prot;Acc:Q9BVM4]	-	-	-	chrI	-	AR	M00447	21186912	21186926	AGAACaagtgtctct	-	YES	-	-	-	-	-	-	0.952	-
ENSGACG00000006912	SNTB1	Beta-1-syntrophin (59 kDa dystrophin-associated protein A1 basic component 1)(DAPA1B)(Tax interaction protein 43)(TIP-43)(Syntrophin-2)(BSYN2) [Source:UniProtKB/Swiss-Prot;Acc:Q13884]	YES	-	-	chrXX	+	ER	M00191	7728489	7728507	gttttccactgTGACCccc	YES	-	-	-	-	-	-	-	0.874	+
ENSGACG00000006912	SNTB1	Beta-1-syntrophin (59 kDa dystrophin-associated protein A1 basic component 1)(DAPA1B)(Tax interaction protein 43)(TIP-43)(Syntrophin-2)(BSYN2) [Source:UniProtKB/Swiss-Prot;Acc:Q13884]	YES	-	-	chrXX	+	ER	M00191	7733164	7733182	gagGGTCAcagtggaaaac	-	YES	-	-	-	-	-	-	0.837	-
ENSGACG00000006912	SNTB1	Beta-1-syntrophin (59 kDa dystrophin-associated protein A1 basic component 1)(DAPA1B)(Tax interaction protein 43)(TIP-43)(Syntrophin-2)(BSYN2) [Source:UniProtKB/Swiss-Prot;Acc:Q13884]	YES	-	ERE prox	chrXX	+	ER	M00191	7736369	7736387	tttGGTCAacttaaacgag	-	-	-	-	YES	-	-	-	0.939	-
ENSGACG00000006912	SNTB1	Beta-1-syntrophin (59 kDa dystrophin-associated protein A1 basic component 1)(DAPA1B)(Tax interaction protein 43)(TIP-43)(Syntrophin-2)(BSYN2) [Source:UniProtKB/Swiss-Prot;Acc:Q13884]	YES	-	ERE prox	chrXX	+	ER	M00191	7736579	7736597	ctgcgtcaaggTGACCaag	-	-	-	-	-	YES	-	-	0.969	+
ENSGACG00000006912	SNTB1	Beta-1-syntrophin (59 kDa dystrophin-associated protein A1 basic component 1)(DAPA1B)(Tax interaction protein 43)(TIP-43)(Syntrophin-2)(BSYN2) [Source:UniProtKB/Swiss-Prot;Acc:Q13884]	YES	-	ERE prox	chrXX	+	ER	M00191	7736615	7736633	cggGGTCAgcatcaaaggt	-	-	-	-	-	YES	-	-	0.971	-
ENSGACG00000006912	SNTB1	Beta-1-syntrophin (59 kDa dystrophin-associated protein A1 basic component 1)(DAPA1B)(Tax interaction protein 43)(TIP-43)(Syntrophin-2)(BSYN2) [Source:UniProtKB/Swiss-Prot;Acc:Q13884]	YES	ARE prox	-	chrXX	+	AR	M00956	7736635	7736661	ggaaggaGAACAagatgcccatcctca	-	-	-	-	-	YES	-	-	0.996	-
ENSGACG00000006912	SNTB1	Beta-1-syntrophin (59 kDa dystrophin-associated protein A1 basic component 1)(DAPA1B)(Tax interaction protein 43)(TIP-43)(Syntrophin-2)(BSYN2) [Source:UniProtKB/Swiss-Prot;Acc:Q13884]	YES	ARE prox	-	chrXX	+	AR	M00953	7736635	7736661	ggaaggaGAACAagatgcccatcctca	-	-	-	-	-	YES	-	-	0.996	-
ENSGACG00000006912	SNTB1	Beta-1-syntrophin (59 kDa dystrophin-associated protein A1 basic component 1)(DAPA1B)(Tax interaction protein 43)(TIP-43)(Syntrophin-2)(BSYN2) [Source:UniProtKB/Swiss-Prot;Acc:Q13884]	YES	ARE prox	-	chrXX	+	AR	M00481	7736641	7736655	aGAACAagatgccca	-	-	-	-	-	YES	-	-	0.997	-
ENSGACG00000006912	SNTB1	Beta-1-syntrophin (59 kDa dystrophin-associated protein A1 basic component 1)(DAPA1B)(Tax interaction protein 43)(TIP-43)(Syntrophin-2)(BSYN2) [Source:UniProtKB/Swiss-Prot;Acc:Q13884]	YES	ARE prox	-	chrXX	+	AR	M00447	7736641	7736655	AGAACaagatgccca	-	-	-	-	-	YES	-	-	0.997	-
ENSGACG00000006912	SNTB1	Beta-1-syntrophin (59 kDa dystrophin-associated protein A1 basic component 1)(DAPA1B)(Tax interaction protein 43)(TIP-43)(Syntrophin-2)(BSYN2) [Source:UniProtKB/Swiss-Prot;Acc:Q13884]	YES	-	-	chrXX	+	AR	M00481	7736734	7736748	tGAACGgcgtgaacc	-	-	-	-	-	-	YES	-	0.851	-
ENSGACG00000020707	IL13RA1	Interleukin-13 receptor alpha-1 chain Precursor (IL-13R-alpha-1)(IL-13RA-1)(Cancer/testis antigen 19)(CT19)(CD213a1 antigen) [Source:UniProtKB/Swiss-Prot;Acc:P78552]	-	-	-	chrVII	-	AR	M00956	22688088	22688114	tcagcctggattcaaTGTTCtgcaata	-	YES	-	-	-	-	-	-	0.824	+
ENSGACG00000020707	IL13RA1	Interleukin-13 receptor alpha-1 chain Precursor (IL-13R-alpha-1)(IL-13RA-1)(Cancer/testis antigen 19)(CT19)(CD213a1 antigen) [Source:UniProtKB/Swiss-Prot;Acc:P78552]	-	-	-	chrVII	-	AR	M00953	22688088	22688114	tcagcctggattcaaTGTTCtgcaata	-	YES	-	-	-	-	-	-	0.824	+
ENSGACG00000013415	GLUL (2 of 2)	Glutamine synthetase (GS)(EC 6.3.1.2)(Glutamate--ammonia ligase) [Source:UniProtKB/Swiss-Prot;Acc:P15104]	-	-	-	chrIII	+	ER	M00191	1436674	1436692	tatggagtctgTGACCtct	YES	-	-	-	-	-	-	-	0.986	+
ENSGACG00000013415	GLUL (2 of 2)	Glutamine synthetase (GS)(EC 6.3.1.2)(Glutamate--ammonia ligase) [Source:UniProtKB/Swiss-Prot;Acc:P15104]	-	-	-	chrIII	+	AR	M00481	1438758	1438772	aGGACAtgctgagca	YES	-	-	-	-	-	-	-	0.898	-
ENSGACG00000013415	GLUL (2 of 2)	Glutamine synthetase (GS)(EC 6.3.1.2)(Glutamate--ammonia ligase) [Source:UniProtKB/Swiss-Prot;Acc:P15104]	-	-	-	chrIII	+	AR	M00956	1447232	1447258	agcagcaGTACAtggagctccctcagg	-	-	-	-	-	-	YES	-	0.934	-
ENSGACG00000013415	GLUL (2 of 2)	Glutamine synthetase (GS)(EC 6.3.1.2)(Glutamate--ammonia ligase) [Source:UniProtKB/Swiss-Prot;Acc:P15104]	-	-	-	chrIII	+	AR	M00481	1447238	1447252	aGTACAtggagctcc	-	-	-	-	-	-	YES	-	0.920	-
ENSGACG00000013415	GLUL (2 of 2)	Glutamine synthetase (GS)(EC 6.3.1.2)(Glutamate--ammonia ligase) [Source:UniProtKB/Swiss-Prot;Acc:P15104]	-	-	-	chrIII	+	AR	M00447	1447238	1447252	AGTACatggagctcc	-	-	-	-	-	-	YES	-	0.920	-
ENSGACG00000003068	GPD1 (1 of 2)	Glycerol-3-phosphate dehydrogenase [NAD+], cytoplasmic (GPDH-C)(GPD-C)(EC 1.1.1.8) [Source:UniProtKB/Swiss-Prot;Acc:P21695]	-	-	-	chrXII	-	AR	M00481	1421540	1421554	gacacaactTGTACt	-	YES	-	-	-	-	-	-	0.948	+
ENSGACG00000003068	GPD1 (1 of 2)	Glycerol-3-phosphate dehydrogenase [NAD+], cytoplasmic (GPDH-C)(GPD-C)(EC 1.1.1.8) [Source:UniProtKB/Swiss-Prot;Acc:P21695]	-	-	-	chrXII	-	AR	M00956	1422193	1422219	tgtctaaaaccagaaTGTTCtctctgt	-	YES	-	-	-	-	-	-	0.932	+
ENSGACG00000003068	GPD1 (1 of 2)	Glycerol-3-phosphate dehydrogenase [NAD+], cytoplasmic (GPDH-C)(GPD-C)(EC 1.1.1.8) [Source:UniProtKB/Swiss-Prot;Acc:P21695]	-	-	-	chrXII	-	AR	M00953	1422193	1422219	tgtctaaaaccagaaTGTTCtctctgt	-	YES	-	-	-	-	-	-	0.932	+
ENSGACG00000003068	GPD1 (1 of 2)	Glycerol-3-phosphate dehydrogenase [NAD+], cytoplasmic (GPDH-C)(GPD-C)(EC 1.1.1.8) [Source:UniProtKB/Swiss-Prot;Acc:P21695]	-	-	-	chrXII	-	AR	M00447	1422199	1422213	aaaccagaatGTTCT	-	YES	-	-	-	-	-	-	0.978	+
ENSGACG00000003068	GPD1 (1 of 2)	Glycerol-3-phosphate dehydrogenase [NAD+], cytoplasmic (GPDH-C)(GPD-C)(EC 1.1.1.8) [Source:UniProtKB/Swiss-Prot;Acc:P21695]	-	-	-	chrXII	-	ER	M00191	1422413	1422431	tctGGTCAtgttgcacggc	-	YES	-	-	-	-	-	-	0.987	-
ENSGACG00000003068	GPD1 (1 of 2)	Glycerol-3-phosphate dehydrogenase [NAD+], cytoplasmic (GPDH-C)(GPD-C)(EC 1.1.1.8) [Source:UniProtKB/Swiss-Prot;Acc:P21695]	-	-	-	chrXII	-	AR	M00481	1423350	1423364	tGTACCctctgctcc	YES	-	-	-	-	-	-	-	0.909	-
ENSGACG00000003068	GPD1 (1 of 2)	Glycerol-3-phosphate dehydrogenase [NAD+], cytoplasmic (GPDH-C)(GPD-C)(EC 1.1.1.8) [Source:UniProtKB/Swiss-Prot;Acc:P21695]	-	-	-	chrXII	-	AR	M00481	1423423	1423437	aggacggctCGTCCt	YES	-	-	-	-	-	-	-	0.852	+
ENSGACG00000003068	GPD1 (1 of 2)	Glycerol-3-phosphate dehydrogenase [NAD+], cytoplasmic (GPDH-C)(GPD-C)(EC 1.1.1.8) [Source:UniProtKB/Swiss-Prot;Acc:P21695]	-	-	-	chrXII	-	AR	M00481	1423423	1423437	aGGACGgctcgtcct	YES	-	-	-	-	-	-	-	0.852	-
ENSGACG00000003068	GPD1 (1 of 2)	Glycerol-3-phosphate dehydrogenase [NAD+], cytoplasmic (GPDH-C)(GPD-C)(EC 1.1.1.8) [Source:UniProtKB/Swiss-Prot;Acc:P21695]	-	-	-	chrXII	-	AR	M00447	1423423	1423437	aggacggctcGTCCT	YES	-	-	-	-	-	-	-	0.852	+
ENSGACG00000013827	E2F4	Transcription factor E2F4 (E2F-4) [Source:UniProtKB/Swiss-Prot;Acc:Q16254]	YES	-	-	chrXIX	+	AR	M00481	19520284	19520298	gggccgtgaTGTTCc	YES	-	-	-	-	-	-	-	0.989	+
ENSGACG00000013827	E2F4	Transcription factor E2F4 (E2F-4) [Source:UniProtKB/Swiss-Prot;Acc:Q16254]	YES	-	-	chrXIX	+	ER	M00191	19521395	19521413	gctgtaggagtTGACCctg	YES	-	-	-	-	-	-	-	0.986	+
ENSGACG00000013827	E2F4	Transcription factor E2F4 (E2F-4) [Source:UniProtKB/Swiss-Prot;Acc:Q16254]	YES	-	-	chrXIX	+	AR	M00956	19523677	19523703	gctcactggcccactTGTTCtccaaca	-	YES	-	-	-	-	-	-	0.931	+
ENSGACG00000013827	E2F4	Transcription factor E2F4 (E2F-4) [Source:UniProtKB/Swiss-Prot;Acc:Q16254]	YES	-	-	chrXIX	+	AR	M00953	19523677	19523703	gctcactggcccactTGTTCtccaaca	-	YES	-	-	-	-	-	-	0.931	+
ENSGACG00000013827	E2F4	Transcription factor E2F4 (E2F-4) [Source:UniProtKB/Swiss-Prot;Acc:Q16254]	YES	-	-	chrXIX	+	AR	M00481	19523683	19523697	tggcccactTGTTCt	-	YES	-	-	-	-	-	-	0.948	+
ENSGACG00000013827	E2F4	Transcription factor E2F4 (E2F-4) [Source:UniProtKB/Swiss-Prot;Acc:Q16254]	YES	ARE prox	-	chrXIX	+	AR	M00956	19525848	19525874	cgtggaggtcacagaTGTTCtcttgag	-	YES	YES	-	-	-	-	-	0.840	+
ENSGACG00000013827	E2F4	Transcription factor E2F4 (E2F-4) [Source:UniProtKB/Swiss-Prot;Acc:Q16254]	YES	-	ERE prox	chrXIX	+	ER	M00191	19525851	19525869	ggaGGTCAcagatgttctc	-	YES	YES	-	-	-	-	-	0.910	-
ENSGACG00000013827	E2F4	Transcription factor E2F4 (E2F-4) [Source:UniProtKB/Swiss-Prot;Acc:Q16254]	YES	-	ERE prox	chrXIX	+	ER	M00191	19528250	19528268	gtgGGTCAgcttttgtggt	-	-	-	-	-	YES	YES	-	0.800	-
ENSGACG00000013827	E2F4	Transcription factor E2F4 (E2F-4) [Source:UniProtKB/Swiss-Prot;Acc:Q16254]	YES	-	-	chrXIX	+	AR	M00447	19529414	19529428	AGAACagcatccaat	-	-	-	-	-	-	-	YES	0.999	-
ENSGACG00000016668	ASS1	Argininosuccinate synthase (EC 6.3.4.5)(Citrulline--aspartate ligase) [Source:UniProtKB/Swiss-Prot;Acc:P00966]	-	-	-	chrXIV	+	AR	M00481	5389020	5389034	gGGACAggaggatct	YES	-	-	-	-	-	-	-	0.864	-
ENSGACG00000016668	ASS1	Argininosuccinate synthase (EC 6.3.4.5)(Citrulline--aspartate ligase) [Source:UniProtKB/Swiss-Prot;Acc:P00966]	-	-	-	chrXIV	+	AR	M00447	5393106	5393120	agtgctgctgGTGCT	-	YES	-	-	-	-	-	-	0.920	+
ENSGACG00000016668	ASS1	Argininosuccinate synthase (EC 6.3.4.5)(Citrulline--aspartate ligase) [Source:UniProtKB/Swiss-Prot;Acc:P00966]	-	-	-	chrXIV	+	AR	M00956	5393804	5393830	tcctgcaGAACAtggtgggaaccgcac	-	YES	-	-	-	-	-	-	0.942	-
ENSGACG00000016668	ASS1	Argininosuccinate synthase (EC 6.3.4.5)(Citrulline--aspartate ligase) [Source:UniProtKB/Swiss-Prot;Acc:P00966]	-	-	-	chrXIV	+	AR	M00953	5393804	5393830	tcctgcaGAACAtggtgggaaccgcac	-	YES	-	-	-	-	-	-	0.942	-
ENSGACG00000015722	SIRT3	NAD-dependent deacetylase sirtuin-3, mitochondrial Precursor (EC 3.5.1.-)(SIR2-like protein 3)(hSIRT3) [Source:UniProtKB/Swiss-Prot;Acc:Q9NTG7]	-	-	-	chrUn	-	AR	M00481	42191186	42191200	tgttctgcgTGTACa	-	-	-	-	-	-	-	YES	0.994	+
ENSGACG00000015722	SIRT3	NAD-dependent deacetylase sirtuin-3, mitochondrial Precursor (EC 3.5.1.-)(SIR2-like protein 3)(hSIRT3) [Source:UniProtKB/Swiss-Prot;Acc:Q9NTG7]	-	-	-	chrUn	-	AR	M00956	42191201	42191227	tccggaggagctgacTCTTCtcgtgca	-	-	-	-	-	-	-	YES	0.804	+
ENSGACG00000015722	SIRT3	NAD-dependent deacetylase sirtuin-3, mitochondrial Precursor (EC 3.5.1.-)(SIR2-like protein 3)(hSIRT3) [Source:UniProtKB/Swiss-Prot;Acc:Q9NTG7]	-	-	-	chrUn	-	AR	M00481	42191351	42191365	agggcaggtCGTACt	-	-	-	-	-	-	-	YES	0.903	+
ENSGACG00000015722	SIRT3	NAD-dependent deacetylase sirtuin-3, mitochondrial Precursor (EC 3.5.1.-)(SIR2-like protein 3)(hSIRT3) [Source:UniProtKB/Swiss-Prot;Acc:Q9NTG7]	-	-	-	chrUn	-	AR	M00447	42191351	42191365	agggcaggtcGTACT	-	-	-	-	-	-	-	YES	0.903	+
ENSGACG00000015722	SIRT3	NAD-dependent deacetylase sirtuin-3, mitochondrial Precursor (EC 3.5.1.-)(SIR2-like protein 3)(hSIRT3) [Source:UniProtKB/Swiss-Prot;Acc:Q9NTG7]	-	-	-	chrUn	-	ER	M00191	42195604	42195622	ggccgcttttaTGACCtgt	-	YES	-	-	-	-	-	-	0.984	+
ENSGACG00000015722	SIRT3	NAD-dependent deacetylase sirtuin-3, mitochondrial Precursor (EC 3.5.1.-)(SIR2-like protein 3)(hSIRT3) [Source:UniProtKB/Swiss-Prot;Acc:Q9NTG7]	-	-	-	chrUn	-	AR	M00481	42195668	42195682	aGGACGccctgcgct	-	YES	-	-	-	-	-	-	0.986	-
ENSGACG00000015722	SIRT3	NAD-dependent deacetylase sirtuin-3, mitochondrial Precursor (EC 3.5.1.-)(SIR2-like protein 3)(hSIRT3) [Source:UniProtKB/Swiss-Prot;Acc:Q9NTG7]	-	-	-	chrUn	-	AR	M00481	42197199	42197213	ggaccagaaGGTGCa	-	YES	-	-	-	-	-	-	0.985	+
ENSGACG00000015722	SIRT3	NAD-dependent deacetylase sirtuin-3, mitochondrial Precursor (EC 3.5.1.-)(SIR2-like protein 3)(hSIRT3) [Source:UniProtKB/Swiss-Prot;Acc:Q9NTG7]	-	-	-	chrUn	-	ER	M00191	42197205	42197223	gaaggtgcagaTGACCtgg	-	YES	-	-	-	-	-	-	0.992	+
ENSGACG00000015722	SIRT3	NAD-dependent deacetylase sirtuin-3, mitochondrial Precursor (EC 3.5.1.-)(SIR2-like protein 3)(hSIRT3) [Source:UniProtKB/Swiss-Prot;Acc:Q9NTG7]	-	-	-	chrUn	-	ER	M00191	42200340	42200358	cagGGTCAgggcgagtacg	YES	-	-	-	-	-	-	-	0.982	-
ENSGACG00000017615	SMOX	Spermine oxidase (EC 1.5.3.-)(Polyamine oxidase 1)(PAO-1)(PAOh1) [Source:UniProtKB/Swiss-Prot;Acc:Q9NWM0]	YES	ARE prox	-	chrIX	-	AR	M00481	8514019	8514033	tGAACGctctgaact	-	-	-	-	YES	YES	-	-	0.956	-
ENSGACG00000017615	SMOX	Spermine oxidase (EC 1.5.3.-)(Polyamine oxidase 1)(PAO-1)(PAOh1) [Source:UniProtKB/Swiss-Prot;Acc:Q9NWM0]	YES	-	-	chrIX	-	AR	M00956	8523241	8523267	ggccagaggtctgagTTTTCtgttgtt	YES	-	-	-	-	-	-	-	0.931	+
ENSGACG00000001637	ACO1	Cytoplasmic aconitate hydratase (Aconitase)(EC 4.2.1.3)(Citrate hydro-lyase)(Iron-responsive element-binding protein 1)(IRE-BP 1)(Iron regulatory protein 1)(IRP1)(Ferritin repressor protein) [Source:UniProtKB/Swiss-Prot;Acc:P21399]	-	-	-	chrUn	+	AR	M00481	24861810	24861824	tGAACCtgcggttcc	-	YES	-	-	-	-	-	-	0.998	-
ENSGACG00000001637	ACO1	Cytoplasmic aconitate hydratase (Aconitase)(EC 4.2.1.3)(Citrate hydro-lyase)(Iron-responsive element-binding protein 1)(IRE-BP 1)(Iron regulatory protein 1)(IRP1)(Ferritin repressor protein) [Source:UniProtKB/Swiss-Prot;Acc:P21399]	-	-	-	chrUn	+	AR	M00481	24861810	24861824	tgaacctgcGGTTCc	-	YES	-	-	-	-	-	-	0.998	+
ENSGACG00000001637	ACO1	Cytoplasmic aconitate hydratase (Aconitase)(EC 4.2.1.3)(Citrate hydro-lyase)(Iron-responsive element-binding protein 1)(IRE-BP 1)(Iron regulatory protein 1)(IRP1)(Ferritin repressor protein) [Source:UniProtKB/Swiss-Prot;Acc:P21399]	-	-	-	chrUn	+	AR	M00481	24861819	24861833	ggttcctctCGTACt	-	YES	-	-	-	-	-	-	0.997	+
ENSGACG00000005502	CLPP	Putative ATP-dependent Clp protease proteolytic subunit, mitochondrial Precursor (EC 3.4.21.92)(Endopeptidase Clp) [Source:UniProtKB/Swiss-Prot;Acc:Q16740]	-	-	-	chrXI	-	AR	M00447	1373521	1373535	AGTACctcggggtct	YES	-	-	-	-	-	-	-	0.957	-
ENSGACG00000007000	-	-	-	-	-	chrV	-	AR	M00956	9215300	9215326	gacacacgcactcttTGTTCttccact	-	-	-	-	-	-	-	YES	0.996	+
ENSGACG00000007000	-	-	-	-	-	chrV	-	AR	M00953	9215300	9215326	gacacacgcactcttTGTTCttccact	-	-	-	-	-	-	-	YES	0.996	+
ENSGACG00000007000	-	-	-	-	-	chrV	-	AR	M00481	9215306	9215320	cgcactcttTGTTCt	-	-	-	-	-	-	-	YES	0.994	+
ENSGACG00000007000	-	-	-	-	-	chrV	-	AR	M00481	9215306	9215320	cGCACTctttgttct	-	-	-	-	-	-	-	YES	0.994	-
ENSGACG00000007000	-	-	-	-	-	chrV	-	AR	M00447	9215306	9215320	cgcactctttGTTCT	-	-	-	-	-	-	-	YES	0.994	+
ENSGACG00000007000	-	-	-	-	-	chrV	-	ER	M00191	9215663	9215681	tcaGGTCAgacaggatgtc	-	-	-	-	-	-	YES	YES	0.987	-
ENSGACG00000007000	-	-	-	-	-	chrV	-	ER	M00191	9223075	9223093	gcaGGTCAaagtggaagcc	YES	-	-	-	-	-	-	-	0.979	-
ENSGACG00000007000	-	-	-	-	-	chrV	-	ER	M00191	9223091	9223109	gccagagccttTGACCatc	YES	-	-	-	-	-	-	-	0.972	+
ENSGACG00000007000	-	-	-	-	-	chrV	-	ER	M00191	9224896	9224914	tgagaaaccgaTGACCagg	YES	-	-	-	-	-	-	-	0.948	+
ENSGACG00000007000	-	-	-	-	-	chrV	-	AR	M00481	9224912	9224926	aGGACGggctgagcg	YES	-	-	-	-	-	-	-	0.888	-
ENSGACG00000013711	-	-	-	-	-	chrXIII	+	AR	M00447	17236354	17236368	AGGACtgcaacttct	YES	-	-	-	-	-	-	-	0.932	-
ENSGACG00000013711	-	-	-	-	-	chrXIII	+	ER	M00191	17236508	17236526	ccaGGTCAgggaaccgtcc	YES	-	-	-	-	-	-	-	0.848	-
ENSGACG00000013711	-	-	-	-	-	chrXIII	+	ER	M00191	17236878	17236896	ggtGGTCAccatcaacaaa	YES	-	-	-	-	-	-	-	0.850	-
ENSGACG00000013711	-	-	-	-	-	chrXIII	+	ER	M00191	17237946	17237964	acggtgcgctcTGACCgct	YES	-	-	-	-	-	-	-	0.809	+
ENSGACG00000013711	-	-	-	-	-	chrXIII	+	ER	M00191	17240431	17240449	atcaaactgagTGACCccg	YES	-	-	-	-	-	-	-	0.995	+
ENSGACG00000013711	-	-	-	-	-	chrXIII	+	AR	M00447	17241962	17241976	AGCACatccgggact	-	YES	-	-	-	-	-	-	0.820	-
ENSGACG00000013711	-	-	-	-	-	chrXIII	+	AR	M00481	17241962	17241976	aGCACAtccgggact	-	YES	-	-	-	-	-	-	0.820	-
ENSGACG00000013711	-	-	-	-	-	chrXIII	+	AR	M00956	17242361	17242387	tcatgaaGAACAaggagaggatcgacc	-	YES	-	-	-	-	-	-	0.910	-
ENSGACG00000013711	-	-	-	-	-	chrXIII	+	AR	M00956	17242631	17242657	tgcctcaGGACAaagagtactacatgg	-	YES	-	-	-	-	-	-	0.992	-
ENSGACG00000013711	-	-	-	-	-	chrXIII	+	AR	M00953	17242631	17242657	tgcctcaGGACAaagagtactacatgg	-	YES	-	-	-	-	-	-	0.992	-
ENSGACG00000013711	-	-	-	-	-	chrXIII	+	AR	M00481	17242637	17242651	aGGACAaagagtact	-	YES	-	-	-	-	-	-	0.990	-
ENSGACG00000013711	-	-	-	-	-	chrXIII	+	AR	M00447	17242637	17242651	AGGACaaagagtact	-	YES	-	-	-	-	-	-	0.990	-
ENSGACG00000013711	-	-	-	-	-	chrXIII	+	AR	M00481	17242637	17242651	aggacaaagAGTACt	-	YES	-	-	-	-	-	-	0.990	+
ENSGACG00000013711	-	-	-	-	-	chrXIII	+	AR	M00447	17242637	17242651	aggacaaagaGTACT	-	YES	-	-	-	-	-	-	0.990	+
ENSGACG00000013711	-	-	-	-	-	chrXIII	+	AR	M00481	17242646	17242660	aGTACTacatggtca	-	YES	-	-	-	-	-	-	0.963	-
ENSGACG00000013711	-	-	-	-	-	chrXIII	+	ER	M00191	17242653	17242671	catGGTCAaagagccagga	-	YES	-	-	-	-	-	-	0.936	-
ENSGACG00000016592	LHX3	LIM/homeobox protein Lhx3 (LIM homeobox protein 3) [Source:UniProtKB/Swiss-Prot;Acc:Q9UBR4]	YES	ARE prox	-	chrXIV	-	AR	M00481	4588887	4588901	ggtacacaaAGTCCt	-	-	-	-	-	YES	-	-	0.998	+
ENSGACG00000016592	LHX3	LIM/homeobox protein Lhx3 (LIM homeobox protein 3) [Source:UniProtKB/Swiss-Prot;Acc:Q9UBR4]	YES	ARE prox	-	chrXIV	-	AR	M01201	4588887	4588901	ggtacacaaAGTCCt	-	-	-	-	-	YES	-	-	0.998	+
ENSGACG00000016592	LHX3	LIM/homeobox protein Lhx3 (LIM homeobox protein 3) [Source:UniProtKB/Swiss-Prot;Acc:Q9UBR4]	YES	ARE prox	-	chrXIV	-	AR	M00481	4588887	4588901	gGTACAcaaagtcct	-	-	-	-	-	YES	-	-	0.998	-
ENSGACG00000016592	LHX3	LIM/homeobox protein Lhx3 (LIM homeobox protein 3) [Source:UniProtKB/Swiss-Prot;Acc:Q9UBR4]	YES	ARE prox	-	chrXIV	-	AR	M00447	4588887	4588901	ggtacacaaaGTCCT	-	-	-	-	-	YES	-	-	0.998	+
ENSGACG00000016592	LHX3	LIM/homeobox protein Lhx3 (LIM homeobox protein 3) [Source:UniProtKB/Swiss-Prot;Acc:Q9UBR4]	YES	ARE prox	-	chrXIV	-	AR	M01201	4589153	4589167	ggcacttgcTGTGCc	-	-	-	-	YES	-	-	-	0.997	+
ENSGACG00000016592	LHX3	LIM/homeobox protein Lhx3 (LIM homeobox protein 3) [Source:UniProtKB/Swiss-Prot;Acc:Q9UBR4]	YES	ARE prox	-	chrXIV	-	AR	M00481	4589153	4589167	ggcacttgcTGTGCc	-	-	-	-	YES	-	-	-	0.997	+
ENSGACG00000016592	LHX3	LIM/homeobox protein Lhx3 (LIM homeobox protein 3) [Source:UniProtKB/Swiss-Prot;Acc:Q9UBR4]	YES	ARE prox	-	chrXIV	-	AR	M00481	4589153	4589167	gGCACTtgctgtgcc	-	-	-	-	YES	-	-	-	0.997	-
ENSGACG00000016592	LHX3	LIM/homeobox protein Lhx3 (LIM homeobox protein 3) [Source:UniProtKB/Swiss-Prot;Acc:Q9UBR4]	YES	ARE prox	-	chrXIV	-	AR	M00956	4590494	4590520	gaatcgcattcctatTGTTCtgcaggg	-	-	YES	-	-	-	-	-	0.912	+
ENSGACG00000016592	LHX3	LIM/homeobox protein Lhx3 (LIM homeobox protein 3) [Source:UniProtKB/Swiss-Prot;Acc:Q9UBR4]	YES	-	-	chrXIV	-	ER	M00191	4593796	4593814	ttttgacagctTGACCccg	-	YES	-	-	-	-	-	-	0.914	+
ENSGACG00000016592	LHX3	LIM/homeobox protein Lhx3 (LIM homeobox protein 3) [Source:UniProtKB/Swiss-Prot;Acc:Q9UBR4]	YES	-	-	chrXIV	-	ER	M00191	4596963	4596981	caaggtttcacTGACCagg	YES	-	-	-	-	-	-	-	0.985	+
ENSGACG00000012262	C6orf108	c-Myc-responsive protein Rcl [Source:UniProtKB/Swiss-Prot;Acc:O43598]	-	-	-	chrVI	-	ER	M00191	16852830	16852848	gacgaggagtcTGACCcac	-	YES	-	-	-	-	-	-	0.939	+
ENSGACG00000012262	C6orf108	c-Myc-responsive protein Rcl [Source:UniProtKB/Swiss-Prot;Acc:O43598]	-	-	-	chrVI	-	ER	M00191	16853027	16853045	ggactacgcagTGACCaaa	-	YES	-	-	-	-	-	-	0.868	+
ENSGACG00000012262	C6orf108	c-Myc-responsive protein Rcl [Source:UniProtKB/Swiss-Prot;Acc:O43598]	-	-	-	chrVI	-	AR	M00953	16853157	16853183	gcatctgcaacatggTGATCtgagcgt	-	YES	-	-	-	-	-	-	0.993	+
ENSGACG00000012262	C6orf108	c-Myc-responsive protein Rcl [Source:UniProtKB/Swiss-Prot;Acc:O43598]	-	-	-	chrVI	-	ER	M00191	16854690	16854708	gtcggcctagcTGACCctt	-	YES	-	-	-	-	-	-	0.986	+
ENSGACG00000012262	C6orf108	c-Myc-responsive protein Rcl [Source:UniProtKB/Swiss-Prot;Acc:O43598]	-	-	-	chrVI	-	AR	M01201	16854726	16854740	ggaactcgcCGTCCt	-	YES	-	-	-	-	-	-	0.924	+
ENSGACG00000012262	C6orf108	c-Myc-responsive protein Rcl [Source:UniProtKB/Swiss-Prot;Acc:O43598]	-	-	-	chrVI	-	AR	M00481	16854726	16854740	ggaactcgcCGTCCt	-	YES	-	-	-	-	-	-	0.924	+
ENSGACG00000012262	C6orf108	c-Myc-responsive protein Rcl [Source:UniProtKB/Swiss-Prot;Acc:O43598]	-	-	-	chrVI	-	AR	M00481	16854726	16854740	gGAACTcgccgtcct	-	YES	-	-	-	-	-	-	0.924	-
ENSGACG00000012262	C6orf108	c-Myc-responsive protein Rcl [Source:UniProtKB/Swiss-Prot;Acc:O43598]	-	-	-	chrVI	-	AR	M00956	16854837	16854863	ccgacgtgtcgtccaTGTTCtccatgt	-	YES	-	-	-	-	-	-	0.975	+
ENSGACG00000020167	NCCRP1	Non-specific cytotoxic cell receptor protein 1 homolog [Source:UniProtKB/Swiss-Prot;Acc:Q6ZVX7]	-	-	-	chrVII	-	ER	M00191	12659712	12659730	gatgagttcccTGACCtgt	YES	-	-	-	-	-	-	-	0.923	+
ENSGACG00000020167	NCCRP1	Non-specific cytotoxic cell receptor protein 1 homolog [Source:UniProtKB/Swiss-Prot;Acc:Q6ZVX7]	-	-	-	chrVII	-	ER	M00191	12660006	12660024	tcaGGTCAccccttcatca	YES	-	-	-	-	-	-	-	0.951	-
ENSGACG00000020167	NCCRP1	Non-specific cytotoxic cell receptor protein 1 homolog [Source:UniProtKB/Swiss-Prot;Acc:Q6ZVX7]	-	-	-	chrVII	-	AR	M00481	12660145	12660159	tGAACTtcgagaacc	YES	-	-	-	-	-	-	-	0.942	-
ENSGACG00000019683	YEATS4	YEATS domain-containing protein 4 (Glioma-amplified sequence 41)(Gas41)(NuMA-binding protein 1)(NuBI-1)(NuBI1) [Source:UniProtKB/Swiss-Prot;Acc:O95619]	-	-	-	chrIV	-	AR	M00956	28744679	28744705	gaagcttgaactggaTCTTCttcacat	-	-	-	-	-	-	YES	-	0.962	+
ENSGACG00000019683	YEATS4	YEATS domain-containing protein 4 (Glioma-amplified sequence 41)(Gas41)(NuMA-binding protein 1)(NuBI-1)(NuBI1) [Source:UniProtKB/Swiss-Prot;Acc:O95619]	-	-	-	chrIV	-	AR	M00953	28744679	28744705	gaagcttgaactggaTCTTCttcacat	-	-	-	-	-	-	YES	-	0.962	+
ENSGACG00000019683	YEATS4	YEATS domain-containing protein 4 (Glioma-amplified sequence 41)(Gas41)(NuMA-binding protein 1)(NuBI-1)(NuBI1) [Source:UniProtKB/Swiss-Prot;Acc:O95619]	-	-	-	chrIV	-	AR	M00447	28744685	28744699	TGAACtggatcttct	-	-	-	-	-	-	YES	-	0.991	-
ENSGACG00000019683	YEATS4	YEATS domain-containing protein 4 (Glioma-amplified sequence 41)(Gas41)(NuMA-binding protein 1)(NuBI-1)(NuBI1) [Source:UniProtKB/Swiss-Prot;Acc:O95619]	-	-	-	chrIV	-	ER	M00191	28748371	28748389	tccGGTCAtgcagggtggg	-	YES	-	-	-	-	-	-	0.877	-
ENSGACG00000019683	YEATS4	YEATS domain-containing protein 4 (Glioma-amplified sequence 41)(Gas41)(NuMA-binding protein 1)(NuBI-1)(NuBI1) [Source:UniProtKB/Swiss-Prot;Acc:O95619]	-	-	-	chrIV	-	AR	M00481	28754550	28754564	tGGACAaactgcccg	YES	-	-	-	-	-	-	-	0.959	-
ENSGACG00000019683	YEATS4	YEATS domain-containing protein 4 (Glioma-amplified sequence 41)(Gas41)(NuMA-binding protein 1)(NuBI-1)(NuBI1) [Source:UniProtKB/Swiss-Prot;Acc:O95619]	-	-	-	chrIV	-	AR	M00956	28754565	28754591	gggaataGAACAgggggagggggccta	YES	-	-	-	-	-	-	-	0.915	-
ENSGACG00000019683	YEATS4	YEATS domain-containing protein 4 (Glioma-amplified sequence 41)(Gas41)(NuMA-binding protein 1)(NuBI-1)(NuBI1) [Source:UniProtKB/Swiss-Prot;Acc:O95619]	-	-	-	chrIV	-	AR	M00481	28754666	28754680	gGGACCaggtggacc	YES	-	-	-	-	-	-	-	0.973	-
ENSGACG00000002002	NDUFS5	NADH dehydrogenase [ubiquinone] iron-sulfur protein 5 (NADH-ubiquinone oxidoreductase 15 kDa subunit)(Complex I-15 kDa)(CI-15 kDa) [Source:UniProtKB/Swiss-Prot;Acc:O43920]	-	-	-	chrX	-	ER	M00191	1432179	1432197	ggggatgccgaTGACCatg	YES	-	-	-	-	-	-	-	0.981	+
ENSGACG00000002002	NDUFS5	NADH dehydrogenase [ubiquinone] iron-sulfur protein 5 (NADH-ubiquinone oxidoreductase 15 kDa subunit)(Complex I-15 kDa)(CI-15 kDa) [Source:UniProtKB/Swiss-Prot;Acc:O43920]	-	-	-	chrX	-	AR	M00447	1432421	1432435	AGTACctgaggtagt	YES	-	-	-	-	-	-	-	0.848	-
ENSGACG00000018085	PECI	Peroxisomal 3,2-trans-enoyl-CoA isomerase (EC 5.3.3.8)(Dodecenoyl-CoA isomerase)(Delta(3),delta(2)-enoyl-CoA isomerase)(D3,D2-enoyl-CoA isomerase)(DBI-related protein 1)(DRS-1)(Hepatocellular carcinoma-associated antigen 88)(Renal carcinoma antigen NY-REN-1) [Source:UniProtKB/Swiss-Prot;Acc:O75521]	-	-	-	chrUn	+	AR	M00481	37082330	37082344	aGAACGtgaggatcc	YES	-	-	-	-	-	-	-	0.929	-
ENSGACG00000018085	PECI	Peroxisomal 3,2-trans-enoyl-CoA isomerase (EC 5.3.3.8)(Dodecenoyl-CoA isomerase)(Delta(3),delta(2)-enoyl-CoA isomerase)(D3,D2-enoyl-CoA isomerase)(DBI-related protein 1)(DRS-1)(Hepatocellular carcinoma-associated antigen 88)(Renal carcinoma antigen NY-REN-1) [Source:UniProtKB/Swiss-Prot;Acc:O75521]	-	-	-	chrUn	+	ER	M00191	37083726	37083744	ctggtgcaccgTGACCtgg	YES	YES	-	-	-	-	-	-	0.972	+
ENSGACG00000007744	GPI (2 of 2)	Glucose-6-phosphate isomerase (GPI)(EC 5.3.1.9)(Phosphoglucose isomerase)(PGI)(Phosphohexose isomerase)(PHI)(Neuroleukin)(NLK)(Sperm antigen 36)(SA-36) [Source:UniProtKB/Swiss-Prot;Acc:P06744]	-	-	-	chrXIX	+	AR	M00956	8847195	8847221	gcagcaaGATCAgcttgatctccaaag	YES	-	-	-	-	-	-	-	0.957	-
ENSGACG00000007744	GPI (2 of 2)	Glucose-6-phosphate isomerase (GPI)(EC 5.3.1.9)(Phosphoglucose isomerase)(PGI)(Phosphohexose isomerase)(PHI)(Neuroleukin)(NLK)(Sperm antigen 36)(SA-36) [Source:UniProtKB/Swiss-Prot;Acc:P06744]	-	-	-	chrXIX	+	ER	M00191	8848487	8848505	gaccgccccacTGACCggc	YES	-	-	-	-	-	-	-	0.864	+
ENSGACG00000007744	GPI (2 of 2)	Glucose-6-phosphate isomerase (GPI)(EC 5.3.1.9)(Phosphoglucose isomerase)(PGI)(Phosphohexose isomerase)(PHI)(Neuroleukin)(NLK)(Sperm antigen 36)(SA-36) [Source:UniProtKB/Swiss-Prot;Acc:P06744]	-	-	-	chrXIX	+	AR	M00447	8848533	8848547	AGTACatcatcttcc	YES	-	-	-	-	-	-	-	0.992	-
ENSGACG00000007744	GPI (2 of 2)	Glucose-6-phosphate isomerase (GPI)(EC 5.3.1.9)(Phosphoglucose isomerase)(PGI)(Phosphohexose isomerase)(PHI)(Neuroleukin)(NLK)(Sperm antigen 36)(SA-36) [Source:UniProtKB/Swiss-Prot;Acc:P06744]	-	-	-	chrXIX	+	AR	M00481	8848533	8848547	aGTACAtcatcttcc	YES	-	-	-	-	-	-	-	0.992	-
ENSGACG00000007744	GPI (2 of 2)	Glucose-6-phosphate isomerase (GPI)(EC 5.3.1.9)(Phosphoglucose isomerase)(PGI)(Phosphohexose isomerase)(PHI)(Neuroleukin)(NLK)(Sperm antigen 36)(SA-36) [Source:UniProtKB/Swiss-Prot;Acc:P06744]	-	-	-	chrXIX	+	ER	M00191	8851325	8851343	aaggaggagatTGACCggg	-	YES	-	-	-	-	-	-	0.844	+
ENSGACG00000007744	GPI (2 of 2)	Glucose-6-phosphate isomerase (GPI)(EC 5.3.1.9)(Phosphoglucose isomerase)(PGI)(Phosphohexose isomerase)(PHI)(Neuroleukin)(NLK)(Sperm antigen 36)(SA-36) [Source:UniProtKB/Swiss-Prot;Acc:P06744]	-	-	ERE prox	chrXIX	+	ER	M00191	8853643	8853661	tatGGTCAtgaaggatggg	-	-	YES	-	-	-	-	-	0.879	-
ENSGACG00000001370	CRYL1	Lambda-crystallin homolog [Source:UniProtKB/Swiss-Prot;Acc:Q9Y2S2]	-	-	-	chrUn	-	ER	M00191	26581052	26581070	ccaGGTCAtcgtgaggaac	-	YES	-	-	-	-	-	-	0.985	-
ENSGACG00000001370	CRYL1	Lambda-crystallin homolog [Source:UniProtKB/Swiss-Prot;Acc:Q9Y2S2]	-	-	-	chrUn	-	ER	M00191	26581430	26581448	gaaGGTCAacatggccaac	-	YES	-	-	-	-	-	-	0.957	-
ENSGACG00000001370	CRYL1	Lambda-crystallin homolog [Source:UniProtKB/Swiss-Prot;Acc:Q9Y2S2]	-	-	-	chrUn	-	AR	M00447	26581477	26581491	aggccatcaaGTTCT	-	YES	-	-	-	-	-	-	0.938	+
ENSGACG00000001370	CRYL1	Lambda-crystallin homolog [Source:UniProtKB/Swiss-Prot;Acc:Q9Y2S2]	-	-	-	chrUn	-	AR	M00481	26581477	26581491	aggccatcaAGTTCt	-	YES	-	-	-	-	-	-	0.938	+
ENSGACG00000001370	CRYL1	Lambda-crystallin homolog [Source:UniProtKB/Swiss-Prot;Acc:Q9Y2S2]	-	-	-	chrUn	-	AR	M00953	26584029	26584055	acaaaggcaacacggTGTTCatcaagc	YES	-	-	-	-	-	-	-	0.915	+
ENSGACG00000001370	CRYL1	Lambda-crystallin homolog [Source:UniProtKB/Swiss-Prot;Acc:Q9Y2S2]	-	-	-	chrUn	-	AR	M00481	26584035	26584049	gcaacacggTGTTCa	YES	-	-	-	-	-	-	-	0.869	+
ENSGACG00000001370	CRYL1	Lambda-crystallin homolog [Source:UniProtKB/Swiss-Prot;Acc:Q9Y2S2]	-	-	-	chrUn	-	AR	M00956	26584062	26584088	acgagaaggccgccgAGTTCtacaagg	YES	-	-	-	-	-	-	-	0.970	+
ENSGACG00000001370	CRYL1	Lambda-crystallin homolog [Source:UniProtKB/Swiss-Prot;Acc:Q9Y2S2]	-	-	-	chrUn	-	AR	M00447	26584068	26584082	aggccgccgaGTTCT	YES	-	-	-	-	-	-	-	0.963	+
ENSGACG00000001370	CRYL1	Lambda-crystallin homolog [Source:UniProtKB/Swiss-Prot;Acc:Q9Y2S2]	-	-	-	chrUn	-	AR	M00481	26584068	26584082	aggccgccgAGTTCt	YES	-	-	-	-	-	-	-	0.963	+
ENSGACG00000001370	CRYL1	Lambda-crystallin homolog [Source:UniProtKB/Swiss-Prot;Acc:Q9Y2S2]	-	-	-	chrUn	-	AR	M00447	26584951	26584965	agtccttcagGTACT	YES	-	-	-	-	-	-	-	0.981	+
ENSGACG00000001370	CRYL1	Lambda-crystallin homolog [Source:UniProtKB/Swiss-Prot;Acc:Q9Y2S2]	-	-	-	chrUn	-	AR	M00447	26585032	26585046	aggccatccaGTACT	YES	-	-	-	-	-	-	-	0.988	+
ENSGACG00000001370	CRYL1	Lambda-crystallin homolog [Source:UniProtKB/Swiss-Prot;Acc:Q9Y2S2]	-	-	-	chrUn	-	AR	M00481	26585032	26585046	aggccatccAGTACt	YES	-	-	-	-	-	-	-	0.988	+
ENSGACG00000008793	-	-	-	-	-	chrVI	+	AR	M00481	10002081	10002095	aGCACAggtggcaca	YES	YES	-	-	-	-	-	-	0.989	-
ENSGACG00000008793	-	-	-	-	-	chrVI	+	AR	M00956	10002460	10002486	aaattcaGAACAtctggcgagaggccc	YES	YES	-	-	-	-	-	-	0.860	-
ENSGACG00000008793	-	-	-	-	-	chrVI	+	AR	M00481	10002481	10002495	aggcccagcTGTGCt	YES	YES	-	-	-	-	-	-	0.957	+
ENSGACG00000015424	GALNS	N-acetylgalactosamine-6-sulfatase Precursor (EC 3.1.6.4)(N-acetylgalactosamine-6-sulfate sulfatase)(Galactose-6-sulfate sulfatase)(GalNAc6S sulfatase)(Chondroitinsulfatase)(Chondroitinase) [Source:UniProtKB/Swiss-Prot;Acc:P34059]	-	-	-	chrII	-	AR	M00956	8328426	8328452	tacacaaGCACAgctggtacagagacg	-	-	-	-	-	-	-	YES	0.831	-
ENSGACG00000015424	GALNS	N-acetylgalactosamine-6-sulfatase Precursor (EC 3.1.6.4)(N-acetylgalactosamine-6-sulfate sulfatase)(Galactose-6-sulfate sulfatase)(GalNAc6S sulfatase)(Chondroitinsulfatase)(Chondroitinase) [Source:UniProtKB/Swiss-Prot;Acc:P34059]	-	-	-	chrII	-	AR	M00953	8328426	8328452	tacacaaGCACAgctggtacagagacg	-	-	-	-	-	-	-	YES	0.831	-
ENSGACG00000015424	GALNS	N-acetylgalactosamine-6-sulfatase Precursor (EC 3.1.6.4)(N-acetylgalactosamine-6-sulfate sulfatase)(Galactose-6-sulfate sulfatase)(GalNAc6S sulfatase)(Chondroitinsulfatase)(Chondroitinase) [Source:UniProtKB/Swiss-Prot;Acc:P34059]	-	-	-	chrII	-	AR	M00481	8328432	8328446	aGCACAgctggtaca	-	-	-	-	-	-	-	YES	0.939	-
ENSGACG00000015424	GALNS	N-acetylgalactosamine-6-sulfatase Precursor (EC 3.1.6.4)(N-acetylgalactosamine-6-sulfate sulfatase)(Galactose-6-sulfate sulfatase)(GalNAc6S sulfatase)(Chondroitinsulfatase)(Chondroitinase) [Source:UniProtKB/Swiss-Prot;Acc:P34059]	-	-	-	chrII	-	AR	M00481	8328432	8328446	agcacagctGGTACa	-	-	-	-	-	-	-	YES	0.939	+
ENSGACG00000015424	GALNS	N-acetylgalactosamine-6-sulfatase Precursor (EC 3.1.6.4)(N-acetylgalactosamine-6-sulfate sulfatase)(Galactose-6-sulfate sulfatase)(GalNAc6S sulfatase)(Chondroitinsulfatase)(Chondroitinase) [Source:UniProtKB/Swiss-Prot;Acc:P34059]	-	-	-	chrII	-	ER	M00191	8333390	8333408	accccttggggTGACCgga	-	YES	-	-	-	-	-	-	0.974	+
ENSGACG00000015424	GALNS	N-acetylgalactosamine-6-sulfatase Precursor (EC 3.1.6.4)(N-acetylgalactosamine-6-sulfate sulfatase)(Galactose-6-sulfate sulfatase)(GalNAc6S sulfatase)(Chondroitinsulfatase)(Chondroitinase) [Source:UniProtKB/Swiss-Prot;Acc:P34059]	-	-	-	chrII	-	ER	M00191	8333411	8333429	accGGTCAcacaggatggt	-	YES	-	-	-	-	-	-	0.960	-
ENSGACG00000015424	GALNS	N-acetylgalactosamine-6-sulfatase Precursor (EC 3.1.6.4)(N-acetylgalactosamine-6-sulfate sulfatase)(Galactose-6-sulfate sulfatase)(GalNAc6S sulfatase)(Chondroitinsulfatase)(Chondroitinase) [Source:UniProtKB/Swiss-Prot;Acc:P34059]	-	-	-	chrII	-	ER	M00191	8338015	8338033	ccaGGTCAacccctcctgg	YES	-	-	-	-	-	-	-	0.857	-
ENSGACG00000019745	SLC3A2 (2 of 2)	4F2 cell-surface antigen heavy chain (4F2hc)(Lymphocyte activation antigen 4F2 large subunit)(4F2 heavy chain antigen)(CD98 antigen) [Source:UniProtKB/Swiss-Prot;Acc:P08195]	-	-	-	chrVII	-	AR	M00956	7467390	7467416	ccagccaGAACAgcaccagcagcaccc	-	-	-	-	-	-	-	YES	0.829	-
ENSGACG00000006428	MTHFD1 (1 of 2)	C-1-tetrahydrofolate synthase, cytoplasmic (C1-THF synthase) [Includes Methylenetetrahydrofolate dehydrogenase(EC 1.5.1.5);Methenyltetrahydrofolate cyclohydrolase(EC 3.5.4.9);Formyltetrahydrofolate synthetase(EC 6.3.4.3)] [Source:UniProtKB/Swiss-Prot;Acc:P11586]	-	-	-	chrXV	-	AR	M01201	2873311	2873325	gggaccggaTGTCCa	-	YES	-	-	-	-	-	-	0.850	+
ENSGACG00000006428	MTHFD1 (1 of 2)	C-1-tetrahydrofolate synthase, cytoplasmic (C1-THF synthase) [Includes Methylenetetrahydrofolate dehydrogenase(EC 1.5.1.5);Methenyltetrahydrofolate cyclohydrolase(EC 3.5.4.9);Formyltetrahydrofolate synthetase(EC 6.3.4.3)] [Source:UniProtKB/Swiss-Prot;Acc:P11586]	-	-	-	chrXV	-	AR	M00481	2873311	2873325	gggaccggaTGTCCa	-	YES	-	-	-	-	-	-	0.850	+
ENSGACG00000006428	MTHFD1 (1 of 2)	C-1-tetrahydrofolate synthase, cytoplasmic (C1-THF synthase) [Includes Methylenetetrahydrofolate dehydrogenase(EC 1.5.1.5);Methenyltetrahydrofolate cyclohydrolase(EC 3.5.4.9);Formyltetrahydrofolate synthetase(EC 6.3.4.3)] [Source:UniProtKB/Swiss-Prot;Acc:P11586]	-	-	-	chrXV	-	AR	M00481	2873311	2873325	gGGACCggatgtcca	-	YES	-	-	-	-	-	-	0.850	-
ENSGACG00000006428	MTHFD1 (1 of 2)	C-1-tetrahydrofolate synthase, cytoplasmic (C1-THF synthase) [Includes Methylenetetrahydrofolate dehydrogenase(EC 1.5.1.5);Methenyltetrahydrofolate cyclohydrolase(EC 3.5.4.9);Formyltetrahydrofolate synthetase(EC 6.3.4.3)] [Source:UniProtKB/Swiss-Prot;Acc:P11586]	-	-	-	chrXV	-	AR	M00481	2873365	2873379	agatcgaccTGTTCg	-	YES	-	-	-	-	-	-	0.983	+
ENSGACG00000006428	MTHFD1 (1 of 2)	C-1-tetrahydrofolate synthase, cytoplasmic (C1-THF synthase) [Includes Methylenetetrahydrofolate dehydrogenase(EC 1.5.1.5);Methenyltetrahydrofolate cyclohydrolase(EC 3.5.4.9);Formyltetrahydrofolate synthetase(EC 6.3.4.3)] [Source:UniProtKB/Swiss-Prot;Acc:P11586]	-	-	-	chrXV	-	AR	M00956	2873398	2873424	tcacggaGAACCtggagaacctcatgt	-	YES	-	-	-	-	-	-	0.984	-
ENSGACG00000006428	MTHFD1 (1 of 2)	C-1-tetrahydrofolate synthase, cytoplasmic (C1-THF synthase) [Includes Methylenetetrahydrofolate dehydrogenase(EC 1.5.1.5);Methenyltetrahydrofolate cyclohydrolase(EC 3.5.4.9);Formyltetrahydrofolate synthetase(EC 6.3.4.3)] [Source:UniProtKB/Swiss-Prot;Acc:P11586]	-	-	-	chrXV	-	AR	M00481	2873404	2873418	aGAACCtggagaacc	-	YES	-	-	-	-	-	-	0.993	-
ENSGACG00000006428	MTHFD1 (1 of 2)	C-1-tetrahydrofolate synthase, cytoplasmic (C1-THF synthase) [Includes Methylenetetrahydrofolate dehydrogenase(EC 1.5.1.5);Methenyltetrahydrofolate cyclohydrolase(EC 3.5.4.9);Formyltetrahydrofolate synthetase(EC 6.3.4.3)] [Source:UniProtKB/Swiss-Prot;Acc:P11586]	-	-	-	chrXV	-	AR	M00956	2873407	2873433	acctggaGAACCtcatgtccaccatgc	-	YES	-	-	-	-	-	-	0.995	-
ENSGACG00000006428	MTHFD1 (1 of 2)	C-1-tetrahydrofolate synthase, cytoplasmic (C1-THF synthase) [Includes Methylenetetrahydrofolate dehydrogenase(EC 1.5.1.5);Methenyltetrahydrofolate cyclohydrolase(EC 3.5.4.9);Formyltetrahydrofolate synthetase(EC 6.3.4.3)] [Source:UniProtKB/Swiss-Prot;Acc:P11586]	-	-	-	chrXV	-	AR	M00953	2873407	2873433	acctggaGAACCtcatgtccaccatgc	-	YES	-	-	-	-	-	-	0.995	-
ENSGACG00000006428	MTHFD1 (1 of 2)	C-1-tetrahydrofolate synthase, cytoplasmic (C1-THF synthase) [Includes Methylenetetrahydrofolate dehydrogenase(EC 1.5.1.5);Methenyltetrahydrofolate cyclohydrolase(EC 3.5.4.9);Formyltetrahydrofolate synthetase(EC 6.3.4.3)] [Source:UniProtKB/Swiss-Prot;Acc:P11586]	-	-	-	chrXV	-	AR	M00481	2873413	2873427	aGAACCtcatgtcca	-	YES	-	-	-	-	-	-	0.996	-
ENSGACG00000006428	MTHFD1 (1 of 2)	C-1-tetrahydrofolate synthase, cytoplasmic (C1-THF synthase) [Includes Methylenetetrahydrofolate dehydrogenase(EC 1.5.1.5);Methenyltetrahydrofolate cyclohydrolase(EC 3.5.4.9);Formyltetrahydrofolate synthetase(EC 6.3.4.3)] [Source:UniProtKB/Swiss-Prot;Acc:P11586]	-	-	-	chrXV	-	AR	M00481	2873413	2873427	agaacctcaTGTCCa	-	YES	-	-	-	-	-	-	0.996	+
ENSGACG00000006428	MTHFD1 (1 of 2)	C-1-tetrahydrofolate synthase, cytoplasmic (C1-THF synthase) [Includes Methylenetetrahydrofolate dehydrogenase(EC 1.5.1.5);Methenyltetrahydrofolate cyclohydrolase(EC 3.5.4.9);Formyltetrahydrofolate synthetase(EC 6.3.4.3)] [Source:UniProtKB/Swiss-Prot;Acc:P11586]	-	-	-	chrXV	-	AR	M00447	2873413	2873427	AGAACctcatgtcca	-	YES	-	-	-	-	-	-	0.996	-
ENSGACG00000006428	MTHFD1 (1 of 2)	C-1-tetrahydrofolate synthase, cytoplasmic (C1-THF synthase) [Includes Methylenetetrahydrofolate dehydrogenase(EC 1.5.1.5);Methenyltetrahydrofolate cyclohydrolase(EC 3.5.4.9);Formyltetrahydrofolate synthetase(EC 6.3.4.3)] [Source:UniProtKB/Swiss-Prot;Acc:P11586]	-	-	-	chrXV	-	ER	M00191	2878686	2878704	atgGGTCAaagggccgtca	YES	-	-	-	-	-	-	-	0.856	-
ENSGACG00000006428	MTHFD1 (1 of 2)	C-1-tetrahydrofolate synthase, cytoplasmic (C1-THF synthase) [Includes Methylenetetrahydrofolate dehydrogenase(EC 1.5.1.5);Methenyltetrahydrofolate cyclohydrolase(EC 3.5.4.9);Formyltetrahydrofolate synthetase(EC 6.3.4.3)] [Source:UniProtKB/Swiss-Prot;Acc:P11586]	-	-	-	chrXV	-	ER	M00191	2878795	2878813	acgacccggagTGACCtcc	YES	-	-	-	-	-	-	-	0.983	+
ENSGACG00000015897	-	-	-	-	-	chrII	-	ER	M00191	11739793	11739811	tttGGTCAttgagctcaaa	-	-	-	-	-	-	-	YES	0.893	-
ENSGACG00000015897	-	-	-	-	-	chrII	-	AR	M00956	11747783	11747809	ttaggcaGAAGAtgaagcacctcctgt	YES	-	-	-	-	-	-	-	0.969	-
ENSGACG00000004450	FAM100A	Protein FAM100A [Source:UniProtKB/Swiss-Prot;Acc:Q8TB05]	-	-	-	chrV	-	AR	M00481	5478725	5478739	tggccgacaTGTGCt	-	-	-	-	-	-	-	YES	0.978	+
ENSGACG00000004450	FAM100A	Protein FAM100A [Source:UniProtKB/Swiss-Prot;Acc:Q8TB05]	-	-	-	chrV	-	ER	M00191	5484267	5484285	gaaGGTCAaaccgccctat	-	YES	-	-	-	-	-	-	0.932	-
ENSGACG00000004450	FAM100A	Protein FAM100A [Source:UniProtKB/Swiss-Prot;Acc:Q8TB05]	-	-	-	chrV	-	AR	M00481	5485129	5485143	gtcacaaccTGTCCc	YES	-	-	-	-	-	-	-	0.996	+
ENSGACG00000001778	COPEB	Krueppel-like factor 6 (Core promoter element-binding protein)(B-cell-derived protein 1)(Proto-oncogene BCD1)(Transcription factor Zf9)(GC-rich sites-binding factor GBF) [Source:UniProtKB/Swiss-Prot;Acc:Q99612]	-	-	-	chrXXI	+	ER	M00191	1554326	1554344	tctcttctatcTGACCttg	YES	-	-	-	-	-	-	-	0.975	+
ENSGACG00000001778	COPEB	Krueppel-like factor 6 (Core promoter element-binding protein)(B-cell-derived protein 1)(Proto-oncogene BCD1)(Transcription factor Zf9)(GC-rich sites-binding factor GBF) [Source:UniProtKB/Swiss-Prot;Acc:Q99612]	-	-	-	chrXXI	+	AR	M01201	1555103	1555117	cGTACAgaaagtccc	YES	-	-	-	-	-	-	-	0.848	-
ENSGACG00000001778	COPEB	Krueppel-like factor 6 (Core promoter element-binding protein)(B-cell-derived protein 1)(Proto-oncogene BCD1)(Transcription factor Zf9)(GC-rich sites-binding factor GBF) [Source:UniProtKB/Swiss-Prot;Acc:Q99612]	-	-	-	chrXXI	+	AR	M00481	1555103	1555117	cGTACAgaaagtccc	YES	-	-	-	-	-	-	-	0.848	-
ENSGACG00000001778	COPEB	Krueppel-like factor 6 (Core promoter element-binding protein)(B-cell-derived protein 1)(Proto-oncogene BCD1)(Transcription factor Zf9)(GC-rich sites-binding factor GBF) [Source:UniProtKB/Swiss-Prot;Acc:Q99612]	-	-	-	chrXXI	+	AR	M00481	1555103	1555117	cgtacagaaAGTCCc	YES	-	-	-	-	-	-	-	0.848	+
ENSGACG00000001778	COPEB	Krueppel-like factor 6 (Core promoter element-binding protein)(B-cell-derived protein 1)(Proto-oncogene BCD1)(Transcription factor Zf9)(GC-rich sites-binding factor GBF) [Source:UniProtKB/Swiss-Prot;Acc:Q99612]	-	-	-	chrXXI	+	ER	M00191	1557272	1557290	tgaGGTCAtagtgggcagg	YES	-	-	-	-	-	-	-	0.804	-
ENSGACG00000001778	COPEB	Krueppel-like factor 6 (Core promoter element-binding protein)(B-cell-derived protein 1)(Proto-oncogene BCD1)(Transcription factor Zf9)(GC-rich sites-binding factor GBF) [Source:UniProtKB/Swiss-Prot;Acc:Q99612]	-	-	-	chrXXI	+	ER	M00191	1558365	1558383	catGGTCAtggtaacctaa	YES	-	-	-	-	-	-	-	0.814	-
ENSGACG00000001778	COPEB	Krueppel-like factor 6 (Core promoter element-binding protein)(B-cell-derived protein 1)(Proto-oncogene BCD1)(Transcription factor Zf9)(GC-rich sites-binding factor GBF) [Source:UniProtKB/Swiss-Prot;Acc:Q99612]	-	-	-	chrXXI	+	ER	M00191	1560437	1560455	caaGGTCAagagctggtgg	-	YES	-	-	-	-	-	-	0.855	-
ENSGACG00000001778	COPEB	Krueppel-like factor 6 (Core promoter element-binding protein)(B-cell-derived protein 1)(Proto-oncogene BCD1)(Transcription factor Zf9)(GC-rich sites-binding factor GBF) [Source:UniProtKB/Swiss-Prot;Acc:Q99612]	-	ARE prox	-	chrXXI	+	AR	M00447	1563906	1563920	aaaaatggatGTTCT	-	-	-	-	-	YES	-	-	0.812	+
ENSGACG00000002817	NR0B1	Nuclear receptor subfamily 0 group B member 1 (Nuclear receptor DAX-1)(DSS-AHC critical region on the X chromosome protein 1) [Source:UniProtKB/Swiss-Prot;Acc:P51843]	-	-	-	chrXVI	-	AR	M00481	6930997	6931011	agtccacccGGTCCt	-	-	-	-	-	-	YES	-	0.867	+
ENSGACG00000002817	NR0B1	Nuclear receptor subfamily 0 group B member 1 (Nuclear receptor DAX-1)(DSS-AHC critical region on the X chromosome protein 1) [Source:UniProtKB/Swiss-Prot;Acc:P51843]	-	-	ERE prox	chrXVI	-	ER	M00191	6932389	6932407	acaGGTCAggataaagcag	-	-	-	YES	-	-	-	-	0.854	-
ENSGACG00000002817	NR0B1	Nuclear receptor subfamily 0 group B member 1 (Nuclear receptor DAX-1)(DSS-AHC critical region on the X chromosome protein 1) [Source:UniProtKB/Swiss-Prot;Acc:P51843]	-	-	-	chrXVI	-	ER	M00191	6934262	6934280	tgaggttgccgTGACCcga	-	YES	-	-	-	-	-	-	0.879	+
ENSGACG00000002817	NR0B1	Nuclear receptor subfamily 0 group B member 1 (Nuclear receptor DAX-1)(DSS-AHC critical region on the X chromosome protein 1) [Source:UniProtKB/Swiss-Prot;Acc:P51843]	-	-	-	chrXVI	-	AR	M00447	6936173	6936187	TGAACataagccact	-	YES	-	-	-	-	-	-	0.822	-
ENSGACG00000002817	NR0B1	Nuclear receptor subfamily 0 group B member 1 (Nuclear receptor DAX-1)(DSS-AHC critical region on the X chromosome protein 1) [Source:UniProtKB/Swiss-Prot;Acc:P51843]	-	-	-	chrXVI	-	AR	M00956	6939822	6939848	tgagcgggaaatgtgTGTTCtcccctt	YES	-	-	-	-	-	-	-	0.866	+
ENSGACG00000002817	NR0B1	Nuclear receptor subfamily 0 group B member 1 (Nuclear receptor DAX-1)(DSS-AHC critical region on the X chromosome protein 1) [Source:UniProtKB/Swiss-Prot;Acc:P51843]	-	-	-	chrXVI	-	AR	M00953	6939822	6939848	tgagcgggaaatgtgTGTTCtcccctt	YES	-	-	-	-	-	-	-	0.866	+
ENSGACG00000002817	NR0B1	Nuclear receptor subfamily 0 group B member 1 (Nuclear receptor DAX-1)(DSS-AHC critical region on the X chromosome protein 1) [Source:UniProtKB/Swiss-Prot;Acc:P51843]	-	-	-	chrXVI	-	AR	M00447	6939828	6939842	ggaaatgtgtGTTCT	YES	-	-	-	-	-	-	-	0.965	+
ENSGACG00000011199	RASD1 (2 of 2)	Dexamethasone-induced Ras-related protein 1 Precursor (Activator of G-protein signaling 1) [Source:UniProtKB/Swiss-Prot;Acc:Q9Y272]	-	-	-	chrXI	-	AR	M00481	9535681	9535695	ggcccatttCGTTCg	-	-	-	-	-	-	YES	-	0.994	+
ENSGACG00000011199	RASD1 (2 of 2)	Dexamethasone-induced Ras-related protein 1 Precursor (Activator of G-protein signaling 1) [Source:UniProtKB/Swiss-Prot;Acc:Q9Y272]	-	-	-	chrXI	-	AR	M00481	9535903	9535917	gGCACGacttggact	-	-	-	-	-	-	YES	-	0.980	-
ENSGACG00000011199	RASD1 (2 of 2)	Dexamethasone-induced Ras-related protein 1 Precursor (Activator of G-protein signaling 1) [Source:UniProtKB/Swiss-Prot;Acc:Q9Y272]	-	ARE prox	-	chrXI	-	AR	M00481	9536143	9536157	ggaacggatGGTTCc	-	-	-	-	-	YES	-	-	0.982	+
ENSGACG00000011199	RASD1 (2 of 2)	Dexamethasone-induced Ras-related protein 1 Precursor (Activator of G-protein signaling 1) [Source:UniProtKB/Swiss-Prot;Acc:Q9Y272]	-	ARE prox	-	chrXI	-	AR	M00481	9536143	9536157	gGAACGgatggttcc	-	-	-	-	-	YES	-	-	0.982	-
ENSGACG00000011199	RASD1 (2 of 2)	Dexamethasone-induced Ras-related protein 1 Precursor (Activator of G-protein signaling 1) [Source:UniProtKB/Swiss-Prot;Acc:Q9Y272]	-	ARE prox	-	chrXI	-	AR	M00481	9536164	9536178	tgtccaaaaTGTCCa	-	-	-	-	-	YES	-	-	0.974	+
ENSGACG00000011199	RASD1 (2 of 2)	Dexamethasone-induced Ras-related protein 1 Precursor (Activator of G-protein signaling 1) [Source:UniProtKB/Swiss-Prot;Acc:Q9Y272]	-	-	-	chrXI	-	AR	M00953	9542135	9542161	ttttgagctccaggtTGTTCtggctgc	YES	-	-	-	-	-	-	-	0.900	+
ENSGACG00000011199	RASD1 (2 of 2)	Dexamethasone-induced Ras-related protein 1 Precursor (Activator of G-protein signaling 1) [Source:UniProtKB/Swiss-Prot;Acc:Q9Y272]	-	-	-	chrXI	-	AR	M00956	9542135	9542161	ttttgagctccaggtTGTTCtggctgc	YES	-	-	-	-	-	-	-	0.900	+
ENSGACG00000011905	RPS2	40S ribosomal protein S2 (S4)(LLRep3 protein) [Source:UniProtKB/Swiss-Prot;Acc:P15880]	-	-	-	chrXI	-	AR	M00481	10918444	10918458	tGGACAgcttggcca	-	-	-	-	-	-	-	YES	0.995	-
ENSGACG00000011905	RPS2	40S ribosomal protein S2 (S4)(LLRep3 protein) [Source:UniProtKB/Swiss-Prot;Acc:P15880]	-	-	-	chrXI	-	ER	M00191	10918510	10918528	ccagcccaacaTGACCatt	-	-	-	-	-	-	-	YES	0.989	+
ENSGACG00000011905	RPS2	40S ribosomal protein S2 (S4)(LLRep3 protein) [Source:UniProtKB/Swiss-Prot;Acc:P15880]	-	-	-	chrXI	-	AR	M00447	10919548	10919562	AGTACaggtagatct	-	-	-	-	-	-	YES	-	0.985	-
ENSGACG00000011905	RPS2	40S ribosomal protein S2 (S4)(LLRep3 protein) [Source:UniProtKB/Swiss-Prot;Acc:P15880]	-	-	-	chrXI	-	AR	M00481	10919548	10919562	aGTACAggtagatct	-	-	-	-	-	-	YES	-	0.985	-
ENSGACG00000011905	RPS2	40S ribosomal protein S2 (S4)(LLRep3 protein) [Source:UniProtKB/Swiss-Prot;Acc:P15880]	-	-	-	chrXI	-	ER	M00191	10924387	10924405	tgtggccagcaTGACCttt	-	YES	-	-	-	-	-	-	0.964	+
ENSGACG00000011905	RPS2	40S ribosomal protein S2 (S4)(LLRep3 protein) [Source:UniProtKB/Swiss-Prot;Acc:P15880]	-	-	-	chrXI	-	ER	M00191	10928971	10928989	gagGGTCAcgacgcgtctg	YES	-	-	-	-	-	-	-	0.936	-
ENSGACG00000005023	-	-	-	-	-	chrXVII	-	ER	M00191	3262286	3262304	aaaGGTCAatgaaccacga	-	YES	-	-	-	-	-	-	0.839	-
ENSGACG00000005023	-	-	-	-	-	chrXVII	-	ER	M00191	3263466	3263484	catgttgaaagTGACCacg	YES	-	-	-	-	-	-	-	0.855	+
ENSGACG00000005023	-	-	-	-	-	chrXVII	-	AR	M00481	3263513	3263527	ggtccaccaGGTACt	YES	-	-	-	-	-	-	-	0.975	+
ENSGACG00000005023	-	-	-	-	-	chrXVII	-	AR	M00481	3263573	3263587	cGGACAggatgagcc	YES	-	-	-	-	-	-	-	0.869	-
ENSGACG00000005023	-	-	-	-	-	chrXVII	-	ER	M00191	3267049	3267067	gttGGTCAtggcgtcctgc	YES	-	-	-	-	-	-	-	0.985	-
ENSGACG00000005023	-	-	-	-	-	chrXVII	-	AR	M00481	3267051	3267065	tggtcatggCGTCCt	YES	-	-	-	-	-	-	-	0.985	+
ENSGACG00000005023	-	-	-	-	-	chrXVII	-	ER	M00191	3267112	3267130	gtcGGTCAgtttgcgctcc	YES	-	-	-	-	-	-	-	0.831	-
ENSGACG00000000683	ATP6V1F	V-type proton ATPase subunit F (V-ATPase subunit F)(Vacuolar proton pump subunit F)(V-ATPase 14 kDa subunit) [Source:UniProtKB/Swiss-Prot;Acc:Q16864]	-	-	-	chrUn	-	AR	M00481	22216432	22216446	tGGACAgccagtcca	-	YES	-	-	-	-	-	-	0.946	-
ENSGACG00000000683	ATP6V1F	V-type proton ATPase subunit F (V-ATPase subunit F)(Vacuolar proton pump subunit F)(V-ATPase 14 kDa subunit) [Source:UniProtKB/Swiss-Prot;Acc:Q16864]	-	-	-	chrUn	-	AR	M00481	22216432	22216446	tggacagccAGTCCa	-	YES	-	-	-	-	-	-	0.946	+
ENSGACG00000000683	ATP6V1F	V-type proton ATPase subunit F (V-ATPase subunit F)(Vacuolar proton pump subunit F)(V-ATPase 14 kDa subunit) [Source:UniProtKB/Swiss-Prot;Acc:Q16864]	-	-	-	chrUn	-	ER	M00191	22217437	22217455	ggatcttgtccTGACCacc	-	YES	-	-	-	-	-	-	0.981	+
ENSGACG00000000683	ATP6V1F	V-type proton ATPase subunit F (V-ATPase subunit F)(Vacuolar proton pump subunit F)(V-ATPase 14 kDa subunit) [Source:UniProtKB/Swiss-Prot;Acc:Q16864]	-	-	-	chrUn	-	AR	M00447	22217476	22217490	agatgtttctGTACT	-	YES	-	-	-	-	-	-	0.994	+
ENSGACG00000000683	ATP6V1F	V-type proton ATPase subunit F (V-ATPase subunit F)(Vacuolar proton pump subunit F)(V-ATPase 14 kDa subunit) [Source:UniProtKB/Swiss-Prot;Acc:Q16864]	-	-	-	chrUn	-	AR	M00481	22220910	22220924	tGGACAcggagaaca	YES	-	-	-	-	-	-	-	0.951	-
ENSGACG00000000683	ATP6V1F	V-type proton ATPase subunit F (V-ATPase subunit F)(Vacuolar proton pump subunit F)(V-ATPase 14 kDa subunit) [Source:UniProtKB/Swiss-Prot;Acc:Q16864]	-	-	-	chrUn	-	AR	M00956	22220913	22220939	acacggaGAACAagacgttggccagca	YES	-	-	-	-	-	-	-	0.910	-
ENSGACG00000000683	ATP6V1F	V-type proton ATPase subunit F (V-ATPase subunit F)(Vacuolar proton pump subunit F)(V-ATPase 14 kDa subunit) [Source:UniProtKB/Swiss-Prot;Acc:Q16864]	-	-	-	chrUn	-	AR	M00953	22220913	22220939	acacggaGAACAagacgttggccagca	YES	-	-	-	-	-	-	-	0.910	-
ENSGACG00000000683	ATP6V1F	V-type proton ATPase subunit F (V-ATPase subunit F)(Vacuolar proton pump subunit F)(V-ATPase 14 kDa subunit) [Source:UniProtKB/Swiss-Prot;Acc:Q16864]	-	-	-	chrUn	-	AR	M00447	22220919	22220933	AGAACaagacgttgg	YES	-	-	-	-	-	-	-	0.963	-
ENSGACG00000000683	ATP6V1F	V-type proton ATPase subunit F (V-ATPase subunit F)(Vacuolar proton pump subunit F)(V-ATPase 14 kDa subunit) [Source:UniProtKB/Swiss-Prot;Acc:Q16864]	-	-	-	chrUn	-	AR	M00953	22221163	22221189	gctgcgagcacaggtTGTGCtgaagaa	YES	-	-	-	-	-	-	-	0.821	+
ENSGACG00000000683	ATP6V1F	V-type proton ATPase subunit F (V-ATPase subunit F)(Vacuolar proton pump subunit F)(V-ATPase 14 kDa subunit) [Source:UniProtKB/Swiss-Prot;Acc:Q16864]	-	-	-	chrUn	-	AR	M00956	22221163	22221189	gctgcgagcacaggtTGTGCtgaagaa	YES	-	-	-	-	-	-	-	0.821	+
ENSGACG00000000683	ATP6V1F	V-type proton ATPase subunit F (V-ATPase subunit F)(Vacuolar proton pump subunit F)(V-ATPase 14 kDa subunit) [Source:UniProtKB/Swiss-Prot;Acc:Q16864]	-	-	-	chrUn	-	AR	M00956	22221163	22221189	gctgcgaGCACAggttgtgctgaagaa	YES	-	-	-	-	-	-	-	0.821	-
ENSGACG00000000683	ATP6V1F	V-type proton ATPase subunit F (V-ATPase subunit F)(Vacuolar proton pump subunit F)(V-ATPase 14 kDa subunit) [Source:UniProtKB/Swiss-Prot;Acc:Q16864]	-	-	-	chrUn	-	AR	M00953	22221163	22221189	gctgcgaGCACAggttgtgctgaagaa	YES	-	-	-	-	-	-	-	0.821	-
ENSGACG00000000683	ATP6V1F	V-type proton ATPase subunit F (V-ATPase subunit F)(Vacuolar proton pump subunit F)(V-ATPase 14 kDa subunit) [Source:UniProtKB/Swiss-Prot;Acc:Q16864]	-	-	-	chrUn	-	AR	M00956	22221180	22221206	tgctgaaGAACAaaaacgccaaagatg	YES	-	-	-	-	-	-	-	0.858	-
ENSGACG00000000683	ATP6V1F	V-type proton ATPase subunit F (V-ATPase subunit F)(Vacuolar proton pump subunit F)(V-ATPase 14 kDa subunit) [Source:UniProtKB/Swiss-Prot;Acc:Q16864]	-	-	-	chrUn	-	AR	M01201	22221237	22221251	gggaccagcTGTCCg	YES	-	-	-	-	-	-	-	0.945	+
ENSGACG00000000683	ATP6V1F	V-type proton ATPase subunit F (V-ATPase subunit F)(Vacuolar proton pump subunit F)(V-ATPase 14 kDa subunit) [Source:UniProtKB/Swiss-Prot;Acc:Q16864]	-	-	-	chrUn	-	AR	M00481	22221237	22221251	gggaccagcTGTCCg	YES	-	-	-	-	-	-	-	0.945	+
ENSGACG00000000683	ATP6V1F	V-type proton ATPase subunit F (V-ATPase subunit F)(Vacuolar proton pump subunit F)(V-ATPase 14 kDa subunit) [Source:UniProtKB/Swiss-Prot;Acc:Q16864]	-	-	-	chrUn	-	AR	M00481	22221237	22221251	gGGACCagctgtccg	YES	-	-	-	-	-	-	-	0.945	-
ENSGACG00000000683	ATP6V1F	V-type proton ATPase subunit F (V-ATPase subunit F)(Vacuolar proton pump subunit F)(V-ATPase 14 kDa subunit) [Source:UniProtKB/Swiss-Prot;Acc:Q16864]	-	-	-	chrUn	-	ER	M00191	22221847	22221865	ttacaagtttcTGACCctg	YES	-	-	-	-	-	-	-	0.897	+
ENSGACG00000000683	ATP6V1F	V-type proton ATPase subunit F (V-ATPase subunit F)(Vacuolar proton pump subunit F)(V-ATPase 14 kDa subunit) [Source:UniProtKB/Swiss-Prot;Acc:Q16864]	-	-	-	chrUn	-	ER	M00191	22221895	22221913	caatgccatccTGACCatc	YES	-	-	-	-	-	-	-	0.819	+
ENSGACG00000000683	ATP6V1F	V-type proton ATPase subunit F (V-ATPase subunit F)(Vacuolar proton pump subunit F)(V-ATPase 14 kDa subunit) [Source:UniProtKB/Swiss-Prot;Acc:Q16864]	-	-	-	chrUn	-	ER	M00191	22223285	22223303	agcgtcacagaTGACCtcc	YES	-	-	-	-	-	-	-	0.847	+
ENSGACG00000016762	CHTF18	Chromosome transmission fidelity protein 18 homolog (hCTF18) [Source:UniProtKB/Swiss-Prot;Acc:Q8WVB6]	-	-	-	chrIX	+	ER	M00191	5164825	5164843	cggGGTCAacgtgatggcc	YES	-	-	-	-	-	-	-	0.855	-
ENSGACG00000016762	CHTF18	Chromosome transmission fidelity protein 18 homolog (hCTF18) [Source:UniProtKB/Swiss-Prot;Acc:Q8WVB6]	-	-	-	chrIX	+	ER	M00191	5167423	5167441	cctGGTCAgtgcaccagta	YES	-	-	-	-	-	-	-	0.989	-
ENSGACG00000016762	CHTF18	Chromosome transmission fidelity protein 18 homolog (hCTF18) [Source:UniProtKB/Swiss-Prot;Acc:Q8WVB6]	-	-	-	chrIX	+	AR	M00481	5167516	5167530	ggtgcatggCGTCCt	YES	-	-	-	-	-	-	-	0.835	+
ENSGACG00000016762	CHTF18	Chromosome transmission fidelity protein 18 homolog (hCTF18) [Source:UniProtKB/Swiss-Prot;Acc:Q8WVB6]	-	-	-	chrIX	+	ER	M00191	5167914	5167932	gtagagcgcagTGACCacc	-	YES	-	-	-	-	-	-	0.908	+
ENSGACG00000016762	CHTF18	Chromosome transmission fidelity protein 18 homolog (hCTF18) [Source:UniProtKB/Swiss-Prot;Acc:Q8WVB6]	-	-	-	chrIX	+	ER	M00191	5174428	5174446	gtacgtcagtgTGACCgac	-	-	-	-	-	-	-	YES	0.848	+
ENSGACG00000019474	FABP2 (2 of 2)	Fatty acid-binding protein, intestinal (I-FABP)(FABPI) [Source:UniProtKB/Swiss-Prot;Acc:P12104]	-	-	-	chrVII	-	ER	M00191	4928710	4928728	aacatttctcaTGACCtct	-	YES	-	-	-	-	-	-	0.863	+
ENSGACG00000019474	FABP2 (2 of 2)	Fatty acid-binding protein, intestinal (I-FABP)(FABPI) [Source:UniProtKB/Swiss-Prot;Acc:P12104]	-	-	-	chrVII	-	AR	M00956	4931159	4931185	cgaaagaGAACAgtcaggtggaaggaa	YES	-	-	-	-	-	-	-	0.861	-
ENSGACG00000017790	FABP2 (1 of 2)	Fatty acid-binding protein, intestinal (I-FABP)(FABPI) [Source:UniProtKB/Swiss-Prot;Acc:P12104]	-	-	-	chrIX	+	AR	M00956	8648555	8648581	aggcggaGAACAtcctttttctttgct	YES	-	-	-	-	-	-	-	0.942	-
ENSGACG00000017790	FABP2 (1 of 2)	Fatty acid-binding protein, intestinal (I-FABP)(FABPI) [Source:UniProtKB/Swiss-Prot;Acc:P12104]	-	-	-	chrIX	+	ER	M00191	8650061	8650079	ggagtacaagcTGACCcag	YES	-	-	-	-	-	-	-	0.994	+
ENSGACG00000017790	FABP2 (1 of 2)	Fatty acid-binding protein, intestinal (I-FABP)(FABPI) [Source:UniProtKB/Swiss-Prot;Acc:P12104]	-	-	-	chrIX	+	AR	M01201	8650063	8650077	aGTACAagctgaccc	YES	-	-	-	-	-	-	-	0.994	-
ENSGACG00000017790	FABP2 (1 of 2)	Fatty acid-binding protein, intestinal (I-FABP)(FABPI) [Source:UniProtKB/Swiss-Prot;Acc:P12104]	-	-	-	chrIX	+	AR	M00481	8650063	8650077	aGTACAagctgaccc	YES	-	-	-	-	-	-	-	0.994	-
ENSGACG00000017790	FABP2 (1 of 2)	Fatty acid-binding protein, intestinal (I-FABP)(FABPI) [Source:UniProtKB/Swiss-Prot;Acc:P12104]	-	-	-	chrIX	+	ER	M00191	8653988	8654006	tacGGTCAacctcacaagt	-	YES	-	-	-	-	-	-	0.975	-
ENSGACG00000017790	FABP2 (1 of 2)	Fatty acid-binding protein, intestinal (I-FABP)(FABPI) [Source:UniProtKB/Swiss-Prot;Acc:P12104]	-	-	-	chrIX	+	ER	M00191	8654315	8654333	gcggagaacgcTGACCctc	-	YES	-	-	-	-	-	-	0.914	+
ENSGACG00000015343	NHLRC3	NHL repeat-containing protein 3 Precursor [Source:UniProtKB/Swiss-Prot;Acc:Q5JS37]	-	-	-	chrUn	-	AR	M00481	10800542	10800556	cgaccacaaAGTACt	-	-	-	-	-	-	-	YES	0.860	+
ENSGACG00000015343	NHLRC3	NHL repeat-containing protein 3 Precursor [Source:UniProtKB/Swiss-Prot;Acc:Q5JS37]	-	-	-	chrUn	-	AR	M00481	10800551	10800565	aGTACTtcttgtccg	-	-	-	-	-	-	-	YES	0.898	-
ENSGACG00000015343	NHLRC3	NHL repeat-containing protein 3 Precursor [Source:UniProtKB/Swiss-Prot;Acc:Q5JS37]	-	-	-	chrUn	-	AR	M00481	10800551	10800565	agtacttctTGTCCg	-	-	-	-	-	-	-	YES	0.898	+
ENSGACG00000015343	NHLRC3	NHL repeat-containing protein 3 Precursor [Source:UniProtKB/Swiss-Prot;Acc:Q5JS37]	-	-	-	chrUn	-	ER	M00191	10800564	10800582	cggGGTCAgacggactgaa	-	-	-	-	-	-	-	YES	0.922	-
ENSGACG00000015343	NHLRC3	NHL repeat-containing protein 3 Precursor [Source:UniProtKB/Swiss-Prot;Acc:Q5JS37]	-	-	-	chrUn	-	AR	M00481	10800821	10800835	cgtccacgaTGTACa	-	-	-	-	-	-	YES	-	0.981	+
ENSGACG00000015343	NHLRC3	NHL repeat-containing protein 3 Precursor [Source:UniProtKB/Swiss-Prot;Acc:Q5JS37]	-	-	-	chrUn	-	AR	M00481	10804907	10804921	aggcccgtcTGTCCt	-	YES	-	-	-	-	-	-	0.927	+
ENSGACG00000005599	FABP3	Fatty acid-binding protein, heart (Heart-type fatty acid-binding protein)(H-FABP)(Muscle fatty acid-binding protein)(M-FABP)(Mammary-derived growth inhibitor)(MDGI) [Source:UniProtKB/Swiss-Prot;Acc:P05413]	-	-	-	chrX	+	AR	M00447	8115818	8115832	agtgcatgtaGTTCA	YES	-	-	-	-	-	-	-	0.869	+
ENSGACG00000005599	FABP3	Fatty acid-binding protein, heart (Heart-type fatty acid-binding protein)(H-FABP)(Muscle fatty acid-binding protein)(M-FABP)(Mammary-derived growth inhibitor)(MDGI) [Source:UniProtKB/Swiss-Prot;Acc:P05413]	-	-	-	chrX	+	AR	M00956	8124689	8124715	ccctcaaGAACAcggagctctccttca	-	-	-	-	-	-	-	YES	0.943	-
ENSGACG00000005599	FABP3	Fatty acid-binding protein, heart (Heart-type fatty acid-binding protein)(H-FABP)(Muscle fatty acid-binding protein)(M-FABP)(Mammary-derived growth inhibitor)(MDGI) [Source:UniProtKB/Swiss-Prot;Acc:P05413]	-	-	-	chrX	+	AR	M00953	8124689	8124715	ccctcaaGAACAcggagctctccttca	-	-	-	-	-	-	-	YES	0.943	-
ENSGACG00000005599	FABP3	Fatty acid-binding protein, heart (Heart-type fatty acid-binding protein)(H-FABP)(Muscle fatty acid-binding protein)(M-FABP)(Mammary-derived growth inhibitor)(MDGI) [Source:UniProtKB/Swiss-Prot;Acc:P05413]	-	-	-	chrX	+	AR	M00447	8124695	8124709	AGAACacggagctct	-	-	-	-	-	-	-	YES	0.946	-
ENSGACG00000005599	FABP3	Fatty acid-binding protein, heart (Heart-type fatty acid-binding protein)(H-FABP)(Muscle fatty acid-binding protein)(M-FABP)(Mammary-derived growth inhibitor)(MDGI) [Source:UniProtKB/Swiss-Prot;Acc:P05413]	-	-	-	chrX	+	AR	M00481	8124695	8124709	aGAACAcggagctct	-	-	-	-	-	-	-	YES	0.946	-
ENSGACG00000012391	DNAJC11 (2 of 2)	DnaJ homolog subfamily C member 11 [Source:UniProtKB/Swiss-Prot;Acc:Q9NVH1]	-	-	ERE prox	chrXII	+	ER	M00191	16448404	16448422	agaagaagagaTGACCggt	-	-	-	YES	-	-	-	-	0.907	+
ENSGACG00000012391	DNAJC11 (2 of 2)	DnaJ homolog subfamily C member 11 [Source:UniProtKB/Swiss-Prot;Acc:Q9NVH1]	-	-	ERE prox	chrXII	+	ER	M00191	16448634	16448652	cgagctagcggTGACCctc	-	-	-	-	-	YES	-	-	0.813	+
ENSGACG00000013952	ATP5B	ATP synthase subunit beta, mitochondrial Precursor (EC 3.6.3.14) [Source:UniProtKB/Swiss-Prot;Acc:P06576]	-	-	-	chrI	-	AR	M00481	20607320	20607334	gggccaacaGGTCCa	-	-	-	-	-	-	-	YES	0.995	+
ENSGACG00000013952	ATP5B	ATP synthase subunit beta, mitochondrial Precursor (EC 3.6.3.14) [Source:UniProtKB/Swiss-Prot;Acc:P06576]	-	-	-	chrI	-	AR	M00953	20607719	20607745	gtgtccaGAACTttctgtccacggacc	-	-	-	-	-	-	-	YES	0.974	-
ENSGACG00000013952	ATP5B	ATP synthase subunit beta, mitochondrial Precursor (EC 3.6.3.14) [Source:UniProtKB/Swiss-Prot;Acc:P06576]	-	-	-	chrI	-	AR	M00956	20607719	20607745	gtgtccaGAACTttctgtccacggacc	-	-	-	-	-	-	-	YES	0.974	-
ENSGACG00000013952	ATP5B	ATP synthase subunit beta, mitochondrial Precursor (EC 3.6.3.14) [Source:UniProtKB/Swiss-Prot;Acc:P06576]	-	-	-	chrI	-	AR	M00481	20607725	20607739	aGAACTttctgtcca	-	-	-	-	-	-	-	YES	0.988	-
ENSGACG00000013952	ATP5B	ATP synthase subunit beta, mitochondrial Precursor (EC 3.6.3.14) [Source:UniProtKB/Swiss-Prot;Acc:P06576]	-	-	-	chrI	-	AR	M00481	20607725	20607739	agaactttcTGTCCa	-	-	-	-	-	-	-	YES	0.988	+
ENSGACG00000013952	ATP5B	ATP synthase subunit beta, mitochondrial Precursor (EC 3.6.3.14) [Source:UniProtKB/Swiss-Prot;Acc:P06576]	-	-	-	chrI	-	AR	M00447	20607725	20607739	AGAACtttctgtcca	-	-	-	-	-	-	-	YES	0.988	-
ENSGACG00000013952	ATP5B	ATP synthase subunit beta, mitochondrial Precursor (EC 3.6.3.14) [Source:UniProtKB/Swiss-Prot;Acc:P06576]	-	-	-	chrI	-	AR	M00956	20607768	20607794	caatggtacgcaccgTGTTCtcccctg	-	-	-	-	-	-	-	YES	0.845	+
ENSGACG00000013952	ATP5B	ATP synthase subunit beta, mitochondrial Precursor (EC 3.6.3.14) [Source:UniProtKB/Swiss-Prot;Acc:P06576]	-	-	-	chrI	-	AR	M00953	20607768	20607794	caatggtacgcaccgTGTTCtcccctg	-	-	-	-	-	-	-	YES	0.845	+
ENSGACG00000013952	ATP5B	ATP synthase subunit beta, mitochondrial Precursor (EC 3.6.3.14) [Source:UniProtKB/Swiss-Prot;Acc:P06576]	-	ARE prox	-	chrI	-	AR	M00447	20608963	20608977	agcgcctgcaGTGCT	-	-	-	YES	-	-	-	-	0.979	+
ENSGACG00000013952	ATP5B	ATP synthase subunit beta, mitochondrial Precursor (EC 3.6.3.14) [Source:UniProtKB/Swiss-Prot;Acc:P06576]	-	-	-	chrI	-	ER	M00191	20612548	20612566	tggaggaattcTGACCtca	-	YES	-	-	-	-	-	-	0.883	+
ENSGACG00000001512	DBI	Acyl-CoA-binding protein (ACBP)(Diazepam-binding inhibitor)(DBI)(Endozepine)(EP) [Source:UniProtKB/Swiss-Prot;Acc:P07108]	-	-	-	chrXVI	-	AR	M00481	424721	424735	cGGACCagacgaacc	YES	-	-	-	-	-	-	-	0.929	-
ENSGACG00000003707	TMEM106A	Transmembrane protein 106A [Source:UniProtKB/Swiss-Prot;Acc:Q96A25]	-	-	-	chrV	+	ER	M00191	3973994	3974012	agacacagccaTGACCcca	YES	-	-	-	-	-	-	-	0.956	+
ENSGACG00000003707	TMEM106A	Transmembrane protein 106A [Source:UniProtKB/Swiss-Prot;Acc:Q96A25]	-	-	-	chrV	+	ER	M00191	3974700	3974718	ctgggtacctcTGACCcag	YES	-	-	-	-	-	-	-	0.801	+
ENSGACG00000003707	TMEM106A	Transmembrane protein 106A [Source:UniProtKB/Swiss-Prot;Acc:Q96A25]	-	-	-	chrV	+	AR	M00447	3975087	3975101	agttcatcaaGTACT	YES	-	-	-	-	-	-	-	0.992	+
ENSGACG00000003707	TMEM106A	Transmembrane protein 106A [Source:UniProtKB/Swiss-Prot;Acc:Q96A25]	-	-	-	chrV	+	AR	M00481	3975087	3975101	agttcatcaAGTACt	YES	-	-	-	-	-	-	-	0.992	+
ENSGACG00000003707	TMEM106A	Transmembrane protein 106A [Source:UniProtKB/Swiss-Prot;Acc:Q96A25]	-	-	-	chrV	+	ER	M00191	3975676	3975694	cgtGGTCAgcgtggccttc	YES	-	-	-	-	-	-	-	0.876	-
ENSGACG00000003707	TMEM106A	Transmembrane protein 106A [Source:UniProtKB/Swiss-Prot;Acc:Q96A25]	-	-	-	chrV	+	ER	M00191	3977292	3977310	cgtggacctgcTGACCgca	YES	-	-	-	-	-	-	-	0.969	+
ENSGACG00000015161	ATIC	Bifunctional purine biosynthesis protein PURH [Includes Phosphoribosylaminoimidazolecarboxamide formyltransferase(EC 2.1.2.3)(5-aminoimidazole-4-carboxamide ribonucleotide formyltransferase)(AICAR transformylase);IMP cyclohydrolase(EC 3.5.4.10)(Inosinicase)(IMP synthetase)(ATIC)] [Source:UniProtKB/Swiss-Prot;Acc:P31939]	-	-	-	chrII	+	ER	M00191	6243404	6243422	acaGGTCAagatctggttc	-	YES	-	-	-	-	-	-	0.902	-
ENSGACG00000015161	ATIC	Bifunctional purine biosynthesis protein PURH [Includes Phosphoribosylaminoimidazolecarboxamide formyltransferase(EC 2.1.2.3)(5-aminoimidazole-4-carboxamide ribonucleotide formyltransferase)(AICAR transformylase);IMP cyclohydrolase(EC 3.5.4.10)(Inosinicase)(IMP synthetase)(ATIC)] [Source:UniProtKB/Swiss-Prot;Acc:P31939]	-	ARE prox	-	chrII	+	AR	M00953	6246919	6246945	tagatatGAACAgattgtccgatcttt	-	-	YES	-	-	-	-	-	0.849	-
ENSGACG00000015161	ATIC	Bifunctional purine biosynthesis protein PURH [Includes Phosphoribosylaminoimidazolecarboxamide formyltransferase(EC 2.1.2.3)(5-aminoimidazole-4-carboxamide ribonucleotide formyltransferase)(AICAR transformylase);IMP cyclohydrolase(EC 3.5.4.10)(Inosinicase)(IMP synthetase)(ATIC)] [Source:UniProtKB/Swiss-Prot;Acc:P31939]	-	ARE prox	-	chrII	+	AR	M00956	6246919	6246945	tagatatGAACAgattgtccgatcttt	-	-	YES	-	-	-	-	-	0.849	-
ENSGACG00000015161	ATIC	Bifunctional purine biosynthesis protein PURH [Includes Phosphoribosylaminoimidazolecarboxamide formyltransferase(EC 2.1.2.3)(5-aminoimidazole-4-carboxamide ribonucleotide formyltransferase)(AICAR transformylase);IMP cyclohydrolase(EC 3.5.4.10)(Inosinicase)(IMP synthetase)(ATIC)] [Source:UniProtKB/Swiss-Prot;Acc:P31939]	-	ARE prox	-	chrII	+	AR	M00481	6246925	6246939	tGAACAgattgtccg	-	-	YES	-	-	-	-	-	0.942	-
ENSGACG00000015161	ATIC	Bifunctional purine biosynthesis protein PURH [Includes Phosphoribosylaminoimidazolecarboxamide formyltransferase(EC 2.1.2.3)(5-aminoimidazole-4-carboxamide ribonucleotide formyltransferase)(AICAR transformylase);IMP cyclohydrolase(EC 3.5.4.10)(Inosinicase)(IMP synthetase)(ATIC)] [Source:UniProtKB/Swiss-Prot;Acc:P31939]	-	ARE prox	-	chrII	+	AR	M00481	6246925	6246939	tgaacagatTGTCCg	-	-	YES	-	-	-	-	-	0.942	+
ENSGACG00000015161	ATIC	Bifunctional purine biosynthesis protein PURH [Includes Phosphoribosylaminoimidazolecarboxamide formyltransferase(EC 2.1.2.3)(5-aminoimidazole-4-carboxamide ribonucleotide formyltransferase)(AICAR transformylase);IMP cyclohydrolase(EC 3.5.4.10)(Inosinicase)(IMP synthetase)(ATIC)] [Source:UniProtKB/Swiss-Prot;Acc:P31939]	-	-	-	chrII	+	ER	M00191	6250116	6250134	tcgGGTCActatagtttgt	-	-	-	-	-	-	-	YES	0.850	-
ENSGACG00000003205	SELENBP1	Selenium-binding protein 1 (56 kDa selenium-binding protein)(SP56) [Source:UniProtKB/Swiss-Prot;Acc:Q13228]	-	-	-	chrXX	+	ER	M00191	528823	528841	ctgcctgaaggTGACCaga	YES	-	-	-	-	-	-	-	0.934	+
ENSGACG00000003205	SELENBP1	Selenium-binding protein 1 (56 kDa selenium-binding protein)(SP56) [Source:UniProtKB/Swiss-Prot;Acc:Q13228]	-	-	-	chrXX	+	AR	M00481	539802	539816	tggaccccaAGTCCt	-	-	-	-	-	-	-	YES	0.846	+
ENSGACG00000003205	SELENBP1	Selenium-binding protein 1 (56 kDa selenium-binding protein)(SP56) [Source:UniProtKB/Swiss-Prot;Acc:Q13228]	-	-	-	chrXX	+	AR	M00481	539802	539816	tGGACCccaagtcct	-	-	-	-	-	-	-	YES	0.846	-
ENSGACG00000003205	SELENBP1	Selenium-binding protein 1 (56 kDa selenium-binding protein)(SP56) [Source:UniProtKB/Swiss-Prot;Acc:Q13228]	-	-	-	chrXX	+	ER	M00191	540275	540293	gcaGGTCAtccaccggttg	-	-	-	-	-	-	-	YES	0.913	-
ENSGACG00000009208	PSMD1	26S proteasome non-ATPase regulatory subunit 1 (26S proteasome regulatory subunit RPN2)(26S proteasome regulatory subunit S1)(26S proteasome subunit p112) [Source:UniProtKB/Swiss-Prot;Acc:Q99460]	-	-	-	chrVIII	-	AR	M00481	11490639	11490653	cgctcccttTGTTCc	-	YES	-	-	-	-	-	-	0.806	+
ENSGACG00000013724	GALNT8 (2 of 2)	Probable polypeptide N-acetylgalactosaminyltransferase 8 (EC 2.4.1.41)(Polypeptide GalNAc transferase 8)(pp-GaNTase 8)(GalNAc-T8)(Protein-UDP acetylgalactosaminyltransferase 8)(UDP-GalNAc:polypeptide N-acetylgalactosaminyltransferase 8) [Source:UniProtKB/Swiss-Prot;Acc:Q9NY28]	-	-	-	chrXIX	-	AR	M00447	18829718	18829732	attgccttttGTTCT	-	YES	-	-	-	-	-	-	0.897	+
ENSGACG00000013724	GALNT8 (2 of 2)	Probable polypeptide N-acetylgalactosaminyltransferase 8 (EC 2.4.1.41)(Polypeptide GalNAc transferase 8)(pp-GaNTase 8)(GalNAc-T8)(Protein-UDP acetylgalactosaminyltransferase 8)(UDP-GalNAc:polypeptide N-acetylgalactosaminyltransferase 8) [Source:UniProtKB/Swiss-Prot;Acc:Q9NY28]	-	-	-	chrXIX	-	ER	M00191	18831750	18831768	gagGGTCAcaaagacatcc	YES	-	-	-	-	-	-	-	0.953	-
ENSGACG00000020296	MPP1	55 kDa erythrocyte membrane protein (p55)(Membrane protein, palmitoylated 1) [Source:UniProtKB/Swiss-Prot;Acc:Q00013]	YES	-	-	chrVII	+	ER	M00191	15810249	15810267	tctGGTCAaatagcatcca	YES	-	-	-	-	-	-	-	0.970	-
ENSGACG00000020296	MPP1	55 kDa erythrocyte membrane protein (p55)(Membrane protein, palmitoylated 1) [Source:UniProtKB/Swiss-Prot;Acc:Q00013]	YES	-	-	chrVII	+	ER	M00191	15810529	15810547	atcGGTCAtagttgttgta	YES	-	-	-	-	-	-	-	0.912	-
ENSGACG00000020296	MPP1	55 kDa erythrocyte membrane protein (p55)(Membrane protein, palmitoylated 1) [Source:UniProtKB/Swiss-Prot;Acc:Q00013]	YES	-	-	chrVII	+	ER	M00191	15811771	15811789	cctgataatacTGACCctc	-	YES	-	-	-	-	-	-	0.873	+
ENSGACG00000020296	MPP1	55 kDa erythrocyte membrane protein (p55)(Membrane protein, palmitoylated 1) [Source:UniProtKB/Swiss-Prot;Acc:Q00013]	YES	ARE prox	-	chrVII	+	AR	M00481	15816126	15816140	ggaccgctcTGTCCg	-	-	-	-	-	YES	-	-	0.943	+
ENSGACG00000020296	MPP1	55 kDa erythrocyte membrane protein (p55)(Membrane protein, palmitoylated 1) [Source:UniProtKB/Swiss-Prot;Acc:Q00013]	YES	ARE prox	-	chrVII	+	AR	M00481	15816135	15816149	tgtccgaccTGTACc	-	-	-	-	-	YES	-	-	0.969	+
ENSGACG00000014514	Q5G0G0_GASAC	DMRT1. [Source:UniProtKB/TrEMBL;Acc:Q5G0G0]	-	-	-	chrXIII	-	AR	M00956	19276375	19276401	gcgtgtagccggcctTGTTCtgctggt	YES	-	-	-	-	-	-	-	0.980	+
ENSGACG00000014514	Q5G0G0_GASAC	DMRT1. [Source:UniProtKB/TrEMBL;Acc:Q5G0G0]	-	-	-	chrXIII	-	AR	M00447	19276381	19276395	agccggccttGTTCT	YES	-	-	-	-	-	-	-	0.981	+
ENSGACG00000014514	Q5G0G0_GASAC	DMRT1. [Source:UniProtKB/TrEMBL;Acc:Q5G0G0]	-	-	-	chrXIII	-	AR	M00481	19277090	19277104	tGGACAcgcggaacc	YES	-	-	-	-	-	-	-	0.923	-
ENSGACG00000014514	Q5G0G0_GASAC	DMRT1. [Source:UniProtKB/TrEMBL;Acc:Q5G0G0]	-	-	-	chrXIII	-	AR	M01201	19277099	19277113	ggaaccactCGTGCt	YES	-	-	-	-	-	-	-	0.976	+
ENSGACG00000014514	Q5G0G0_GASAC	DMRT1. [Source:UniProtKB/TrEMBL;Acc:Q5G0G0]	-	-	-	chrXIII	-	AR	M00481	19277099	19277113	ggaaccactCGTGCt	YES	-	-	-	-	-	-	-	0.976	+
ENSGACG00000014514	Q5G0G0_GASAC	DMRT1. [Source:UniProtKB/TrEMBL;Acc:Q5G0G0]	-	-	-	chrXIII	-	AR	M00481	19277099	19277113	gGAACCactcgtgct	YES	-	-	-	-	-	-	-	0.976	-
ENSGACG00000014514	Q5G0G0_GASAC	DMRT1. [Source:UniProtKB/TrEMBL;Acc:Q5G0G0]	-	-	-	chrXIII	-	AR	M00447	19277663	19277677	aggagctgctGTCCT	YES	-	-	-	-	-	-	-	0.985	+
ENSGACG00000019638	ADFP	Adipophilin (Adipose differentiation-related protein)(ADRP) [Source:UniProtKB/Swiss-Prot;Acc:Q99541]	-	-	-	chrVII	+	ER	M00191	6886114	6886132	ggaGGTCAccaccttcccg	YES	-	-	-	-	-	-	-	0.997	-
ENSGACG00000016845	-	-	-	-	-	chrII	-	AR	M00447	18510133	18510147	agttgggcagGTTCT	-	-	-	-	-	-	YES	-	0.971	+
ENSGACG00000016845	-	-	-	-	-	chrII	-	AR	M00953	18516001	18516027	ggtgagaGAACCagctgaacccccaac	YES	YES	-	-	-	-	-	-	0.849	-
ENSGACG00000016845	-	-	-	-	-	chrII	-	AR	M00956	18516001	18516027	ggtgagaGAACCagctgaacccccaac	YES	YES	-	-	-	-	-	-	0.849	-
ENSGACG00000016845	-	-	-	-	-	chrII	-	AR	M00481	18516007	18516021	aGAACCagctgaacc	YES	YES	-	-	-	-	-	-	0.890	-
ENSGACG00000016845	-	-	-	-	-	chrII	-	AR	M00447	18520257	18520271	aggccttgacGTACT	YES	-	-	-	-	-	-	-	0.956	+
ENSGACG00000016845	-	-	-	-	-	chrII	-	AR	M00956	18520311	18520337	ccgtcaggcgcatctTTTTCtgcatgt	YES	-	-	-	-	-	-	-	0.876	+
ENSGACG00000019726	ERO1LB	ERO1-like protein beta Precursor (ERO1-Lbeta)(EC 1.8.4.-)(Oxidoreductin-1-Lbeta)(Endoplasmic oxidoreductin-1-like protein B) [Source:UniProtKB/Swiss-Prot;Acc:Q86YB8]	YES	ARE prox	-	chrIX	-	AR	M00447	19002748	19002762	AGTACctgaagtagt	-	-	-	-	YES	-	-	-	0.965	-
ENSGACG00000004604	ABCF2	ATP-binding cassette sub-family F member 2 (Iron-inhibited ABC transporter 2) [Source:UniProtKB/Swiss-Prot;Acc:Q9UG63]	-	-	-	chrXXI	+	AR	M00956	9997392	9997418	tccatgaGACCAtcgagtccatcaacc	YES	-	-	-	-	-	-	-	0.999	-
ENSGACG00000004604	ABCF2	ATP-binding cassette sub-family F member 2 (Iron-inhibited ABC transporter 2) [Source:UniProtKB/Swiss-Prot;Acc:Q9UG63]	-	-	-	chrXXI	+	AR	M00953	9997392	9997418	tccatgaGACCAtcgagtccatcaacc	YES	-	-	-	-	-	-	-	0.999	-
ENSGACG00000004604	ABCF2	ATP-binding cassette sub-family F member 2 (Iron-inhibited ABC transporter 2) [Source:UniProtKB/Swiss-Prot;Acc:Q9UG63]	-	-	-	chrXXI	+	ER	M00191	10001879	10001897	tgaGGTCAtgtagtcagcg	-	YES	-	-	-	-	-	-	0.901	-
ENSGACG00000004604	ABCF2	ATP-binding cassette sub-family F member 2 (Iron-inhibited ABC transporter 2) [Source:UniProtKB/Swiss-Prot;Acc:Q9UG63]	-	-	-	chrXXI	+	ER	M00191	10001926	10001944	ggcGGTCAaagtgtccgtc	-	YES	-	-	-	-	-	-	0.828	-
ENSGACG00000004604	ABCF2	ATP-binding cassette sub-family F member 2 (Iron-inhibited ABC transporter 2) [Source:UniProtKB/Swiss-Prot;Acc:Q9UG63]	-	-	-	chrXXI	+	AR	M00481	10001928	10001942	cggtcaaagTGTCCg	-	YES	-	-	-	-	-	-	0.809	+
ENSGACG00000004604	ABCF2	ATP-binding cassette sub-family F member 2 (Iron-inhibited ABC transporter 2) [Source:UniProtKB/Swiss-Prot;Acc:Q9UG63]	-	-	-	chrXXI	+	AR	M00956	10002118	10002144	ccaggaaGAACAgcgtgtccacggggt	-	YES	-	-	-	-	-	-	0.971	-
ENSGACG00000004604	ABCF2	ATP-binding cassette sub-family F member 2 (Iron-inhibited ABC transporter 2) [Source:UniProtKB/Swiss-Prot;Acc:Q9UG63]	-	-	-	chrXXI	+	AR	M00953	10002118	10002144	ccaggaaGAACAgcgtgtccacggggt	-	YES	-	-	-	-	-	-	0.971	-
ENSGACG00000004604	ABCF2	ATP-binding cassette sub-family F member 2 (Iron-inhibited ABC transporter 2) [Source:UniProtKB/Swiss-Prot;Acc:Q9UG63]	-	-	-	chrXXI	+	AR	M00481	10002124	10002138	aGAACAgcgtgtcca	-	YES	-	-	-	-	-	-	0.972	-
ENSGACG00000004604	ABCF2	ATP-binding cassette sub-family F member 2 (Iron-inhibited ABC transporter 2) [Source:UniProtKB/Swiss-Prot;Acc:Q9UG63]	-	-	-	chrXXI	+	AR	M01201	10002124	10002138	aGAACAgcgtgtcca	-	YES	-	-	-	-	-	-	0.972	-
ENSGACG00000004604	ABCF2	ATP-binding cassette sub-family F member 2 (Iron-inhibited ABC transporter 2) [Source:UniProtKB/Swiss-Prot;Acc:Q9UG63]	-	-	-	chrXXI	+	AR	M00481	10002124	10002138	agaacagcgTGTCCa	-	YES	-	-	-	-	-	-	0.972	+
ENSGACG00000004604	ABCF2	ATP-binding cassette sub-family F member 2 (Iron-inhibited ABC transporter 2) [Source:UniProtKB/Swiss-Prot;Acc:Q9UG63]	-	-	-	chrXXI	+	AR	M00447	10002124	10002138	AGAACagcgtgtcca	-	YES	-	-	-	-	-	-	0.972	-
ENSGACG00000004604	ABCF2	ATP-binding cassette sub-family F member 2 (Iron-inhibited ABC transporter 2) [Source:UniProtKB/Swiss-Prot;Acc:Q9UG63]	-	-	-	chrXXI	+	AR	M00481	10002133	10002147	tgtccacggGGTGCt	-	YES	-	-	-	-	-	-	0.986	+
ENSGACG00000004604	ABCF2	ATP-binding cassette sub-family F member 2 (Iron-inhibited ABC transporter 2) [Source:UniProtKB/Swiss-Prot;Acc:Q9UG63]	-	-	-	chrXXI	+	ER	M00191	10002413	10002431	gacgggcaggaTGACCtgc	-	YES	-	-	-	-	-	-	0.979	+
ENSGACG00000004604	ABCF2	ATP-binding cassette sub-family F member 2 (Iron-inhibited ABC transporter 2) [Source:UniProtKB/Swiss-Prot;Acc:Q9UG63]	-	-	-	chrXXI	+	AR	M00481	10002556	10002570	ggtccagcaCGTACt	-	YES	-	-	-	-	-	-	0.981	+
ENSGACG00000004604	ABCF2	ATP-binding cassette sub-family F member 2 (Iron-inhibited ABC transporter 2) [Source:UniProtKB/Swiss-Prot;Acc:Q9UG63]	-	-	-	chrXXI	+	ER	M00191	10003660	10003678	tgtagaggtccTGACCcgc	-	YES	-	-	-	-	-	-	0.839	+
ENSGACG00000004604	ABCF2	ATP-binding cassette sub-family F member 2 (Iron-inhibited ABC transporter 2) [Source:UniProtKB/Swiss-Prot;Acc:Q9UG63]	-	-	-	chrXXI	+	ER	M00191	10003952	10003970	ggaGGTCAgcacgcccacc	-	YES	-	-	-	-	-	-	0.995	-
ENSGACG00000004604	ABCF2	ATP-binding cassette sub-family F member 2 (Iron-inhibited ABC transporter 2) [Source:UniProtKB/Swiss-Prot;Acc:Q9UG63]	-	ARE prox	-	chrXXI	+	AR	M00481	10004686	10004700	ggaccttctTGTGCg	-	-	YES	-	-	-	-	-	0.970	+
ENSGACG00000004604	ABCF2	ATP-binding cassette sub-family F member 2 (Iron-inhibited ABC transporter 2) [Source:UniProtKB/Swiss-Prot;Acc:Q9UG63]	-	-	ERE prox	chrXXI	+	ER	M00191	10004913	10004931	agagcgggcccTGACCacg	-	-	YES	-	-	-	-	-	0.817	+
ENSGACG00000004604	ABCF2	ATP-binding cassette sub-family F member 2 (Iron-inhibited ABC transporter 2) [Source:UniProtKB/Swiss-Prot;Acc:Q9UG63]	-	-	-	chrXXI	+	ER	M00191	10007502	10007520	agcacgggccgTGACCggc	-	-	-	-	-	-	-	YES	0.871	+
ENSGACG00000004604	ABCF2	ATP-binding cassette sub-family F member 2 (Iron-inhibited ABC transporter 2) [Source:UniProtKB/Swiss-Prot;Acc:Q9UG63]	-	-	-	chrXXI	+	ER	M00191	10007581	10007599	catGGTCAagagctgctag	-	-	-	-	-	-	-	YES	0.857	-
ENSGACG00000009997	NDUFB5	NADH dehydrogenase [ubiquinone] 1 beta subcomplex subunit 5, mitochondrial Precursor (NADH-ubiquinone oxidoreductase SGDH subunit)(Complex I-SGDH)(CI-SGDH) [Source:UniProtKB/Swiss-Prot;Acc:O43674]	-	-	-	chrVIII	+	ER	M00191	12629904	12629922	acgagagaaacTGACCgag	YES	-	-	-	-	-	-	-	0.953	+
ENSGACG00000009997	NDUFB5	NADH dehydrogenase [ubiquinone] 1 beta subcomplex subunit 5, mitochondrial Precursor (NADH-ubiquinone oxidoreductase SGDH subunit)(Complex I-SGDH)(CI-SGDH) [Source:UniProtKB/Swiss-Prot;Acc:O43674]	-	-	-	chrVIII	+	ER	M00191	12631675	12631693	gaggggctgttTGACCctt	-	YES	-	-	-	-	-	-	0.979	+
ENSGACG00000009997	NDUFB5	NADH dehydrogenase [ubiquinone] 1 beta subcomplex subunit 5, mitochondrial Precursor (NADH-ubiquinone oxidoreductase SGDH subunit)(Complex I-SGDH)(CI-SGDH) [Source:UniProtKB/Swiss-Prot;Acc:O43674]	-	ARE prox	-	chrVIII	+	AR	M00956	12634217	12634243	ttcgcttgtaccttcTGTTCatgtacc	-	-	YES	-	-	-	-	-	0.874	+
ENSGACG00000009997	NDUFB5	NADH dehydrogenase [ubiquinone] 1 beta subcomplex subunit 5, mitochondrial Precursor (NADH-ubiquinone oxidoreductase SGDH subunit)(Complex I-SGDH)(CI-SGDH) [Source:UniProtKB/Swiss-Prot;Acc:O43674]	-	ARE prox	-	chrVIII	+	AR	M00953	12634217	12634243	ttcgcttgtaccttcTGTTCatgtacc	-	-	YES	-	-	-	-	-	0.874	+
ENSGACG00000009997	NDUFB5	NADH dehydrogenase [ubiquinone] 1 beta subcomplex subunit 5, mitochondrial Precursor (NADH-ubiquinone oxidoreductase SGDH subunit)(Complex I-SGDH)(CI-SGDH) [Source:UniProtKB/Swiss-Prot;Acc:O43674]	-	ARE prox	-	chrVIII	+	AR	M00481	12634223	12634237	tgtaccttcTGTTCa	-	-	YES	-	-	-	-	-	0.971	+
ENSGACG00000009997	NDUFB5	NADH dehydrogenase [ubiquinone] 1 beta subcomplex subunit 5, mitochondrial Precursor (NADH-ubiquinone oxidoreductase SGDH subunit)(Complex I-SGDH)(CI-SGDH) [Source:UniProtKB/Swiss-Prot;Acc:O43674]	-	ARE prox	-	chrVIII	+	AR	M00481	12634223	12634237	tGTACCttctgttca	-	-	YES	-	-	-	-	-	0.971	-
ENSGACG00000009997	NDUFB5	NADH dehydrogenase [ubiquinone] 1 beta subcomplex subunit 5, mitochondrial Precursor (NADH-ubiquinone oxidoreductase SGDH subunit)(Complex I-SGDH)(CI-SGDH) [Source:UniProtKB/Swiss-Prot;Acc:O43674]	-	ARE prox	-	chrVIII	+	AR	M00447	12634223	12634237	tgtaccttctGTTCA	-	-	YES	-	-	-	-	-	0.971	+
ENSGACG00000009997	NDUFB5	NADH dehydrogenase [ubiquinone] 1 beta subcomplex subunit 5, mitochondrial Precursor (NADH-ubiquinone oxidoreductase SGDH subunit)(Complex I-SGDH)(CI-SGDH) [Source:UniProtKB/Swiss-Prot;Acc:O43674]	-	ARE prox	-	chrVIII	+	AR	M00481	12634930	12634944	tgagcagcaAGTTCt	-	-	YES	-	-	-	-	-	0.973	+
ENSGACG00000009997	NDUFB5	NADH dehydrogenase [ubiquinone] 1 beta subcomplex subunit 5, mitochondrial Precursor (NADH-ubiquinone oxidoreductase SGDH subunit)(Complex I-SGDH)(CI-SGDH) [Source:UniProtKB/Swiss-Prot;Acc:O43674]	-	ARE prox	-	chrVIII	+	AR	M00447	12634930	12634944	tgagcagcaaGTTCT	-	-	YES	-	-	-	-	-	0.973	+
ENSGACG00000009997	NDUFB5	NADH dehydrogenase [ubiquinone] 1 beta subcomplex subunit 5, mitochondrial Precursor (NADH-ubiquinone oxidoreductase SGDH subunit)(Complex I-SGDH)(CI-SGDH) [Source:UniProtKB/Swiss-Prot;Acc:O43674]	-	ARE prox	-	chrVIII	+	AR	M00956	12635060	12635086	atcttcattgctcttTGTTCtcagttg	-	-	-	YES	-	-	-	-	0.921	+
ENSGACG00000009997	NDUFB5	NADH dehydrogenase [ubiquinone] 1 beta subcomplex subunit 5, mitochondrial Precursor (NADH-ubiquinone oxidoreductase SGDH subunit)(Complex I-SGDH)(CI-SGDH) [Source:UniProtKB/Swiss-Prot;Acc:O43674]	-	ARE prox	-	chrVIII	+	AR	M00447	12635066	12635080	attgctctttGTTCT	-	-	-	YES	-	-	-	-	0.879	+
ENSGACG00000009997	NDUFB5	NADH dehydrogenase [ubiquinone] 1 beta subcomplex subunit 5, mitochondrial Precursor (NADH-ubiquinone oxidoreductase SGDH subunit)(Complex I-SGDH)(CI-SGDH) [Source:UniProtKB/Swiss-Prot;Acc:O43674]	-	ARE prox	-	chrVIII	+	AR	M00481	12635242	12635256	aGAACTcgtcgagcc	-	-	-	YES	-	-	-	-	0.819	-
ENSGACG00000009997	NDUFB5	NADH dehydrogenase [ubiquinone] 1 beta subcomplex subunit 5, mitochondrial Precursor (NADH-ubiquinone oxidoreductase SGDH subunit)(Complex I-SGDH)(CI-SGDH) [Source:UniProtKB/Swiss-Prot;Acc:O43674]	-	-	-	chrVIII	+	AR	M00447	12637732	12637746	AGTACtgggagtact	-	-	-	-	-	-	-	YES	0.995	-
ENSGACG00000009997	NDUFB5	NADH dehydrogenase [ubiquinone] 1 beta subcomplex subunit 5, mitochondrial Precursor (NADH-ubiquinone oxidoreductase SGDH subunit)(Complex I-SGDH)(CI-SGDH) [Source:UniProtKB/Swiss-Prot;Acc:O43674]	-	-	-	chrVIII	+	AR	M00447	12637732	12637746	agtactgggaGTACT	-	-	-	-	-	-	-	YES	0.995	+
ENSGACG00000009997	NDUFB5	NADH dehydrogenase [ubiquinone] 1 beta subcomplex subunit 5, mitochondrial Precursor (NADH-ubiquinone oxidoreductase SGDH subunit)(Complex I-SGDH)(CI-SGDH) [Source:UniProtKB/Swiss-Prot;Acc:O43674]	-	-	-	chrVIII	+	AR	M00481	12637732	12637746	agtactgggAGTACt	-	-	-	-	-	-	-	YES	0.995	+
ENSGACG00000009997	NDUFB5	NADH dehydrogenase [ubiquinone] 1 beta subcomplex subunit 5, mitochondrial Precursor (NADH-ubiquinone oxidoreductase SGDH subunit)(Complex I-SGDH)(CI-SGDH) [Source:UniProtKB/Swiss-Prot;Acc:O43674]	-	-	-	chrVIII	+	AR	M00481	12637732	12637746	aGTACTgggagtact	-	-	-	-	-	-	-	YES	0.995	-
ENSGACG00000005149	PHGDH	D-3-phosphoglycerate dehydrogenase (3-PGDH)(EC 1.1.1.95) [Source:UniProtKB/Swiss-Prot;Acc:O43175]	-	-	ERE prox	chrXVI	-	ER	M00191	10425914	10425932	gcgGGTCAacactttcact	-	-	-	-	YES	-	-	-	0.987	-
ENSGACG00000005149	PHGDH	D-3-phosphoglycerate dehydrogenase (3-PGDH)(EC 1.1.1.95) [Source:UniProtKB/Swiss-Prot;Acc:O43175]	-	-	-	chrXVI	-	ER	M00191	10433992	10434010	cagagatcacaTGACCaaa	YES	-	-	-	-	-	-	-	0.937	+
ENSGACG00000005149	PHGDH	D-3-phosphoglycerate dehydrogenase (3-PGDH)(EC 1.1.1.95) [Source:UniProtKB/Swiss-Prot;Acc:O43175]	-	-	-	chrXVI	-	ER	M00191	10434270	10434288	atgaaaaattgTGACCcat	YES	-	-	-	-	-	-	-	0.942	+
ENSGACG00000019682	SNRPB2	U2 small nuclear ribonucleoprotein B'' [Source:UniProtKB/Swiss-Prot;Acc:P08579]	-	-	-	chrIX	-	ER	M00191	18797873	18797891	tacGGTCAgaccggctcgg	-	YES	-	-	-	-	-	-	0.975	-
ENSGACG00000019682	SNRPB2	U2 small nuclear ribonucleoprotein B'' [Source:UniProtKB/Swiss-Prot;Acc:P08579]	-	-	-	chrIX	-	AR	M00481	18798784	18798798	aGGACGggccgtacg	-	YES	-	-	-	-	-	-	0.856	-
ENSGACG00000019682	SNRPB2	U2 small nuclear ribonucleoprotein B'' [Source:UniProtKB/Swiss-Prot;Acc:P08579]	-	-	-	chrIX	-	AR	M00481	18798784	18798798	aggacgggcCGTACg	-	YES	-	-	-	-	-	-	0.856	+
ENSGACG00000019682	SNRPB2	U2 small nuclear ribonucleoprotein B'' [Source:UniProtKB/Swiss-Prot;Acc:P08579]	-	-	-	chrIX	-	ER	M00191	18799389	18799407	gctGGTCAccctcggcaac	YES	-	-	-	-	-	-	-	0.923	-
ENSGACG00000019682	SNRPB2	U2 small nuclear ribonucleoprotein B'' [Source:UniProtKB/Swiss-Prot;Acc:P08579]	-	-	-	chrIX	-	AR	M00481	18799609	18799623	aGGACAgcctgggcg	YES	-	-	-	-	-	-	-	0.983	-
ENSGACG00000019682	SNRPB2	U2 small nuclear ribonucleoprotein B'' [Source:UniProtKB/Swiss-Prot;Acc:P08579]	-	-	-	chrIX	-	AR	M00956	18799802	18799828	gggccaaGAACAtcatcaacaagccca	YES	-	-	-	-	-	-	-	0.997	-
ENSGACG00000019682	SNRPB2	U2 small nuclear ribonucleoprotein B'' [Source:UniProtKB/Swiss-Prot;Acc:P08579]	-	-	-	chrIX	-	AR	M00447	18799808	18799822	AGAACatcatcaaca	YES	-	-	-	-	-	-	-	0.997	-
ENSGACG00000019682	SNRPB2	U2 small nuclear ribonucleoprotein B'' [Source:UniProtKB/Swiss-Prot;Acc:P08579]	-	-	-	chrIX	-	AR	M00956	18802534	18802560	gcagccaGGACAtcgagagccgcctgc	YES	-	-	-	-	-	-	-	0.943	-
ENSGACG00000019682	SNRPB2	U2 small nuclear ribonucleoprotein B'' [Source:UniProtKB/Swiss-Prot;Acc:P08579]	-	-	-	chrIX	-	AR	M01201	18802540	18802554	aGGACAtcgagagcc	YES	-	-	-	-	-	-	-	0.992	-
ENSGACG00000019682	SNRPB2	U2 small nuclear ribonucleoprotein B'' [Source:UniProtKB/Swiss-Prot;Acc:P08579]	-	-	-	chrIX	-	AR	M00481	18802540	18802554	aGGACAtcgagagcc	YES	-	-	-	-	-	-	-	0.992	-
ENSGACG00000019682	SNRPB2	U2 small nuclear ribonucleoprotein B'' [Source:UniProtKB/Swiss-Prot;Acc:P08579]	-	-	-	chrIX	-	AR	M00953	18803391	18803417	ggctcgaCAACAcgctgttccaggtgg	YES	-	-	-	-	-	-	-	0.822	-
ENSGACG00000019682	SNRPB2	U2 small nuclear ribonucleoprotein B'' [Source:UniProtKB/Swiss-Prot;Acc:P08579]	-	-	-	chrIX	-	AR	M00956	18803391	18803417	ggctcgaCAACAcgctgttccaggtgg	YES	-	-	-	-	-	-	-	0.822	-
ENSGACG00000013715	GLDC	Glycine dehydrogenase [decarboxylating], mitochondrial Precursor (EC 1.4.4.2)(Glycine decarboxylase)(Glycine cleavage system P-protein) [Source:UniProtKB/Swiss-Prot;Acc:P23378]	-	-	-	chrXIII	-	AR	M00956	17268004	17268030	cacaagaGAACCccgagtgccagtgaa	YES	-	-	-	-	-	-	-	0.867	-
ENSGACG00000013715	GLDC	Glycine dehydrogenase [decarboxylating], mitochondrial Precursor (EC 1.4.4.2)(Glycine decarboxylase)(Glycine cleavage system P-protein) [Source:UniProtKB/Swiss-Prot;Acc:P23378]	-	-	-	chrXIII	-	AR	M00953	17268004	17268030	cacaagaGAACCccgagtgccagtgaa	YES	-	-	-	-	-	-	-	0.867	-
ENSGACG00000013715	GLDC	Glycine dehydrogenase [decarboxylating], mitochondrial Precursor (EC 1.4.4.2)(Glycine decarboxylase)(Glycine cleavage system P-protein) [Source:UniProtKB/Swiss-Prot;Acc:P23378]	-	-	-	chrXIII	-	AR	M01201	17268010	17268024	aGAACCccgagtgcc	YES	-	-	-	-	-	-	-	0.960	-
ENSGACG00000013715	GLDC	Glycine dehydrogenase [decarboxylating], mitochondrial Precursor (EC 1.4.4.2)(Glycine decarboxylase)(Glycine cleavage system P-protein) [Source:UniProtKB/Swiss-Prot;Acc:P23378]	-	-	-	chrXIII	-	AR	M00481	17268010	17268024	aGAACCccgagtgcc	YES	-	-	-	-	-	-	-	0.960	-
ENSGACG00000013715	GLDC	Glycine dehydrogenase [decarboxylating], mitochondrial Precursor (EC 1.4.4.2)(Glycine decarboxylase)(Glycine cleavage system P-protein) [Source:UniProtKB/Swiss-Prot;Acc:P23378]	-	-	-	chrXIII	-	AR	M00481	17268010	17268024	agaaccccgAGTGCc	YES	-	-	-	-	-	-	-	0.960	+
ENSGACG00000010631	HINT1	Histidine triad nucleotide-binding protein 1 (EC 3.-.-.-)(Adenosine 5'-monophosphoramidase)(Protein kinase C inhibitor 1)(Protein kinase C-interacting protein 1)(PKCI-1) [Source:UniProtKB/Swiss-Prot;Acc:P49773]	-	-	ERE prox	chrVI	-	ER	M00191	13362769	13362787	gtaccctattgTGACCagc	-	-	YES	-	-	-	-	-	0.908	+
ENSGACG00000010631	HINT1	Histidine triad nucleotide-binding protein 1 (EC 3.-.-.-)(Adenosine 5'-monophosphoramidase)(Protein kinase C inhibitor 1)(Protein kinase C-interacting protein 1)(PKCI-1) [Source:UniProtKB/Swiss-Prot;Acc:P49773]	-	-	-	chrVI	-	AR	M00481	13364588	13364602	ggacctcttTGTCCg	-	YES	-	-	-	-	-	-	0.955	+
ENSGACG00000010631	HINT1	Histidine triad nucleotide-binding protein 1 (EC 3.-.-.-)(Adenosine 5'-monophosphoramidase)(Protein kinase C inhibitor 1)(Protein kinase C-interacting protein 1)(PKCI-1) [Source:UniProtKB/Swiss-Prot;Acc:P49773]	-	-	-	chrVI	-	AR	M00447	13369464	13369478	AGAACatttgccatt	YES	-	-	-	-	-	-	-	0.832	-
ENSGACG00000010631	HINT1	Histidine triad nucleotide-binding protein 1 (EC 3.-.-.-)(Adenosine 5'-monophosphoramidase)(Protein kinase C inhibitor 1)(Protein kinase C-interacting protein 1)(PKCI-1) [Source:UniProtKB/Swiss-Prot;Acc:P49773]	-	-	-	chrVI	-	AR	M00481	13369482	13369496	tgtacaggcCGTCCt	YES	-	-	-	-	-	-	-	0.844	+
ENSGACG00000010631	HINT1	Histidine triad nucleotide-binding protein 1 (EC 3.-.-.-)(Adenosine 5'-monophosphoramidase)(Protein kinase C inhibitor 1)(Protein kinase C-interacting protein 1)(PKCI-1) [Source:UniProtKB/Swiss-Prot;Acc:P49773]	-	-	-	chrVI	-	AR	M00481	13369482	13369496	tGTACAggccgtcct	YES	-	-	-	-	-	-	-	0.844	-
ENSGACG00000010631	HINT1	Histidine triad nucleotide-binding protein 1 (EC 3.-.-.-)(Adenosine 5'-monophosphoramidase)(Protein kinase C inhibitor 1)(Protein kinase C-interacting protein 1)(PKCI-1) [Source:UniProtKB/Swiss-Prot;Acc:P49773]	-	-	-	chrVI	-	AR	M00447	13370845	13370859	cgtagatcagGTTCT	YES	-	-	-	-	-	-	-	0.980	+
ENSGACG00000010631	HINT1	Histidine triad nucleotide-binding protein 1 (EC 3.-.-.-)(Adenosine 5'-monophosphoramidase)(Protein kinase C inhibitor 1)(Protein kinase C-interacting protein 1)(PKCI-1) [Source:UniProtKB/Swiss-Prot;Acc:P49773]	-	-	-	chrVI	-	AR	M00956	13371113	13371139	cgcagggggactcttTGCTCttgaagg	YES	-	-	-	-	-	-	-	0.804	+
ENSGACG00000010631	HINT1	Histidine triad nucleotide-binding protein 1 (EC 3.-.-.-)(Adenosine 5'-monophosphoramidase)(Protein kinase C inhibitor 1)(Protein kinase C-interacting protein 1)(PKCI-1) [Source:UniProtKB/Swiss-Prot;Acc:P49773]	-	-	-	chrVI	-	AR	M00953	13371113	13371139	cgcagggggactcttTGCTCttgaagg	YES	-	-	-	-	-	-	-	0.804	+
ENSGACG00000010631	HINT1	Histidine triad nucleotide-binding protein 1 (EC 3.-.-.-)(Adenosine 5'-monophosphoramidase)(Protein kinase C inhibitor 1)(Protein kinase C-interacting protein 1)(PKCI-1) [Source:UniProtKB/Swiss-Prot;Acc:P49773]	-	-	-	chrVI	-	AR	M00447	13371389	13371403	aggggttgcaGTACT	YES	-	-	-	-	-	-	-	0.980	+
ENSGACG00000010631	HINT1	Histidine triad nucleotide-binding protein 1 (EC 3.-.-.-)(Adenosine 5'-monophosphoramidase)(Protein kinase C inhibitor 1)(Protein kinase C-interacting protein 1)(PKCI-1) [Source:UniProtKB/Swiss-Prot;Acc:P49773]	-	-	-	chrVI	-	AR	M00447	13371461	13371475	AGAACaccagctccc	YES	-	-	-	-	-	-	-	0.940	-
ENSGACG00000009033	H1F0	Histone H1.0 (Histone H1(0))(Histone H1') [Source:UniProtKB/Swiss-Prot;Acc:P07305]	-	-	-	chrV	+	ER	M00191	10923152	10923170	tcaGGTCActgaatgacac	-	YES	-	-	-	-	-	-	0.980	-
ENSGACG00000011024	CLDN11 (1 of 2)	Claudin-11 (Oligodendrocyte-specific protein) [Source:UniProtKB/Swiss-Prot;Acc:O75508]	-	-	-	chrXV	-	AR	M00447	10217203	10217217	aggagattgaGTGCT	YES	-	-	-	-	-	-	-	0.884	+
ENSGACG00000019097	PRDX1 (2 of 2)	Peroxiredoxin-1 (EC 1.11.1.15)(Thioredoxin peroxidase 2)(Thioredoxin-dependent peroxide reductase 2)(Proliferation-associated gene protein)(PAG)(Natural killer cell-enhancing factor A)(NKEF-A) [Source:UniProtKB/Swiss-Prot;Acc:Q06830]	-	-	-	chrIX	-	AR	M00481	15406068	15406082	aGAACCgcaaggccc	YES	YES	-	-	-	-	-	-	0.988	-
ENSGACG00000019097	PRDX1 (2 of 2)	Peroxiredoxin-1 (EC 1.11.1.15)(Thioredoxin peroxidase 2)(Thioredoxin-dependent peroxide reductase 2)(Proliferation-associated gene protein)(PAG)(Natural killer cell-enhancing factor A)(NKEF-A) [Source:UniProtKB/Swiss-Prot;Acc:Q06830]	-	-	-	chrIX	-	ER	M00191	15406741	15406759	tctGGTCAaactggtgggc	YES	-	-	-	-	-	-	-	0.909	-
ENSGACG00000019348	GDI2	Rab GDP dissociation inhibitor beta (Rab GDI beta)(Guanosine diphosphate dissociation inhibitor 2)(GDI-2) [Source:UniProtKB/Swiss-Prot;Acc:P50395]	-	-	-	chrIV	-	AR	M00481	24533662	24533676	agttccagcCGTCCt	-	YES	-	-	-	-	-	-	0.859	+
ENSGACG00000019348	GDI2	Rab GDP dissociation inhibitor beta (Rab GDI beta)(Guanosine diphosphate dissociation inhibitor 2)(GDI-2) [Source:UniProtKB/Swiss-Prot;Acc:P50395]	-	-	-	chrIV	-	AR	M00481	24538657	24538671	ggtgctgctGGTGCt	YES	-	-	-	-	-	-	-	0.883	+
ENSGACG00000012840	CYP2F1	Cytochrome P450 2F1 (EC 1.14.14.1)(CYPIIF1) [Source:UniProtKB/Swiss-Prot;Acc:P24903]	-	-	-	chrI	-	AR	M01201	16591064	16591078	ggaacttctTGTCCt	-	-	-	-	-	-	-	YES	0.804	+
ENSGACG00000012840	CYP2F1	Cytochrome P450 2F1 (EC 1.14.14.1)(CYPIIF1) [Source:UniProtKB/Swiss-Prot;Acc:P24903]	-	-	-	chrI	-	AR	M00481	16591064	16591078	ggaacttctTGTCCt	-	-	-	-	-	-	-	YES	0.804	+
ENSGACG00000012840	CYP2F1	Cytochrome P450 2F1 (EC 1.14.14.1)(CYPIIF1) [Source:UniProtKB/Swiss-Prot;Acc:P24903]	-	-	-	chrI	-	AR	M00481	16591064	16591078	gGAACTtcttgtcct	-	-	-	-	-	-	-	YES	0.804	-
ENSGACG00000012840	CYP2F1	Cytochrome P450 2F1 (EC 1.14.14.1)(CYPIIF1) [Source:UniProtKB/Swiss-Prot;Acc:P24903]	-	-	-	chrI	-	AR	M00447	16591064	16591078	ggaacttcttGTCCT	-	-	-	-	-	-	-	YES	0.804	+
ENSGACG00000012840	CYP2F1	Cytochrome P450 2F1 (EC 1.14.14.1)(CYPIIF1) [Source:UniProtKB/Swiss-Prot;Acc:P24903]	-	-	-	chrI	-	AR	M00447	16591064	16591078	GGAACttcttgtcct	-	-	-	-	-	-	-	YES	0.804	-
ENSGACG00000012840	CYP2F1	Cytochrome P450 2F1 (EC 1.14.14.1)(CYPIIF1) [Source:UniProtKB/Swiss-Prot;Acc:P24903]	-	-	-	chrI	-	ER	M00191	16597309	16597327	catGGTCAgcacgaggtac	-	YES	-	-	-	-	-	-	0.900	-
ENSGACG00000002475	LCN15 (3 of 3)	Uncharacterized lipocalin UNQ2541/PRO6093 Precursor [Source:UniProtKB/Swiss-Prot;Acc:Q6UWW0]	-	-	ERE prox	chrXXI	-	ER	M00191	5567216	5567234	catcaccacagTGACCtgt	-	-	YES	-	-	-	-	-	0.897	+
ENSGACG00000002475	LCN15 (3 of 3)	Uncharacterized lipocalin UNQ2541/PRO6093 Precursor [Source:UniProtKB/Swiss-Prot;Acc:Q6UWW0]	-	-	-	chrXXI	-	ER	M00191	5571700	5571718	tacagaaccgcTGACCggt	YES	-	-	-	-	-	-	-	0.898	+
ENSGACG00000002475	LCN15 (3 of 3)	Uncharacterized lipocalin UNQ2541/PRO6093 Precursor [Source:UniProtKB/Swiss-Prot;Acc:Q6UWW0]	-	-	-	chrXXI	-	ER	M00191	5572792	5572810	tctGGTCActacatactgt	YES	-	-	-	-	-	-	-	0.929	-
ENSGACG00000002475	LCN15 (3 of 3)	Uncharacterized lipocalin UNQ2541/PRO6093 Precursor [Source:UniProtKB/Swiss-Prot;Acc:Q6UWW0]	-	-	-	chrXXI	-	AR	M00953	5572793	5572819	ctggtcactacatacTGTTCtggggtc	YES	-	-	-	-	-	-	-	0.941	+
ENSGACG00000002475	LCN15 (3 of 3)	Uncharacterized lipocalin UNQ2541/PRO6093 Precursor [Source:UniProtKB/Swiss-Prot;Acc:Q6UWW0]	-	-	-	chrXXI	-	AR	M00956	5572793	5572819	ctggtcactacatacTGTTCtggggtc	YES	-	-	-	-	-	-	-	0.941	+
ENSGACG00000002475	LCN15 (3 of 3)	Uncharacterized lipocalin UNQ2541/PRO6093 Precursor [Source:UniProtKB/Swiss-Prot;Acc:Q6UWW0]	-	-	-	chrXXI	-	AR	M00447	5572799	5572813	actacatactGTTCT	YES	-	-	-	-	-	-	-	0.945	+
ENSGACG00000002475	LCN15 (3 of 3)	Uncharacterized lipocalin UNQ2541/PRO6093 Precursor [Source:UniProtKB/Swiss-Prot;Acc:Q6UWW0]	-	-	-	chrXXI	-	AR	M00481	5572799	5572813	actacatacTGTTCt	YES	-	-	-	-	-	-	-	0.945	+
ENSGACG00000002475	LCN15 (3 of 3)	Uncharacterized lipocalin UNQ2541/PRO6093 Precursor [Source:UniProtKB/Swiss-Prot;Acc:Q6UWW0]	-	-	-	chrXXI	-	ER	M00191	5572813	5572831	tggGGTCAgtttcttttgc	YES	-	-	-	-	-	-	-	0.970	-
ENSGACG00000002475	LCN15 (3 of 3)	Uncharacterized lipocalin UNQ2541/PRO6093 Precursor [Source:UniProtKB/Swiss-Prot;Acc:Q6UWW0]	-	-	-	chrXXI	-	AR	M00481	5574326	5574340	ggtgcatgaGGTCCa	YES	-	-	-	-	-	-	-	0.973	+
ENSGACG00000013895	-	-	-	-	-	chrXI	-	AR	M00956	13666638	13666664	tttcagaGAACAatctccactaactga	YES	-	-	-	-	-	-	-	0.965	-
ENSGACG00000013895	-	-	-	-	-	chrXI	-	AR	M00447	13666644	13666658	AGAACaatctccact	YES	-	-	-	-	-	-	-	0.944	-
ENSGACG00000013895	-	-	-	-	-	chrXI	-	ER	M00191	13667494	13667512	gtgGGTCAtcctactctcc	YES	-	-	-	-	-	-	-	0.809	-
ENSGACG00000013895	-	-	-	-	-	chrXI	-	ER	M00191	13669454	13669472	caggcgaatgcTGACCcat	YES	-	-	-	-	-	-	-	0.943	+
ENSGACG00000013895	-	-	-	-	-	chrXI	-	AR	M01201	13669488	13669502	tGCACAacttgtccc	YES	-	-	-	-	-	-	-	0.994	-
ENSGACG00000013895	-	-	-	-	-	chrXI	-	AR	M00481	13669488	13669502	tGCACAacttgtccc	YES	-	-	-	-	-	-	-	0.994	-
ENSGACG00000013895	-	-	-	-	-	chrXI	-	AR	M00481	13669488	13669502	tgcacaactTGTCCc	YES	-	-	-	-	-	-	-	0.994	+
ENSGACG00000013918	Q804E5_GASAC	Beta globin. [Source:UniProtKB/TrEMBL;Acc:Q804E5]	-	-	-	chrXI	-	AR	M00956	13666638	13666664	tttcagaGAACAatctccactaactga	-	YES	-	-	-	-	-	-	0.965	-
ENSGACG00000013918	Q804E5_GASAC	Beta globin. [Source:UniProtKB/TrEMBL;Acc:Q804E5]	-	-	-	chrXI	-	AR	M00447	13666644	13666658	AGAACaatctccact	-	YES	-	-	-	-	-	-	0.944	-
ENSGACG00000013918	Q804E5_GASAC	Beta globin. [Source:UniProtKB/TrEMBL;Acc:Q804E5]	-	-	-	chrXI	-	ER	M00191	13667494	13667512	gtgGGTCAtcctactctcc	-	YES	-	-	-	-	-	-	0.809	-
ENSGACG00000013918	Q804E5_GASAC	Beta globin. [Source:UniProtKB/TrEMBL;Acc:Q804E5]	-	-	-	chrXI	-	ER	M00191	13669454	13669472	caggcgaatgcTGACCcat	YES	-	-	-	-	-	-	-	0.943	+
ENSGACG00000013918	Q804E5_GASAC	Beta globin. [Source:UniProtKB/TrEMBL;Acc:Q804E5]	-	-	-	chrXI	-	AR	M01201	13669488	13669502	tGCACAacttgtccc	YES	-	-	-	-	-	-	-	0.994	-
ENSGACG00000013918	Q804E5_GASAC	Beta globin. [Source:UniProtKB/TrEMBL;Acc:Q804E5]	-	-	-	chrXI	-	AR	M00481	13669488	13669502	tGCACAacttgtccc	YES	-	-	-	-	-	-	-	0.994	-
ENSGACG00000013918	Q804E5_GASAC	Beta globin. [Source:UniProtKB/TrEMBL;Acc:Q804E5]	-	-	-	chrXI	-	AR	M00481	13669488	13669502	tgcacaactTGTCCc	YES	-	-	-	-	-	-	-	0.994	+
ENSGACG00000013918	Q804E5_GASAC	Beta globin. [Source:UniProtKB/TrEMBL;Acc:Q804E5]	-	-	-	chrXI	-	AR	M00956	13671372	13671398	tgtgtgaGAACAacgtctacatgctgt	YES	-	-	-	-	-	-	-	0.994	-
ENSGACG00000013918	Q804E5_GASAC	Beta globin. [Source:UniProtKB/TrEMBL;Acc:Q804E5]	-	-	-	chrXI	-	AR	M00953	13671372	13671398	tgtgtgaGAACAacgtctacatgctgt	YES	-	-	-	-	-	-	-	0.994	-
ENSGACG00000013918	Q804E5_GASAC	Beta globin. [Source:UniProtKB/TrEMBL;Acc:Q804E5]	-	-	-	chrXI	-	AR	M00447	13671378	13671392	AGAACaacgtctaca	YES	-	-	-	-	-	-	-	0.997	-
ENSGACG00000013918	Q804E5_GASAC	Beta globin. [Source:UniProtKB/TrEMBL;Acc:Q804E5]	-	-	-	chrXI	-	ER	M00191	13671585	13671603	gctGGTCAtgatctgccct	YES	-	-	-	-	-	-	-	0.884	-
ENSGACG00000003361	COL1A1 (2 of 2)	Collagen alpha-1(I) chain Precursor (Alpha-1 type I collagen) [Source:UniProtKB/Swiss-Prot;Acc:P02452]	YES	-	-	chrV	-	AR	M00481	3440676	3440690	tgtcccttgTGTCCt	-	-	-	-	-	-	-	YES	0.849	+
ENSGACG00000003361	COL1A1 (2 of 2)	Collagen alpha-1(I) chain Precursor (Alpha-1 type I collagen) [Source:UniProtKB/Swiss-Prot;Acc:P02452]	YES	-	-	chrV	-	ER	M00191	3441026	3441044	cacGGTCAccagtcgcgcc	-	-	-	-	-	-	-	YES	0.980	-
ENSGACG00000003361	COL1A1 (2 of 2)	Collagen alpha-1(I) chain Precursor (Alpha-1 type I collagen) [Source:UniProtKB/Swiss-Prot;Acc:P02452]	YES	-	-	chrV	-	AR	M00481	3441075	3441089	aGCACCaggggatcc	-	-	-	-	-	-	-	YES	0.982	-
ENSGACG00000003361	COL1A1 (2 of 2)	Collagen alpha-1(I) chain Precursor (Alpha-1 type I collagen) [Source:UniProtKB/Swiss-Prot;Acc:P02452]	YES	-	-	chrV	-	AR	M00481	3441478	3441492	ggcccagggGGTCCa	-	-	-	-	-	-	-	YES	0.933	+
ENSGACG00000003361	COL1A1 (2 of 2)	Collagen alpha-1(I) chain Precursor (Alpha-1 type I collagen) [Source:UniProtKB/Swiss-Prot;Acc:P02452]	YES	ARE prox	-	chrV	-	AR	M00481	3442694	3442708	aGCACCtttaggtcc	-	-	-	YES	-	-	-	-	0.987	-
ENSGACG00000003361	COL1A1 (2 of 2)	Collagen alpha-1(I) chain Precursor (Alpha-1 type I collagen) [Source:UniProtKB/Swiss-Prot;Acc:P02452]	YES	ARE prox	-	chrV	-	AR	M00481	3442713	3442727	gggccagcgGGTCCc	-	-	-	YES	-	-	-	-	0.975	+
ENSGACG00000003361	COL1A1 (2 of 2)	Collagen alpha-1(I) chain Precursor (Alpha-1 type I collagen) [Source:UniProtKB/Swiss-Prot;Acc:P02452]	YES	ARE prox	-	chrV	-	AR	M00481	3443279	3443293	aGGACCagtgggtcc	-	-	-	YES	-	-	-	-	0.988	-
ENSGACG00000003361	COL1A1 (2 of 2)	Collagen alpha-1(I) chain Precursor (Alpha-1 type I collagen) [Source:UniProtKB/Swiss-Prot;Acc:P02452]	YES	ARE prox	-	chrV	-	AR	M00481	3443280	3443294	ggaccagtgGGTCCa	-	-	-	YES	-	-	-	-	0.988	+
ENSGACG00000003361	COL1A1 (2 of 2)	Collagen alpha-1(I) chain Precursor (Alpha-1 type I collagen) [Source:UniProtKB/Swiss-Prot;Acc:P02452]	YES	ARE prox	-	chrV	-	AR	M00481	3443612	3443626	aGTACCagggggtcc	-	-	YES	-	-	-	-	-	0.862	-
ENSGACG00000003361	COL1A1 (2 of 2)	Collagen alpha-1(I) chain Precursor (Alpha-1 type I collagen) [Source:UniProtKB/Swiss-Prot;Acc:P02452]	YES	-	-	chrV	-	AR	M00481	3445452	3445466	gggccagagGGTCCg	-	YES	-	-	-	-	-	-	0.917	+
ENSGACG00000003361	COL1A1 (2 of 2)	Collagen alpha-1(I) chain Precursor (Alpha-1 type I collagen) [Source:UniProtKB/Swiss-Prot;Acc:P02452]	YES	-	-	chrV	-	AR	M00481	3445644	3445658	aGCACCttggggtcc	-	YES	-	-	-	-	-	-	0.851	-
ENSGACG00000003361	COL1A1 (2 of 2)	Collagen alpha-1(I) chain Precursor (Alpha-1 type I collagen) [Source:UniProtKB/Swiss-Prot;Acc:P02452]	YES	-	-	chrV	-	AR	M00481	3445775	3445789	ggtccagcgGGTCCt	-	YES	-	-	-	-	-	-	0.985	+
ENSGACG00000003361	COL1A1 (2 of 2)	Collagen alpha-1(I) chain Precursor (Alpha-1 type I collagen) [Source:UniProtKB/Swiss-Prot;Acc:P02452]	YES	-	-	chrV	-	AR	M00481	3446315	3446329	cgtccatctTGTCCa	-	YES	-	-	-	-	-	-	0.932	+
ENSGACG00000003361	COL1A1 (2 of 2)	Collagen alpha-1(I) chain Precursor (Alpha-1 type I collagen) [Source:UniProtKB/Swiss-Prot;Acc:P02452]	YES	-	-	chrV	-	AR	M00481	3448061	3448075	gGAACCcttagcacc	YES	-	-	-	-	-	-	-	0.972	-
ENSGACG00000003361	COL1A1 (2 of 2)	Collagen alpha-1(I) chain Precursor (Alpha-1 type I collagen) [Source:UniProtKB/Swiss-Prot;Acc:P02452]	YES	-	-	chrV	-	AR	M00481	3448204	3448218	ggtccagaaGGTCCt	YES	-	-	-	-	-	-	-	0.970	+
ENSGACG00000003361	COL1A1 (2 of 2)	Collagen alpha-1(I) chain Precursor (Alpha-1 type I collagen) [Source:UniProtKB/Swiss-Prot;Acc:P02452]	YES	-	-	chrV	-	AR	M00481	3449431	3449445	aGCACCaggaggtcc	YES	-	-	-	-	-	-	-	0.883	-
ENSGACG00000003361	COL1A1 (2 of 2)	Collagen alpha-1(I) chain Precursor (Alpha-1 type I collagen) [Source:UniProtKB/Swiss-Prot;Acc:P02452]	YES	-	-	chrV	-	ER	M00191	3463199	3463217	agaagaaaaaaTGACCtca	YES	-	-	-	-	-	-	-	0.852	+
ENSGACG00000005143	COL1A1 (1 of 2)	Collagen alpha-1(I) chain Precursor (Alpha-1 type I collagen) [Source:UniProtKB/Swiss-Prot;Acc:P02452]	YES	-	ERE prox	chrXI	+	ER	M00191	910092	910110	tggGGTCAggaggattgtg	-	-	-	YES	YES	-	-	-	0.942	-
ENSGACG00000005143	COL1A1 (1 of 2)	Collagen alpha-1(I) chain Precursor (Alpha-1 type I collagen) [Source:UniProtKB/Swiss-Prot;Acc:P02452]	YES	-	-	chrXI	+	AR	M00481	914557	914571	ggtcctgctGGTCCt	YES	-	-	-	-	-	-	-	0.932	+
ENSGACG00000005143	COL1A1 (1 of 2)	Collagen alpha-1(I) chain Precursor (Alpha-1 type I collagen) [Source:UniProtKB/Swiss-Prot;Acc:P02452]	YES	-	-	chrXI	+	AR	M00481	916886	916900	ggtgccatgGGTCCt	-	YES	-	-	-	-	-	-	0.988	+
ENSGACG00000005143	COL1A1 (1 of 2)	Collagen alpha-1(I) chain Precursor (Alpha-1 type I collagen) [Source:UniProtKB/Swiss-Prot;Acc:P02452]	YES	-	-	chrXI	+	AR	M00481	917378	917392	ggcccctcgGGTCCt	-	YES	-	-	-	-	-	-	0.976	+
ENSGACG00000005143	COL1A1 (1 of 2)	Collagen alpha-1(I) chain Precursor (Alpha-1 type I collagen) [Source:UniProtKB/Swiss-Prot;Acc:P02452]	YES	-	-	chrXI	+	AR	M00481	918066	918080	ggaactcctGGTGCt	-	YES	-	-	-	-	-	-	0.856	+
ENSGACG00000005143	COL1A1 (1 of 2)	Collagen alpha-1(I) chain Precursor (Alpha-1 type I collagen) [Source:UniProtKB/Swiss-Prot;Acc:P02452]	YES	-	-	chrXI	+	AR	M00481	918066	918080	gGAACTcctggtgct	-	YES	-	-	-	-	-	-	0.856	-
ENSGACG00000005143	COL1A1 (1 of 2)	Collagen alpha-1(I) chain Precursor (Alpha-1 type I collagen) [Source:UniProtKB/Swiss-Prot;Acc:P02452]	YES	-	-	chrXI	+	AR	M00481	918562	918576	gGGACCcactggtcc	-	YES	-	-	-	-	-	-	0.997	-
ENSGACG00000005143	COL1A1 (1 of 2)	Collagen alpha-1(I) chain Precursor (Alpha-1 type I collagen) [Source:UniProtKB/Swiss-Prot;Acc:P02452]	YES	ARE prox	-	chrXI	+	AR	M00481	919343	919357	cGGACCtgctggccc	-	-	YES	-	-	-	-	-	0.994	-
ENSGACG00000005143	COL1A1 (1 of 2)	Collagen alpha-1(I) chain Precursor (Alpha-1 type I collagen) [Source:UniProtKB/Swiss-Prot;Acc:P02452]	YES	ARE prox	-	chrXI	+	AR	M00481	919731	919745	tGGACCacgtggacc	-	-	YES	-	-	-	-	-	0.988	-
ENSGACG00000005143	COL1A1 (1 of 2)	Collagen alpha-1(I) chain Precursor (Alpha-1 type I collagen) [Source:UniProtKB/Swiss-Prot;Acc:P02452]	YES	ARE prox	-	chrXI	+	AR	M00481	919750	919764	ggacctcagGGTGCt	-	-	YES	-	-	-	-	-	0.914	+
ENSGACG00000005143	COL1A1 (1 of 2)	Collagen alpha-1(I) chain Precursor (Alpha-1 type I collagen) [Source:UniProtKB/Swiss-Prot;Acc:P02452]	YES	ARE prox	-	chrXI	+	AR	M00481	921246	921260	tGGACAagatggccg	-	-	-	YES	-	-	-	-	0.958	-
ENSGACG00000005143	COL1A1 (1 of 2)	Collagen alpha-1(I) chain Precursor (Alpha-1 type I collagen) [Source:UniProtKB/Swiss-Prot;Acc:P02452]	YES	ARE prox	-	chrXI	+	AR	M00481	921319	921333	ggacccaagGGTGCt	-	-	-	-	YES	-	-	-	0.960	+
ENSGACG00000005143	COL1A1 (1 of 2)	Collagen alpha-1(I) chain Precursor (Alpha-1 type I collagen) [Source:UniProtKB/Swiss-Prot;Acc:P02452]	YES	ARE prox	-	chrXI	+	AR	M00481	921637	921651	tGGACCtgctgtacg	-	-	-	-	-	YES	-	-	0.996	-
ENSGACG00000005143	COL1A1 (1 of 2)	Collagen alpha-1(I) chain Precursor (Alpha-1 type I collagen) [Source:UniProtKB/Swiss-Prot;Acc:P02452]	YES	ARE prox	-	chrXI	+	AR	M00481	921637	921651	tggacctgcTGTACg	-	-	-	-	-	YES	-	-	0.996	+
ENSGACG00000005143	COL1A1 (1 of 2)	Collagen alpha-1(I) chain Precursor (Alpha-1 type I collagen) [Source:UniProtKB/Swiss-Prot;Acc:P02452]	YES	-	-	chrXI	+	AR	M00481	922553	922567	ggagcccccGGTGCt	-	-	-	-	-	-	-	YES	0.985	+
ENSGACG00000005143	COL1A1 (1 of 2)	Collagen alpha-1(I) chain Precursor (Alpha-1 type I collagen) [Source:UniProtKB/Swiss-Prot;Acc:P02452]	YES	-	-	chrXI	+	AR	M00481	922571	922585	ggagcccagGGTCCt	-	-	-	-	-	-	-	YES	0.964	+
ENSGACG00000005143	COL1A1 (1 of 2)	Collagen alpha-1(I) chain Precursor (Alpha-1 type I collagen) [Source:UniProtKB/Swiss-Prot;Acc:P02452]	YES	-	-	chrXI	+	AR	M00481	923098	923112	tGGACCacctggacc	-	-	-	-	-	-	-	YES	0.958	-
ENSGACG00000016168	ACTC1 (2 of 3)	Actin, alpha cardiac muscle 1 (Alpha-cardiac actin) [Source:UniProtKB/Swiss-Prot;Acc:P68032]	-	-	-	chrII	-	ER	M00191	13642098	13642116	ctgGGTCAtcttctctctg	-	-	-	-	-	-	-	YES	0.967	-
ENSGACG00000016168	ACTC1 (2 of 3)	Actin, alpha cardiac muscle 1 (Alpha-cardiac actin) [Source:UniProtKB/Swiss-Prot;Acc:P68032]	-	-	-	chrII	-	AR	M00956	13642193	13642219	aggtgtggtgccagaTCTTCtccatgt	-	-	-	-	-	-	-	YES	0.995	+
ENSGACG00000016168	ACTC1 (2 of 3)	Actin, alpha cardiac muscle 1 (Alpha-cardiac actin) [Source:UniProtKB/Swiss-Prot;Acc:P68032]	-	-	-	chrII	-	ER	M00191	13642304	13642322	aggagtccttcTGACCcat	-	-	-	-	-	-	-	YES	0.972	+
ENSGACG00000016168	ACTC1 (2 of 3)	Actin, alpha cardiac muscle 1 (Alpha-cardiac actin) [Source:UniProtKB/Swiss-Prot;Acc:P68032]	-	-	-	chrII	-	AR	M00481	13650670	13650684	tGGACAggcggtgcg	YES	-	-	-	-	-	-	-	0.987	-
ENSGACG00000016168	ACTC1 (2 of 3)	Actin, alpha cardiac muscle 1 (Alpha-cardiac actin) [Source:UniProtKB/Swiss-Prot;Acc:P68032]	-	-	-	chrII	-	AR	M00481	13650670	13650684	tggacaggcGGTGCg	YES	-	-	-	-	-	-	-	0.987	+
ENSGACG00000016168	ACTC1 (2 of 3)	Actin, alpha cardiac muscle 1 (Alpha-cardiac actin) [Source:UniProtKB/Swiss-Prot;Acc:P68032]	-	-	-	chrII	-	AR	M00481	13652346	13652360	cGTACAgcctgagca	YES	-	-	-	-	-	-	-	0.943	-
ENSGACG00000012494	LIM2 (1 of 2)	lens intrinsic membrane protein 2, 19kDa [Source:RefSeq peptide;Acc:NP_085915]	-	-	-	chrXX	+	AR	M00481	13905196	13905210	aGTACCgcctgtcca	-	-	-	-	-	-	YES	-	0.944	-
ENSGACG00000012494	LIM2 (1 of 2)	lens intrinsic membrane protein 2, 19kDa [Source:RefSeq peptide;Acc:NP_085915]	-	-	-	chrXX	+	AR	M00481	13905196	13905210	agtaccgccTGTCCa	-	-	-	-	-	-	YES	-	0.944	+
ENSGACG00000012494	LIM2 (1 of 2)	lens intrinsic membrane protein 2, 19kDa [Source:RefSeq peptide;Acc:NP_085915]	-	-	-	chrXX	+	AR	M00447	13906217	13906231	agccctctttGTTCT	-	-	-	-	-	-	-	YES	0.969	+
ENSGACG00000012494	LIM2 (1 of 2)	lens intrinsic membrane protein 2, 19kDa [Source:RefSeq peptide;Acc:NP_085915]	-	-	-	chrXX	+	AR	M00481	13906217	13906231	agccctcttTGTTCt	-	-	-	-	-	-	-	YES	0.969	+
ENSGACG00000001305	SSR2	Translocon-associated protein subunit beta Precursor (TRAP-beta)(Signal sequence receptor subunit beta)(SSR-beta) [Source:UniProtKB/Swiss-Prot;Acc:P43308]	-	-	-	chrUn	-	AR	M00447	29019207	29019221	tgtagacgttGTACT	-	-	-	-	-	-	-	YES	0.997	+
ENSGACG00000001305	SSR2	Translocon-associated protein subunit beta Precursor (TRAP-beta)(Signal sequence receptor subunit beta)(SSR-beta) [Source:UniProtKB/Swiss-Prot;Acc:P43308]	-	-	-	chrUn	-	AR	M00481	29022707	29022721	ggtccaccaAGTACa	-	YES	-	-	-	-	-	-	0.945	+
ENSGACG00000006551	GPSM2 (2 of 2)	G-protein-signaling modulator 2 (Mosaic protein LGN) [Source:UniProtKB/Swiss-Prot;Acc:P81274]	-	-	-	chrVIII	+	ER	M00191	6932673	6932691	tgcgcagactgTGACCaat	YES	-	-	-	-	-	-	-	0.814	+
ENSGACG00000006551	GPSM2 (2 of 2)	G-protein-signaling modulator 2 (Mosaic protein LGN) [Source:UniProtKB/Swiss-Prot;Acc:P81274]	-	-	-	chrVIII	+	AR	M00956	6933792	6933818	tctattagcagaattTGTTCtgctgag	YES	-	-	-	-	-	-	-	0.812	+
ENSGACG00000006551	GPSM2 (2 of 2)	G-protein-signaling modulator 2 (Mosaic protein LGN) [Source:UniProtKB/Swiss-Prot;Acc:P81274]	-	-	-	chrVIII	+	AR	M00953	6933792	6933818	tctattagcagaattTGTTCtgctgag	YES	-	-	-	-	-	-	-	0.812	+
ENSGACG00000006551	GPSM2 (2 of 2)	G-protein-signaling modulator 2 (Mosaic protein LGN) [Source:UniProtKB/Swiss-Prot;Acc:P81274]	-	-	-	chrVIII	+	AR	M00447	6933798	6933812	agcagaatttGTTCT	YES	-	-	-	-	-	-	-	0.910	+
ENSGACG00000006551	GPSM2 (2 of 2)	G-protein-signaling modulator 2 (Mosaic protein LGN) [Source:UniProtKB/Swiss-Prot;Acc:P81274]	-	-	-	chrVIII	+	AR	M01201	6936356	6936370	ggacctggaTGTCCt	-	YES	-	-	-	-	-	-	0.985	+
ENSGACG00000006551	GPSM2 (2 of 2)	G-protein-signaling modulator 2 (Mosaic protein LGN) [Source:UniProtKB/Swiss-Prot;Acc:P81274]	-	-	-	chrVIII	+	AR	M00481	6936356	6936370	ggacctggaTGTCCt	-	YES	-	-	-	-	-	-	0.985	+
ENSGACG00000007396	ENO1	Alpha-enolase (EC 4.2.1.11)(2-phospho-D-glycerate hydro-lyase)(Non-neural enolase)(NNE)(Enolase 1)(Phosphopyruvate hydratase)(C-myc promoter-binding protein)(MBP-1)(MPB-1)(Plasminogen-binding protein) [Source:UniProtKB/Swiss-Prot;Acc:P06733]	-	-	-	chrXII	-	ER	M00191	9899872	9899890	tcagttcaaatTGACCtgc	YES	-	-	-	-	-	-	-	0.826	+
ENSGACG00000007396	ENO1	Alpha-enolase (EC 4.2.1.11)(2-phospho-D-glycerate hydro-lyase)(Non-neural enolase)(NNE)(Enolase 1)(Phosphopyruvate hydratase)(C-myc promoter-binding protein)(MBP-1)(MPB-1)(Plasminogen-binding protein) [Source:UniProtKB/Swiss-Prot;Acc:P06733]	-	-	-	chrXII	-	AR	M00956	9901400	9901426	tccccgaGAACAtcaaccacttcttca	YES	-	-	-	-	-	-	-	0.931	-
ENSGACG00000007396	ENO1	Alpha-enolase (EC 4.2.1.11)(2-phospho-D-glycerate hydro-lyase)(Non-neural enolase)(NNE)(Enolase 1)(Phosphopyruvate hydratase)(C-myc promoter-binding protein)(MBP-1)(MPB-1)(Plasminogen-binding protein) [Source:UniProtKB/Swiss-Prot;Acc:P06733]	-	-	-	chrXII	-	AR	M00447	9901406	9901420	AGAACatcaaccact	YES	-	-	-	-	-	-	-	0.892	-
ENSGACG00000020358	Q804E3_GASAC	Neuronal 22 protein (Fragment). [Source:UniProtKB/TrEMBL;Acc:Q804E3]	-	-	-	chrVII	+	AR	M00447	17405087	17405101	agcaaatcatGTTCA	YES	-	-	-	-	-	-	-	0.991	+
ENSGACG00000020358	Q804E3_GASAC	Neuronal 22 protein (Fragment). [Source:UniProtKB/TrEMBL;Acc:Q804E3]	-	-	-	chrVII	+	ER	M00191	17405415	17405433	ggaGGTCAaggagatcccc	YES	-	-	-	-	-	-	-	0.963	-
ENSGACG00000020358	Q804E3_GASAC	Neuronal 22 protein (Fragment). [Source:UniProtKB/TrEMBL;Acc:Q804E3]	-	-	-	chrVII	+	AR	M00481	17405561	17405575	aGTACTtcctgtacg	YES	-	-	-	-	-	-	-	0.988	-
ENSGACG00000020358	Q804E3_GASAC	Neuronal 22 protein (Fragment). [Source:UniProtKB/TrEMBL;Acc:Q804E3]	-	-	-	chrVII	+	AR	M00481	17405561	17405575	agtacttccTGTACg	YES	-	-	-	-	-	-	-	0.988	+
ENSGACG00000020358	Q804E3_GASAC	Neuronal 22 protein (Fragment). [Source:UniProtKB/TrEMBL;Acc:Q804E3]	-	-	-	chrVII	+	AR	M00447	17405561	17405575	AGTACttcctgtacg	YES	-	-	-	-	-	-	-	0.988	-
ENSGACG00000002555	-	-	-	-	-	chrUn	+	AR	M00481	33947550	33947564	gGTACAccgtggtcc	YES	-	-	-	-	-	-	-	0.966	-
ENSGACG00000002555	-	-	-	-	-	chrUn	+	AR	M00956	33947861	33947887	cttccaggttccacgTGTTGtgcgttc	YES	-	-	-	-	-	-	-	0.863	+
ENSGACG00000002555	-	-	-	-	-	chrUn	+	ER	M00191	33950373	33950391	ctcGGTCAgggccctcggt	-	YES	-	-	-	-	-	-	0.960	-
ENSGACG00000002555	-	-	-	-	-	chrUn	+	AR	M00953	33950393	33950419	ggtggatGAACAcgctgtatcggacgc	-	YES	-	-	-	-	-	-	0.938	-
ENSGACG00000002555	-	-	-	-	-	chrUn	+	AR	M00481	33950399	33950413	tGAACAcgctgtatc	-	YES	-	-	-	-	-	-	0.947	-
ENSGACG00000002555	-	-	-	-	-	chrUn	+	AR	M00481	33951059	33951073	cggccacaaTGTCCc	-	YES	-	-	-	-	-	-	0.892	+
ENSGACG00000002555	-	-	-	-	-	chrUn	+	ER	M00191	33951527	33951545	acagcttctggTGACCctc	-	YES	-	-	-	-	-	-	0.931	+
ENSGACG00000002555	-	-	-	-	-	chrUn	+	AR	M00447	33956555	33956569	aggagcaggtGTCCT	-	-	-	-	-	-	-	YES	0.986	+
ENSGACG00000011294	TPM4	Tropomyosin alpha-4 chain (Tropomyosin-4)(TM30p1) [Source:UniProtKB/Swiss-Prot;Acc:P67936]	-	-	ERE prox	chrVIII	-	ER	M00191	14359725	14359743	tgaGGTCAcagggggcgga	-	-	-	YES	-	-	-	-	0.884	-
ENSGACG00000011294	TPM4	Tropomyosin alpha-4 chain (Tropomyosin-4)(TM30p1) [Source:UniProtKB/Swiss-Prot;Acc:P67936]	-	-	-	chrVIII	-	AR	M00481	14363080	14363094	aGGACTggctgcaca	-	YES	-	-	-	-	-	-	0.865	-
ENSGACG00000011294	TPM4	Tropomyosin alpha-4 chain (Tropomyosin-4)(TM30p1) [Source:UniProtKB/Swiss-Prot;Acc:P67936]	-	-	-	chrVIII	-	AR	M00481	14363508	14363522	tgtccagttCGTCCt	-	YES	-	-	-	-	-	YES	0.973	+
ENSGACG00000011294	TPM4	Tropomyosin alpha-4 chain (Tropomyosin-4)(TM30p1) [Source:UniProtKB/Swiss-Prot;Acc:P67936]	-	-	-	chrVIII	-	AR	M00447	14370155	14370169	TGAACacaaactcct	-	YES	-	-	-	-	-	-	0.856	-
ENSGACG00000010629	TPM1	Tropomyosin alpha-1 chain (Tropomyosin-1)(Alpha-tropomyosin) [Source:UniProtKB/Swiss-Prot;Acc:P09493]	-	-	-	chrXIX	-	ER	M00191	12135775	12135793	gagctccatctTGACCata	-	-	-	-	-	-	-	YES	0.938	+
ENSGACG00000010629	TPM1	Tropomyosin alpha-1 chain (Tropomyosin-1)(Alpha-tropomyosin) [Source:UniProtKB/Swiss-Prot;Acc:P09493]	-	-	-	chrXIX	-	ER	M00191	12136510	12136528	agcGGTCAggaacttttcc	-	-	-	-	-	-	YES	-	0.979	-
ENSGACG00000010629	TPM1	Tropomyosin alpha-1 chain (Tropomyosin-1)(Alpha-tropomyosin) [Source:UniProtKB/Swiss-Prot;Acc:P09493]	-	-	-	chrXIX	-	ER	M00191	12146508	12146526	aaatacttttgTGACCaga	YES	-	-	-	-	-	-	-	0.936	+
ENSGACG00000010629	TPM1	Tropomyosin alpha-1 chain (Tropomyosin-1)(Alpha-tropomyosin) [Source:UniProtKB/Swiss-Prot;Acc:P09493]	-	-	-	chrXIX	-	AR	M00447	12146581	12146595	AGCACaacacctatt	YES	-	-	-	-	-	-	-	0.920	-
ENSGACG00000020043	-	-	-	-	-	chrVII	+	AR	M00481	10172687	10172701	ggtactggaAGTCCa	YES	-	-	-	-	-	-	-	0.993	+
ENSGACG00000020043	-	-	-	-	-	chrVII	+	AR	M00481	10172687	10172701	gGTACTggaagtcca	YES	-	-	-	-	-	-	-	0.993	-
ENSGACG00000020043	-	-	-	-	-	chrVII	+	AR	M00481	10172795	10172809	gGAACAcgatggcca	YES	-	-	-	-	-	-	-	0.993	-
ENSGACG00000020043	-	-	-	-	-	chrVII	+	ER	M00191	10185759	10185777	aggGGTCAgtgttttccat	YES	YES	-	-	-	-	-	-	0.912	-
ENSGACG00000019168	MYH11 (1 of 2)	Myosin-11 (Myosin heavy chain 11)(Myosin heavy chain, smooth muscle isoform)(SMMHC) [Source:UniProtKB/Swiss-Prot;Acc:P35749]	YES	-	-	chrIX	-	AR	M00956	15626376	15626402	ccacacaGAACAggccggagtacgtct	-	-	-	-	-	-	YES	-	0.966	-
ENSGACG00000019168	MYH11 (1 of 2)	Myosin-11 (Myosin heavy chain 11)(Myosin heavy chain, smooth muscle isoform)(SMMHC) [Source:UniProtKB/Swiss-Prot;Acc:P35749]	YES	-	-	chrIX	-	AR	M00953	15626376	15626402	ccacacaGAACAggccggagtacgtct	-	-	-	-	-	-	YES	-	0.966	-
ENSGACG00000019168	MYH11 (1 of 2)	Myosin-11 (Myosin heavy chain 11)(Myosin heavy chain, smooth muscle isoform)(SMMHC) [Source:UniProtKB/Swiss-Prot;Acc:P35749]	YES	-	-	chrIX	-	AR	M00447	15626382	15626396	AGAACaggccggagt	-	-	-	-	-	-	YES	-	0.964	-
ENSGACG00000019168	MYH11 (1 of 2)	Myosin-11 (Myosin heavy chain 11)(Myosin heavy chain, smooth muscle isoform)(SMMHC) [Source:UniProtKB/Swiss-Prot;Acc:P35749]	YES	ARE prox	-	chrIX	-	AR	M01201	15627009	15627023	ggaacttctCGTCCt	-	-	-	-	YES	-	-	-	0.975	+
ENSGACG00000019168	MYH11 (1 of 2)	Myosin-11 (Myosin heavy chain 11)(Myosin heavy chain, smooth muscle isoform)(SMMHC) [Source:UniProtKB/Swiss-Prot;Acc:P35749]	YES	ARE prox	-	chrIX	-	AR	M00481	15627009	15627023	ggaacttctCGTCCt	-	-	-	-	YES	-	-	-	0.975	+
ENSGACG00000019168	MYH11 (1 of 2)	Myosin-11 (Myosin heavy chain 11)(Myosin heavy chain, smooth muscle isoform)(SMMHC) [Source:UniProtKB/Swiss-Prot;Acc:P35749]	YES	ARE prox	-	chrIX	-	AR	M00481	15627009	15627023	gGAACTtctcgtcct	-	-	-	-	YES	-	-	-	0.975	-
ENSGACG00000019168	MYH11 (1 of 2)	Myosin-11 (Myosin heavy chain 11)(Myosin heavy chain, smooth muscle isoform)(SMMHC) [Source:UniProtKB/Swiss-Prot;Acc:P35749]	YES	-	-	chrIX	-	ER	M00191	15629966	15629984	aacagtccaaaTGACCccc	-	YES	-	-	-	-	-	-	0.835	+
ENSGACG00000019168	MYH11 (1 of 2)	Myosin-11 (Myosin heavy chain 11)(Myosin heavy chain, smooth muscle isoform)(SMMHC) [Source:UniProtKB/Swiss-Prot;Acc:P35749]	YES	-	-	chrIX	-	AR	M00481	15634530	15634544	aGAACTgtcggtcca	YES	-	-	-	-	-	-	-	0.834	-
ENSGACG00000019168	MYH11 (1 of 2)	Myosin-11 (Myosin heavy chain 11)(Myosin heavy chain, smooth muscle isoform)(SMMHC) [Source:UniProtKB/Swiss-Prot;Acc:P35749]	YES	-	-	chrIX	-	AR	M00481	15634530	15634544	agaactgtcGGTCCa	YES	-	-	-	-	-	-	-	0.834	+
ENSGACG00000019168	MYH11 (1 of 2)	Myosin-11 (Myosin heavy chain 11)(Myosin heavy chain, smooth muscle isoform)(SMMHC) [Source:UniProtKB/Swiss-Prot;Acc:P35749]	YES	-	-	chrIX	-	AR	M00481	15634675	15634689	gGTACTtgttgaact	YES	-	-	-	-	-	-	-	0.978	-
ENSGACG00000004398	YKT6	Synaptobrevin homolog YKT6 (EC 2.3.1.-) [Source:UniProtKB/Swiss-Prot;Acc:O15498]	-	-	-	chrXIII	-	ER	M00191	1850303	1850321	gaaGGTCAtgaactcctga	-	-	-	-	-	-	YES	-	0.975	-
ENSGACG00000004398	YKT6	Synaptobrevin homolog YKT6 (EC 2.3.1.-) [Source:UniProtKB/Swiss-Prot;Acc:O15498]	-	-	-	chrXIII	-	AR	M00953	1855175	1855201	agaccaaGAACCagatgtactccattc	-	YES	-	-	-	-	-	-	0.937	-
ENSGACG00000004398	YKT6	Synaptobrevin homolog YKT6 (EC 2.3.1.-) [Source:UniProtKB/Swiss-Prot;Acc:O15498]	-	-	-	chrXIII	-	AR	M00956	1855175	1855201	agaccaaGAACCagatgtactccattc	-	YES	-	-	-	-	-	-	0.937	-
ENSGACG00000004398	YKT6	Synaptobrevin homolog YKT6 (EC 2.3.1.-) [Source:UniProtKB/Swiss-Prot;Acc:O15498]	-	-	-	chrXIII	-	AR	M00956	1855175	1855201	agaccaagaaccagaTGTACtccattc	-	YES	-	-	-	-	-	-	0.937	+
ENSGACG00000004398	YKT6	Synaptobrevin homolog YKT6 (EC 2.3.1.-) [Source:UniProtKB/Swiss-Prot;Acc:O15498]	-	-	-	chrXIII	-	AR	M00953	1855175	1855201	agaccaagaaccagaTGTACtccattc	-	YES	-	-	-	-	-	-	0.937	+
ENSGACG00000004398	YKT6	Synaptobrevin homolog YKT6 (EC 2.3.1.-) [Source:UniProtKB/Swiss-Prot;Acc:O15498]	-	-	-	chrXIII	-	AR	M00447	1855181	1855195	AGAACcagatgtact	-	YES	-	-	-	-	-	-	0.947	-
ENSGACG00000004398	YKT6	Synaptobrevin homolog YKT6 (EC 2.3.1.-) [Source:UniProtKB/Swiss-Prot;Acc:O15498]	-	-	-	chrXIII	-	AR	M01201	1855181	1855195	agaaccagaTGTACt	-	YES	-	-	-	-	-	-	0.947	+
ENSGACG00000004398	YKT6	Synaptobrevin homolog YKT6 (EC 2.3.1.-) [Source:UniProtKB/Swiss-Prot;Acc:O15498]	-	-	-	chrXIII	-	AR	M00481	1855181	1855195	aGAACCagatgtact	-	YES	-	-	-	-	-	-	0.947	-
ENSGACG00000004398	YKT6	Synaptobrevin homolog YKT6 (EC 2.3.1.-) [Source:UniProtKB/Swiss-Prot;Acc:O15498]	-	-	-	chrXIII	-	AR	M00447	1855181	1855195	agaaccagatGTACT	-	YES	-	-	-	-	-	-	0.947	+
ENSGACG00000004398	YKT6	Synaptobrevin homolog YKT6 (EC 2.3.1.-) [Source:UniProtKB/Swiss-Prot;Acc:O15498]	-	-	-	chrXIII	-	AR	M00481	1855181	1855195	agaaccagaTGTACt	-	YES	-	-	-	-	-	-	0.947	+
ENSGACG00000004398	YKT6	Synaptobrevin homolog YKT6 (EC 2.3.1.-) [Source:UniProtKB/Swiss-Prot;Acc:O15498]	-	-	-	chrXIII	-	AR	M00956	1855378	1855404	acatcaaGCACAagaagctccctctgg	-	YES	-	-	-	-	-	-	0.986	-
ENSGACG00000004398	YKT6	Synaptobrevin homolog YKT6 (EC 2.3.1.-) [Source:UniProtKB/Swiss-Prot;Acc:O15498]	-	-	-	chrXIII	-	AR	M00481	1855384	1855398	aGCACAagaagctcc	-	YES	-	-	-	-	-	-	0.982	-
ENSGACG00000004398	YKT6	Synaptobrevin homolog YKT6 (EC 2.3.1.-) [Source:UniProtKB/Swiss-Prot;Acc:O15498]	-	-	-	chrXIII	-	AR	M00447	1855384	1855398	AGCACaagaagctcc	-	YES	-	-	-	-	-	-	0.982	-
ENSGACG00000004398	YKT6	Synaptobrevin homolog YKT6 (EC 2.3.1.-) [Source:UniProtKB/Swiss-Prot;Acc:O15498]	-	-	-	chrXIII	-	AR	M00447	1857256	1857270	acaacgtcctGTCCT	YES	-	-	-	-	-	-	-	0.919	+
ENSGACG00000004398	YKT6	Synaptobrevin homolog YKT6 (EC 2.3.1.-) [Source:UniProtKB/Swiss-Prot;Acc:O15498]	-	-	-	chrXIII	-	ER	M00191	1859852	1859870	tttggatgcatTGACCaag	YES	-	-	-	-	-	-	-	0.964	+
ENSGACG00000007538	PROX2 (1 of 3)	Prospero homeobox protein 2 (Homeobox prospero-like protein PROX2)(PROX-2) [Source:UniProtKB/Swiss-Prot;Acc:Q3B8N5]	-	-	-	chrXV	+	AR	M00447	4525782	4525796	agtttttattGTTCA	YES	-	-	-	-	-	-	-	0.860	+
ENSGACG00000007538	PROX2 (1 of 3)	Prospero homeobox protein 2 (Homeobox prospero-like protein PROX2)(PROX-2) [Source:UniProtKB/Swiss-Prot;Acc:Q3B8N5]	-	-	-	chrXV	+	AR	M00481	4526287	4526301	aGCACCctggggtcc	YES	-	-	-	-	-	-	-	0.972	-
ENSGACG00000007538	PROX2 (1 of 3)	Prospero homeobox protein 2 (Homeobox prospero-like protein PROX2)(PROX-2) [Source:UniProtKB/Swiss-Prot;Acc:Q3B8N5]	-	-	-	chrXV	+	AR	M00481	4535743	4535757	tggacagggTGTTCa	-	-	-	-	-	-	YES	-	0.948	+
ENSGACG00000007538	PROX2 (1 of 3)	Prospero homeobox protein 2 (Homeobox prospero-like protein PROX2)(PROX-2) [Source:UniProtKB/Swiss-Prot;Acc:Q3B8N5]	-	-	-	chrXV	+	AR	M00481	4535743	4535757	tGGACAgggtgttca	-	-	-	-	-	-	YES	-	0.948	-
ENSGACG00000002089	-	-	-	-	-	chrX	+	AR	M00956	1525560	1525586	actcacagtcgatgtTGTTCtgcagca	YES	-	-	-	-	-	-	-	0.981	+
ENSGACG00000002089	-	-	-	-	-	chrX	+	AR	M00447	1525566	1525580	agtcgatgttGTTCT	YES	-	-	-	-	-	-	-	0.990	+
ENSGACG00000002089	-	-	-	-	-	chrX	+	AR	M00481	1525593	1525607	tGCACTgctcgtaca	YES	-	-	-	-	-	-	-	0.895	-
ENSGACG00000002089	-	-	-	-	-	chrX	+	AR	M00481	1525593	1525607	tgcactgctCGTACa	YES	-	-	-	-	-	-	-	0.895	+
ENSGACG00000010006	RSPH3	Radial spoke head protein 3 homolog (Radial spokehead-like protein 2) [Source:UniProtKB/Swiss-Prot;Acc:Q86UC2]	-	-	-	chrXVIII	+	AR	M00481	9674032	9674046	gaaacattaTGTTCg	-	-	-	-	-	-	YES	-	0.800	+
ENSGACG00000018104	-	-	-	-	ERE prox	chrIX	-	ER	M00191	9988407	9988425	cgatcaactgaTGACCcac	-	-	-	-	YES	-	-	-	0.970	+
ENSGACG00000018104	-	-	-	-	-	chrIX	-	ER	M00191	9991243	9991261	cggggcatcgcTGACCtct	-	YES	-	-	-	-	-	-	0.960	+
ENSGACG00000018104	-	-	-	-	-	chrIX	-	ER	M00191	10021443	10021461	catGGTCAgttcatccaga	YES	-	-	-	-	-	-	-	0.921	-
ENSGACG00000002006	LONP1	Lon protease homolog, mitochondrial Precursor (EC 3.4.21.-)(Lon protease-like protein)(LONP)(LONHs)(Mitochondrial ATP-dependent protease Lon)(Serine protease 15) [Source:UniProtKB/Swiss-Prot;Acc:P36776]	-	-	-	chrUn	-	ER	M00191	12511933	12511951	ctgGGTCAgatacagcatc	YES	-	-	-	-	-	-	-	0.961	-
ENSGACG00000002006	LONP1	Lon protease homolog, mitochondrial Precursor (EC 3.4.21.-)(Lon protease-like protein)(LONP)(LONHs)(Mitochondrial ATP-dependent protease Lon)(Serine protease 15) [Source:UniProtKB/Swiss-Prot;Acc:P36776]	-	-	-	chrUn	-	AR	M00953	12511991	12512017	ctggtgaGAACCctatggtccgacatg	YES	-	-	-	-	-	-	-	0.803	-
ENSGACG00000002006	LONP1	Lon protease homolog, mitochondrial Precursor (EC 3.4.21.-)(Lon protease-like protein)(LONP)(LONHs)(Mitochondrial ATP-dependent protease Lon)(Serine protease 15) [Source:UniProtKB/Swiss-Prot;Acc:P36776]	-	-	-	chrUn	-	AR	M00956	12511991	12512017	ctggtgaGAACCctatggtccgacatg	YES	-	-	-	-	-	-	-	0.803	-
ENSGACG00000002006	LONP1	Lon protease homolog, mitochondrial Precursor (EC 3.4.21.-)(Lon protease-like protein)(LONP)(LONHs)(Mitochondrial ATP-dependent protease Lon)(Serine protease 15) [Source:UniProtKB/Swiss-Prot;Acc:P36776]	-	-	-	chrUn	-	AR	M00481	12511997	12512011	aGAACCctatggtcc	YES	-	-	-	-	-	-	-	0.982	-
ENSGACG00000002006	LONP1	Lon protease homolog, mitochondrial Precursor (EC 3.4.21.-)(Lon protease-like protein)(LONP)(LONHs)(Mitochondrial ATP-dependent protease Lon)(Serine protease 15) [Source:UniProtKB/Swiss-Prot;Acc:P36776]	-	-	-	chrUn	-	ER	M00191	12513701	12513719	ggacgttgtctTGACCacg	YES	-	-	-	-	-	-	-	0.949	+
ENSGACG00000010072	SP3 (2 of 2)	Transcription factor Sp3 (SPR-2) [Source:UniProtKB/Swiss-Prot;Acc:Q02447]	-	ARE prox	-	chrXV	-	AR	M00956	8487411	8487437	aacgtgtgaactccaTGCTCtcaaaaa	-	-	-	YES	YES	-	-	-	0.989	+
ENSGACG00000010072	SP3 (2 of 2)	Transcription factor Sp3 (SPR-2) [Source:UniProtKB/Swiss-Prot;Acc:Q02447]	-	ARE prox	-	chrXV	-	AR	M00953	8487411	8487437	aacgtgtgaactccaTGCTCtcaaaaa	-	-	-	YES	YES	-	-	-	0.989	+
ENSGACG00000010072	SP3 (2 of 2)	Transcription factor Sp3 (SPR-2) [Source:UniProtKB/Swiss-Prot;Acc:Q02447]	-	ARE prox	-	chrXV	-	AR	M00447	8487417	8487431	TGAACtccatgctct	-	-	-	YES	YES	-	-	-	0.995	-
ENSGACG00000010072	SP3 (2 of 2)	Transcription factor Sp3 (SPR-2) [Source:UniProtKB/Swiss-Prot;Acc:Q02447]	-	-	-	chrXV	-	ER	M00191	8491374	8491392	cggGGTCAtgagcgtctac	-	YES	-	-	-	-	-	-	0.920	-
ENSGACG00000010072	SP3 (2 of 2)	Transcription factor Sp3 (SPR-2) [Source:UniProtKB/Swiss-Prot;Acc:Q02447]	-	-	-	chrXV	-	AR	M00956	8491516	8491542	agacaactcaccactTGTTCtttttcc	-	YES	-	-	-	-	-	-	0.846	+
ENSGACG00000010072	SP3 (2 of 2)	Transcription factor Sp3 (SPR-2) [Source:UniProtKB/Swiss-Prot;Acc:Q02447]	-	-	-	chrXV	-	AR	M00953	8491516	8491542	agacaactcaccactTGTTCtttttcc	-	YES	-	-	-	-	-	-	0.846	+
ENSGACG00000010072	SP3 (2 of 2)	Transcription factor Sp3 (SPR-2) [Source:UniProtKB/Swiss-Prot;Acc:Q02447]	-	-	-	chrXV	-	ER	M00191	8491589	8491607	ggaGGTCAgaaacaggtat	-	YES	-	-	-	-	-	-	0.853	-
ENSGACG00000010072	SP3 (2 of 2)	Transcription factor Sp3 (SPR-2) [Source:UniProtKB/Swiss-Prot;Acc:Q02447]	-	-	-	chrXV	-	AR	M00481	8492277	8492291	tgatctcaaTGTCCc	YES	YES	-	-	-	-	-	-	0.958	+
ENSGACG00000010072	SP3 (2 of 2)	Transcription factor Sp3 (SPR-2) [Source:UniProtKB/Swiss-Prot;Acc:Q02447]	-	-	-	chrXV	-	ER	M00191	8492295	8492313	ctgGGTCAacgttaccctc	YES	YES	-	-	-	-	-	-	0.939	-
ENSGACG00000010072	SP3 (2 of 2)	Transcription factor Sp3 (SPR-2) [Source:UniProtKB/Swiss-Prot;Acc:Q02447]	-	-	-	chrXV	-	AR	M00956	8493138	8493164	acattcaGAAAAgctggaaccttactg	YES	-	-	-	-	-	-	-	0.937	-
ENSGACG00000010072	SP3 (2 of 2)	Transcription factor Sp3 (SPR-2) [Source:UniProtKB/Swiss-Prot;Acc:Q02447]	-	-	-	chrXV	-	AR	M00956	8493331	8493357	ttgtgcagaacgggaAGTTCtctgcag	YES	-	-	-	-	-	-	-	0.967	+
ENSGACG00000010072	SP3 (2 of 2)	Transcription factor Sp3 (SPR-2) [Source:UniProtKB/Swiss-Prot;Acc:Q02447]	-	-	-	chrXV	-	AR	M00956	8493331	8493357	ttgtgcaGAACGggaagttctctgcag	YES	-	-	-	-	-	-	-	0.967	-
ENSGACG00000010072	SP3 (2 of 2)	Transcription factor Sp3 (SPR-2) [Source:UniProtKB/Swiss-Prot;Acc:Q02447]	-	-	-	chrXV	-	AR	M00953	8493331	8493357	ttgtgcagaacgggaAGTTCtctgcag	YES	-	-	-	-	-	-	-	0.967	+
ENSGACG00000010072	SP3 (2 of 2)	Transcription factor Sp3 (SPR-2) [Source:UniProtKB/Swiss-Prot;Acc:Q02447]	-	-	-	chrXV	-	AR	M00953	8493331	8493357	ttgtgcaGAACGggaagttctctgcag	YES	-	-	-	-	-	-	-	0.967	-
ENSGACG00000010072	SP3 (2 of 2)	Transcription factor Sp3 (SPR-2) [Source:UniProtKB/Swiss-Prot;Acc:Q02447]	-	-	-	chrXV	-	AR	M00447	8493337	8493351	agaacgggaaGTTCT	YES	-	-	-	-	-	-	-	0.962	+
ENSGACG00000010072	SP3 (2 of 2)	Transcription factor Sp3 (SPR-2) [Source:UniProtKB/Swiss-Prot;Acc:Q02447]	-	-	-	chrXV	-	AR	M00447	8493337	8493351	AGAACgggaagttct	YES	-	-	-	-	-	-	-	0.962	-
ENSGACG00000010072	SP3 (2 of 2)	Transcription factor Sp3 (SPR-2) [Source:UniProtKB/Swiss-Prot;Acc:Q02447]	-	-	-	chrXV	-	AR	M00481	8493337	8493351	agaacgggaAGTTCt	YES	-	-	-	-	-	-	-	0.962	+
ENSGACG00000010072	SP3 (2 of 2)	Transcription factor Sp3 (SPR-2) [Source:UniProtKB/Swiss-Prot;Acc:Q02447]	-	-	-	chrXV	-	AR	M00481	8493337	8493351	aGAACGggaagttct	YES	-	-	-	-	-	-	-	0.962	-
ENSGACG00000014531	CYP2J2 (3 of 6)	Cytochrome P450 2J2 (EC 1.14.14.1)(CYPIIJ2)(Arachidonic acid epoxygenase) [Source:UniProtKB/Swiss-Prot;Acc:P51589]	YES	ARE prox	-	chrVIII	-	AR	M00956	19105956	19105982	tgtgtggagtctgcaTGTTCtccctgt	-	-	-	YES	-	-	-	-	0.861	+
ENSGACG00000014531	CYP2J2 (3 of 6)	Cytochrome P450 2J2 (EC 1.14.14.1)(CYPIIJ2)(Arachidonic acid epoxygenase) [Source:UniProtKB/Swiss-Prot;Acc:P51589]	YES	ARE prox	-	chrVIII	-	AR	M00953	19105956	19105982	tgtgtggagtctgcaTGTTCtccctgt	-	-	-	YES	-	-	-	-	0.861	+
ENSGACG00000014531	CYP2J2 (3 of 6)	Cytochrome P450 2J2 (EC 1.14.14.1)(CYPIIJ2)(Arachidonic acid epoxygenase) [Source:UniProtKB/Swiss-Prot;Acc:P51589]	YES	ARE prox	-	chrVIII	-	AR	M00481	19106953	19106967	gggtcggtcGGTACc	-	-	YES	-	-	-	-	-	0.902	+
ENSGACG00000007411	SULT1C4	Sulfotransferase 1C4 (SULT1C)(EC 2.8.2.-)(Sulfotransferase 1C2)(SULT1C#2) [Source:UniProtKB/Swiss-Prot;Acc:O75897]	-	-	-	chrV	-	ER	M00191	9512767	9512785	gtggaagtagcTGACCagg	YES	-	-	-	-	-	-	-	0.857	+
ENSGACG00000007411	SULT1C4	Sulfotransferase 1C4 (SULT1C)(EC 2.8.2.-)(Sulfotransferase 1C2)(SULT1C#2) [Source:UniProtKB/Swiss-Prot;Acc:O75897]	-	-	-	chrV	-	ER	M00191	9521599	9521617	caaaatctctcTGACCtcc	YES	-	-	-	-	-	-	-	0.867	+
ENSGACG00000007411	SULT1C4	Sulfotransferase 1C4 (SULT1C)(EC 2.8.2.-)(Sulfotransferase 1C2)(SULT1C#2) [Source:UniProtKB/Swiss-Prot;Acc:O75897]	-	-	-	chrV	-	AR	M00956	9522397	9522423	ggctggtGAACAtgcggtacggctctg	YES	-	-	-	-	-	-	-	0.963	-
ENSGACG00000007411	SULT1C4	Sulfotransferase 1C4 (SULT1C)(EC 2.8.2.-)(Sulfotransferase 1C2)(SULT1C#2) [Source:UniProtKB/Swiss-Prot;Acc:O75897]	-	-	-	chrV	-	AR	M00481	9522403	9522417	tGAACAtgcggtacg	YES	-	-	-	-	-	-	-	0.971	-
ENSGACG00000007411	SULT1C4	Sulfotransferase 1C4 (SULT1C)(EC 2.8.2.-)(Sulfotransferase 1C2)(SULT1C#2) [Source:UniProtKB/Swiss-Prot;Acc:O75897]	-	-	-	chrV	-	AR	M00481	9522403	9522417	tgaacatgcGGTACg	YES	-	-	-	-	-	-	-	0.971	+
ENSGACG00000007411	SULT1C4	Sulfotransferase 1C4 (SULT1C)(EC 2.8.2.-)(Sulfotransferase 1C2)(SULT1C#2) [Source:UniProtKB/Swiss-Prot;Acc:O75897]	-	-	-	chrV	-	AR	M00447	9522403	9522417	TGAACatgcggtacg	YES	-	-	-	-	-	-	-	0.971	-
ENSGACG00000007411	SULT1C4	Sulfotransferase 1C4 (SULT1C)(EC 2.8.2.-)(Sulfotransferase 1C2)(SULT1C#2) [Source:UniProtKB/Swiss-Prot;Acc:O75897]	-	-	-	chrV	-	ER	M00191	9522695	9522713	ttccgttaatcTGACCggc	YES	-	-	-	-	-	-	-	0.933	+
ENSGACG00000007411	SULT1C4	Sulfotransferase 1C4 (SULT1C)(EC 2.8.2.-)(Sulfotransferase 1C2)(SULT1C#2) [Source:UniProtKB/Swiss-Prot;Acc:O75897]	-	-	-	chrV	-	ER	M00191	9523246	9523264	gtaGGTCAggtagcaaggc	YES	-	-	-	-	-	-	-	0.900	-
ENSGACG00000007411	SULT1C4	Sulfotransferase 1C4 (SULT1C)(EC 2.8.2.-)(Sulfotransferase 1C2)(SULT1C#2) [Source:UniProtKB/Swiss-Prot;Acc:O75897]	-	-	-	chrV	-	AR	M00481	9524404	9524418	cGCACAgcccgtcca	YES	-	-	-	-	-	-	-	0.811	-
ENSGACG00000007411	SULT1C4	Sulfotransferase 1C4 (SULT1C)(EC 2.8.2.-)(Sulfotransferase 1C2)(SULT1C#2) [Source:UniProtKB/Swiss-Prot;Acc:O75897]	-	-	-	chrV	-	AR	M00481	9524404	9524418	cgcacagccCGTCCa	YES	-	-	-	-	-	-	-	0.811	+
ENSGACG00000019357	Q2LIW5_GASAC	Small GTPase Ras-dva-3. [Source:UniProtKB/TrEMBL;Acc:Q2LIW5]	-	-	-	chrIX	+	AR	M00956	16779684	16779710	ccatccaGAACAgcgacgccttcgccc	-	-	-	-	-	-	YES	-	0.913	-
ENSGACG00000019357	Q2LIW5_GASAC	Small GTPase Ras-dva-3. [Source:UniProtKB/TrEMBL;Acc:Q2LIW5]	-	-	-	chrIX	+	AR	M00447	16779690	16779704	AGAACagcgacgcct	-	-	-	-	-	-	YES	-	0.975	-
ENSGACG00000019357	Q2LIW5_GASAC	Small GTPase Ras-dva-3. [Source:UniProtKB/TrEMBL;Acc:Q2LIW5]	-	-	-	chrIX	+	AR	M00956	16779786	16779812	aggacaaGAACAcgccgatcgtggtgg	-	-	-	-	-	-	YES	-	0.872	-
ENSGACG00000019357	Q2LIW5_GASAC	Small GTPase Ras-dva-3. [Source:UniProtKB/TrEMBL;Acc:Q2LIW5]	-	-	-	chrIX	+	AR	M00953	16779786	16779812	aggacaaGAACAcgccgatcgtggtgg	-	-	-	-	-	-	YES	-	0.872	-
ENSGACG00000019357	Q2LIW5_GASAC	Small GTPase Ras-dva-3. [Source:UniProtKB/TrEMBL;Acc:Q2LIW5]	-	-	-	chrIX	+	AR	M00481	16779792	16779806	aGAACAcgccgatcg	-	-	-	-	-	-	YES	-	0.893	-
ENSGACG00000019357	Q2LIW5_GASAC	Small GTPase Ras-dva-3. [Source:UniProtKB/TrEMBL;Acc:Q2LIW5]	-	-	-	chrIX	+	AR	M00481	16779858	16779872	aGGACGtgctgtcca	-	-	-	-	-	-	YES	-	0.872	-
ENSGACG00000019357	Q2LIW5_GASAC	Small GTPase Ras-dva-3. [Source:UniProtKB/TrEMBL;Acc:Q2LIW5]	-	-	-	chrIX	+	AR	M00481	16779858	16779872	aggacgtgcTGTCCa	-	-	-	-	-	-	YES	-	0.872	+
ENSGACG00000009846	-	-	-	ARE prox	-	chrXVII	-	AR	M00447	9953126	9953140	agacgctgctGTCCT	-	-	YES	-	-	-	-	-	0.984	+
ENSGACG00000009846	-	-	-	-	-	chrXVII	-	AR	M00956	9954382	9954408	tccaggaGAACAttatatcccccatgg	-	YES	-	-	-	-	-	-	0.888	-
ENSGACG00000009846	-	-	-	-	-	chrXVII	-	AR	M00953	9954382	9954408	tccaggaGAACAttatatcccccatgg	-	YES	-	-	-	-	-	-	0.888	-
ENSGACG00000009846	-	-	-	-	-	chrXVII	-	AR	M00447	9954388	9954402	AGAACattatatccc	-	YES	-	-	-	-	-	-	0.996	-
ENSGACG00000009846	-	-	-	-	-	chrXVII	-	AR	M00481	9954388	9954402	aGAACAttatatccc	-	YES	-	-	-	-	-	-	0.996	-
ENSGACG00000009846	-	-	-	-	-	chrXVII	-	ER	M00191	9955620	9955638	gagGGTCAgggtgtccgac	-	YES	-	-	-	-	-	-	0.973	-
ENSGACG00000009846	-	-	-	-	-	chrXVII	-	AR	M00481	9955622	9955636	gggtcagggTGTCCg	-	YES	-	-	-	-	-	-	0.967	+
ENSGACG00000009846	-	-	-	-	-	chrXVII	-	ER	M00191	9955641	9955659	cgaGGTCAtggagggattc	-	YES	-	-	-	-	-	-	0.986	-
ENSGACG00000014793	ARHGAP27 (1 of 2)	Rho GTPase-activating protein 27 (Rho-type GTPase-activating protein 27)(CIN85-associated multi-domain-containing Rho GTPase-activating protein 1) [Source:UniProtKB/Swiss-Prot;Acc:Q6ZUM4]	-	-	-	chrXI	+	AR	M00481	15952661	15952675	aGAACCgcatgtcca	-	-	-	-	-	-	YES	-	0.911	-
ENSGACG00000014793	ARHGAP27 (1 of 2)	Rho GTPase-activating protein 27 (Rho-type GTPase-activating protein 27)(CIN85-associated multi-domain-containing Rho GTPase-activating protein 1) [Source:UniProtKB/Swiss-Prot;Acc:Q6ZUM4]	-	-	-	chrXI	+	AR	M00481	15952661	15952675	agaaccgcaTGTCCa	-	-	-	-	-	-	YES	-	0.911	+
ENSGACG00000014793	ARHGAP27 (1 of 2)	Rho GTPase-activating protein 27 (Rho-type GTPase-activating protein 27)(CIN85-associated multi-domain-containing Rho GTPase-activating protein 1) [Source:UniProtKB/Swiss-Prot;Acc:Q6ZUM4]	-	-	-	chrXI	+	AR	M00447	15952661	15952675	AGAACcgcatgtcca	-	-	-	-	-	-	YES	-	0.911	-
ENSGACG00000007933	-	-	YES	ARE prox	-	chrXX	-	AR	M00481	9290699	9290713	ggggcatgaTGTCCa	-	-	YES	-	-	-	-	-	0.996	+
ENSGACG00000007933	-	-	YES	-	-	chrXX	-	AR	M00956	9299269	9299295	gcagagaTAACAaagagtgcctggtcg	YES	-	-	-	-	-	-	-	0.975	-
ENSGACG00000007933	-	-	YES	-	-	chrXX	-	AR	M00953	9299269	9299295	gcagagaTAACAaagagtgcctggtcg	YES	-	-	-	-	-	-	-	0.975	-
ENSGACG00000010429	MAP6 (2 of 2)	Microtubule-associated protein 6 (MAP-6)(Stable tubule-only polypeptide)(STOP) [Source:UniProtKB/Swiss-Prot;Acc:Q96JE9]	YES	-	-	chrI	-	ER	M00191	10857718	10857736	agaagtggacaTGACCtgc	-	-	-	-	-	-	YES	-	0.905	+
ENSGACG00000010429	MAP6 (2 of 2)	Microtubule-associated protein 6 (MAP-6)(Stable tubule-only polypeptide)(STOP) [Source:UniProtKB/Swiss-Prot;Acc:Q96JE9]	YES	ARE prox	-	chrI	-	AR	M00956	10860318	10860344	tgggaaaGAACTtgacgtccggcagct	-	-	YES	-	-	-	-	-	0.816	-
ENSGACG00000010429	MAP6 (2 of 2)	Microtubule-associated protein 6 (MAP-6)(Stable tubule-only polypeptide)(STOP) [Source:UniProtKB/Swiss-Prot;Acc:Q96JE9]	YES	ARE prox	-	chrI	-	AR	M00953	10860318	10860344	tgggaaaGAACTtgacgtccggcagct	-	-	YES	-	-	-	-	-	0.816	-
ENSGACG00000010429	MAP6 (2 of 2)	Microtubule-associated protein 6 (MAP-6)(Stable tubule-only polypeptide)(STOP) [Source:UniProtKB/Swiss-Prot;Acc:Q96JE9]	YES	ARE prox	-	chrI	-	AR	M00481	10860324	10860338	aGAACTtgacgtccg	-	-	YES	-	-	-	-	-	0.934	-
ENSGACG00000010429	MAP6 (2 of 2)	Microtubule-associated protein 6 (MAP-6)(Stable tubule-only polypeptide)(STOP) [Source:UniProtKB/Swiss-Prot;Acc:Q96JE9]	YES	ARE prox	-	chrI	-	AR	M00447	10860324	10860338	AGAACttgacgtccg	-	-	YES	-	-	-	-	-	0.934	-
ENSGACG00000010429	MAP6 (2 of 2)	Microtubule-associated protein 6 (MAP-6)(Stable tubule-only polypeptide)(STOP) [Source:UniProtKB/Swiss-Prot;Acc:Q96JE9]	YES	ARE prox	-	chrI	-	AR	M00481	10860324	10860338	agaacttgaCGTCCg	-	-	YES	-	-	-	-	-	0.934	+
ENSGACG00000010429	MAP6 (2 of 2)	Microtubule-associated protein 6 (MAP-6)(Stable tubule-only polypeptide)(STOP) [Source:UniProtKB/Swiss-Prot;Acc:Q96JE9]	YES	-	-	chrI	-	AR	M00956	10860555	10860581	tctcggaGAACAtgtcctccacctcct	-	YES	-	-	-	-	-	-	0.841	-
ENSGACG00000010429	MAP6 (2 of 2)	Microtubule-associated protein 6 (MAP-6)(Stable tubule-only polypeptide)(STOP) [Source:UniProtKB/Swiss-Prot;Acc:Q96JE9]	YES	-	-	chrI	-	AR	M00953	10860555	10860581	tctcggaGAACAtgtcctccacctcct	-	YES	-	-	-	-	-	-	0.841	-
ENSGACG00000010429	MAP6 (2 of 2)	Microtubule-associated protein 6 (MAP-6)(Stable tubule-only polypeptide)(STOP) [Source:UniProtKB/Swiss-Prot;Acc:Q96JE9]	YES	-	-	chrI	-	ER	M00191	10860760	10860778	gacgttgtcgtTGACCtca	-	YES	-	-	-	-	-	-	0.870	+
ENSGACG00000010429	MAP6 (2 of 2)	Microtubule-associated protein 6 (MAP-6)(Stable tubule-only polypeptide)(STOP) [Source:UniProtKB/Swiss-Prot;Acc:Q96JE9]	YES	-	-	chrI	-	AR	M00956	10863033	10863059	ccaaatcggactgtgTGCTCttccgcg	-	YES	-	-	-	-	-	-	0.922	+
ENSGACG00000010429	MAP6 (2 of 2)	Microtubule-associated protein 6 (MAP-6)(Stable tubule-only polypeptide)(STOP) [Source:UniProtKB/Swiss-Prot;Acc:Q96JE9]	YES	-	-	chrI	-	AR	M00953	10863033	10863059	ccaaatcggactgtgTGCTCttccgcg	-	YES	-	-	-	-	-	-	0.922	+
ENSGACG00000010429	MAP6 (2 of 2)	Microtubule-associated protein 6 (MAP-6)(Stable tubule-only polypeptide)(STOP) [Source:UniProtKB/Swiss-Prot;Acc:Q96JE9]	YES	-	-	chrI	-	AR	M00481	10863746	10863760	ggtgcgagaGGTCCc	YES	-	-	-	-	-	-	-	0.958	+
ENSGACG00000010429	MAP6 (2 of 2)	Microtubule-associated protein 6 (MAP-6)(Stable tubule-only polypeptide)(STOP) [Source:UniProtKB/Swiss-Prot;Acc:Q96JE9]	YES	-	-	chrI	-	AR	M00481	10863986	10864000	gGGACCtctcgcacc	YES	-	-	-	-	-	-	-	0.998	-
ENSGACG00000010429	MAP6 (2 of 2)	Microtubule-associated protein 6 (MAP-6)(Stable tubule-only polypeptide)(STOP) [Source:UniProtKB/Swiss-Prot;Acc:Q96JE9]	YES	-	-	chrI	-	ER	M00191	10864870	10864888	agaGGTCAatcagcatgat	YES	-	-	-	-	-	-	-	0.958	-
ENSGACG00000010429	MAP6 (2 of 2)	Microtubule-associated protein 6 (MAP-6)(Stable tubule-only polypeptide)(STOP) [Source:UniProtKB/Swiss-Prot;Acc:Q96JE9]	YES	-	-	chrI	-	ER	M00191	10865508	10865526	gctagccaagtTGACCaaa	YES	-	-	-	-	-	-	-	0.879	+
ENSGACG00000010429	MAP6 (2 of 2)	Microtubule-associated protein 6 (MAP-6)(Stable tubule-only polypeptide)(STOP) [Source:UniProtKB/Swiss-Prot;Acc:Q96JE9]	YES	-	-	chrI	-	AR	M00481	10866085	10866099	tgtgcaggtGGTTCt	YES	-	-	-	-	-	-	-	0.900	+
ENSGACG00000010429	MAP6 (2 of 2)	Microtubule-associated protein 6 (MAP-6)(Stable tubule-only polypeptide)(STOP) [Source:UniProtKB/Swiss-Prot;Acc:Q96JE9]	YES	-	-	chrI	-	AR	M00481	10866236	10866250	tGTACAataagaccc	YES	-	-	-	-	-	-	-	0.982	-
ENSGACG00000010429	MAP6 (2 of 2)	Microtubule-associated protein 6 (MAP-6)(Stable tubule-only polypeptide)(STOP) [Source:UniProtKB/Swiss-Prot;Acc:Q96JE9]	YES	-	-	chrI	-	AR	M00956	10867182	10867208	gacgtgagcagctttTGTTCtcaacac	YES	-	-	-	-	-	-	-	0.988	+
ENSGACG00000010429	MAP6 (2 of 2)	Microtubule-associated protein 6 (MAP-6)(Stable tubule-only polypeptide)(STOP) [Source:UniProtKB/Swiss-Prot;Acc:Q96JE9]	YES	-	-	chrI	-	AR	M00953	10867182	10867208	gacgtgagcagctttTGTTCtcaacac	YES	-	-	-	-	-	-	-	0.988	+
ENSGACG00000010429	MAP6 (2 of 2)	Microtubule-associated protein 6 (MAP-6)(Stable tubule-only polypeptide)(STOP) [Source:UniProtKB/Swiss-Prot;Acc:Q96JE9]	YES	-	-	chrI	-	AR	M00447	10867188	10867202	agcagcttttGTTCT	YES	-	-	-	-	-	-	-	0.996	+
ENSGACG00000010429	MAP6 (2 of 2)	Microtubule-associated protein 6 (MAP-6)(Stable tubule-only polypeptide)(STOP) [Source:UniProtKB/Swiss-Prot;Acc:Q96JE9]	YES	-	-	chrI	-	AR	M00956	10867404	10867430	ccatggaGAACGcagggtgcgccgcca	YES	-	-	-	-	-	-	-	0.809	-
ENSGACG00000010429	MAP6 (2 of 2)	Microtubule-associated protein 6 (MAP-6)(Stable tubule-only polypeptide)(STOP) [Source:UniProtKB/Swiss-Prot;Acc:Q96JE9]	YES	-	-	chrI	-	AR	M00953	10867404	10867430	ccatggaGAACGcagggtgcgccgcca	YES	-	-	-	-	-	-	-	0.809	-
ENSGACG00000010429	MAP6 (2 of 2)	Microtubule-associated protein 6 (MAP-6)(Stable tubule-only polypeptide)(STOP) [Source:UniProtKB/Swiss-Prot;Acc:Q96JE9]	YES	-	-	chrI	-	AR	M00481	10867410	10867424	aGAACGcagggtgcg	YES	-	-	-	-	-	-	-	0.854	-
ENSGACG00000010429	MAP6 (2 of 2)	Microtubule-associated protein 6 (MAP-6)(Stable tubule-only polypeptide)(STOP) [Source:UniProtKB/Swiss-Prot;Acc:Q96JE9]	YES	-	-	chrI	-	AR	M00481	10867410	10867424	agaacgcagGGTGCg	YES	-	-	-	-	-	-	-	0.854	+
ENSGACG00000010429	MAP6 (2 of 2)	Microtubule-associated protein 6 (MAP-6)(Stable tubule-only polypeptide)(STOP) [Source:UniProtKB/Swiss-Prot;Acc:Q96JE9]	YES	-	-	chrI	-	ER	M00191	10867600	10867618	ggaGGTCAtggacagatgg	YES	-	-	-	-	-	-	-	0.990	-
ENSGACG00000010429	MAP6 (2 of 2)	Microtubule-associated protein 6 (MAP-6)(Stable tubule-only polypeptide)(STOP) [Source:UniProtKB/Swiss-Prot;Acc:Q96JE9]	YES	-	-	chrI	-	ER	M00191	10868360	10868378	tgggtagggtcTGACCtcg	YES	-	-	-	-	-	-	-	0.878	+
ENSGACG00000006375	SERPINH1 (1 of 2)	Serpin H1 Precursor (Collagen-binding protein)(Colligin)(47 kDa heat shock protein)(Rheumatoid arthritis-related antigen RA-A47)(Arsenic-transactivated protein 3)(AsTP3)(Cell proliferation-inducing gene 14 protein) [Source:UniProtKB/Swiss-Prot;Acc:P50454]	-	-	-	chrI	+	ER	M00191	3125785	3125803	ccaGGTCAaaaccgtcctc	-	-	-	-	-	-	-	YES	0.917	-
ENSGACG00000010222	HCFC1	Host cell factor (HCF-1)(HCF)(C1 factor)(VP16 accessory protein)(VCAF)(CFF) [Contains HCF N-terminal chain 1;HCF N-terminal chain 2;HCF N-terminal chain 3;HCF N-terminal chain 4;HCF N-terminal chain 5;HCF N-terminal chain 6;HCF C-terminal chain 1;HCF C-terminal chain 2;HCF C-terminal chain 3;HCF C-terminal chain 4;HCF C-terminal chain 5;HCF C-terminal chain 6] [Source:UniProtKB/Swiss-Prot;Acc:P51…	-	-	-	chrXVII	-	ER	M00191	10618585	10618603	ggagcgggaggTGACCagg	YES	-	-	-	-	-	-	-	0.987	+
ENSGACG00000014769	TRDMT1 (2 of 2)	tRNA (cytosine-5-)-methyltransferase (EC 2.1.1.29)(DNA (cytosine-5)-methyltransferase-like protein 2)(Dnmt2)(DNA methyltransferase homolog HsaIIP)(DNA MTase homolog HsaIIP)(M.HsaIIP)(PuMet) [Source:UniProtKB/Swiss-Prot;Acc:O14717]	-	-	-	chrUn	-	AR	M00481	50976707	50976721	aGTACAacccggaca	YES	-	-	-	-	-	-	-	0.904	-
ENSGACG00000009125	SCN3B	Sodium channel subunit beta-3 Precursor [Source:UniProtKB/Swiss-Prot;Acc:Q9NY72]	-	-	-	chrI	+	ER	M00191	8459869	8459887	gaagacgaaatTGACCgaa	-	YES	-	-	-	-	-	-	0.851	+
ENSGACG00000009125	SCN3B	Sodium channel subunit beta-3 Precursor [Source:UniProtKB/Swiss-Prot;Acc:Q9NY72]	-	-	-	chrI	+	ER	M00191	8461208	8461226	gaaGGTCAgatggaacaag	-	YES	-	-	-	-	-	-	0.984	-
ENSGACG00000010114	FLNC (2 of 2)	Filamin-C (Gamma-filamin)(Filamin-2)(Protein FLNc)(Actin-binding-like protein)(ABP-L)(ABP-280-like protein) [Source:UniProtKB/Swiss-Prot;Acc:Q14315]	-	ARE prox	-	chrXIX	-	AR	M00956	11839769	11839795	gagaccagtttgatgTGTTCtctgtcc	-	-	-	-	-	YES	-	-	0.864	+
ENSGACG00000010114	FLNC (2 of 2)	Filamin-C (Gamma-filamin)(Filamin-2)(Protein FLNc)(Actin-binding-like protein)(ABP-L)(ABP-280-like protein) [Source:UniProtKB/Swiss-Prot;Acc:Q14315]	-	ARE prox	-	chrXIX	-	AR	M00447	11839775	11839789	agtttgatgtGTTCT	-	-	-	-	-	YES	-	-	0.876	+
ENSGACG00000010114	FLNC (2 of 2)	Filamin-C (Gamma-filamin)(Filamin-2)(Protein FLNc)(Actin-binding-like protein)(ABP-L)(ABP-280-like protein) [Source:UniProtKB/Swiss-Prot;Acc:Q14315]	-	ARE prox	-	chrXIX	-	AR	M00481	11839857	11839871	ggctctttcTGTACa	-	-	-	-	-	YES	-	-	0.972	+
ENSGACG00000010114	FLNC (2 of 2)	Filamin-C (Gamma-filamin)(Filamin-2)(Protein FLNc)(Actin-binding-like protein)(ABP-L)(ABP-280-like protein) [Source:UniProtKB/Swiss-Prot;Acc:Q14315]	-	ARE prox	-	chrXIX	-	AR	M00953	11839860	11839886	tctttctgtacatttTCTTCtggctca	-	-	-	-	-	YES	-	-	0.988	+
ENSGACG00000010114	FLNC (2 of 2)	Filamin-C (Gamma-filamin)(Filamin-2)(Protein FLNc)(Actin-binding-like protein)(ABP-L)(ABP-280-like protein) [Source:UniProtKB/Swiss-Prot;Acc:Q14315]	-	ARE prox	-	chrXIX	-	AR	M00956	11839860	11839886	tctttctgtacatttTCTTCtggctca	-	-	-	-	-	YES	-	-	0.988	+
ENSGACG00000010114	FLNC (2 of 2)	Filamin-C (Gamma-filamin)(Filamin-2)(Protein FLNc)(Actin-binding-like protein)(ABP-L)(ABP-280-like protein) [Source:UniProtKB/Swiss-Prot;Acc:Q14315]	-	ARE prox	-	chrXIX	-	AR	M00447	11839866	11839880	TGTACattttcttct	-	-	-	-	-	YES	-	-	0.991	-
ENSGACG00000010114	FLNC (2 of 2)	Filamin-C (Gamma-filamin)(Filamin-2)(Protein FLNc)(Actin-binding-like protein)(ABP-L)(ABP-280-like protein) [Source:UniProtKB/Swiss-Prot;Acc:Q14315]	-	ARE prox	-	chrXIX	-	AR	M00481	11839959	11839973	cgcacttgaGGTGCt	-	-	-	-	YES	-	-	-	0.995	+
ENSGACG00000010114	FLNC (2 of 2)	Filamin-C (Gamma-filamin)(Filamin-2)(Protein FLNc)(Actin-binding-like protein)(ABP-L)(ABP-280-like protein) [Source:UniProtKB/Swiss-Prot;Acc:Q14315]	-	ARE prox	-	chrXIX	-	AR	M00481	11839959	11839973	cGCACTtgaggtgct	-	-	-	-	YES	-	-	-	0.995	-
ENSGACG00000010114	FLNC (2 of 2)	Filamin-C (Gamma-filamin)(Filamin-2)(Protein FLNc)(Actin-binding-like protein)(ABP-L)(ABP-280-like protein) [Source:UniProtKB/Swiss-Prot;Acc:Q14315]	-	-	ERE prox	chrXIX	-	ER	M00191	11840605	11840623	tgtGGTCAtggtctatttg	-	-	-	YES	-	-	-	-	0.861	-
ENSGACG00000010114	FLNC (2 of 2)	Filamin-C (Gamma-filamin)(Filamin-2)(Protein FLNc)(Actin-binding-like protein)(ABP-L)(ABP-280-like protein) [Source:UniProtKB/Swiss-Prot;Acc:Q14315]	-	-	-	chrXIX	-	AR	M00956	11845589	11845615	atggagaGAACAgggtgctcagaagga	YES	-	-	-	-	-	-	-	0.985	-
ENSGACG00000010114	FLNC (2 of 2)	Filamin-C (Gamma-filamin)(Filamin-2)(Protein FLNc)(Actin-binding-like protein)(ABP-L)(ABP-280-like protein) [Source:UniProtKB/Swiss-Prot;Acc:Q14315]	-	-	-	chrXIX	-	AR	M00953	11845589	11845615	atggagaGAACAgggtgctcagaagga	YES	-	-	-	-	-	-	-	0.985	-
ENSGACG00000010114	FLNC (2 of 2)	Filamin-C (Gamma-filamin)(Filamin-2)(Protein FLNc)(Actin-binding-like protein)(ABP-L)(ABP-280-like protein) [Source:UniProtKB/Swiss-Prot;Acc:Q14315]	-	-	-	chrXIX	-	AR	M00481	11845595	11845609	aGAACAgggtgctca	YES	-	-	-	-	-	-	-	0.994	-
ENSGACG00000010114	FLNC (2 of 2)	Filamin-C (Gamma-filamin)(Filamin-2)(Protein FLNc)(Actin-binding-like protein)(ABP-L)(ABP-280-like protein) [Source:UniProtKB/Swiss-Prot;Acc:Q14315]	-	-	-	chrXIX	-	AR	M00447	11845595	11845609	AGAACagggtgctca	YES	-	-	-	-	-	-	-	0.994	-
ENSGACG00000010114	FLNC (2 of 2)	Filamin-C (Gamma-filamin)(Filamin-2)(Protein FLNc)(Actin-binding-like protein)(ABP-L)(ABP-280-like protein) [Source:UniProtKB/Swiss-Prot;Acc:Q14315]	-	-	-	chrXIX	-	AR	M00481	11847270	11847284	aGTACCtgcagctcc	YES	-	-	-	-	-	-	-	0.851	-
ENSGACG00000010114	FLNC (2 of 2)	Filamin-C (Gamma-filamin)(Filamin-2)(Protein FLNc)(Actin-binding-like protein)(ABP-L)(ABP-280-like protein) [Source:UniProtKB/Swiss-Prot;Acc:Q14315]	-	-	-	chrXIX	-	AR	M00447	11849849	11849863	aggcgatgtcGTTCT	YES	-	-	-	-	-	-	-	0.963	+
ENSGACG00000009865	RHAG	Rhesus blood group-associated glycoprotein (Rhesus blood group-associated ammonia channel)(Erythrocyte plasma membrane 50 kDa glycoprotein)(Rh50A)(Erythrocyte membrane glycoprotein Rh50)(CD241 antigen) [Source:UniProtKB/Swiss-Prot;Acc:Q02094]	-	-	-	chrXVIII	+	ER	M00191	9529871	9529889	gcatgtggagtTGACCttt	YES	-	-	-	-	-	-	-	0.859	+
ENSGACG00000003527	RAB20	Ras-related protein Rab-20 [Source:UniProtKB/Swiss-Prot;Acc:Q9NX57]	-	-	-	chrXVI	+	AR	M00956	7806873	7806899	aggccttgtccatggTCTTCtcattct	YES	-	-	-	-	-	-	-	0.978	+
ENSGACG00000003527	RAB20	Ras-related protein Rab-20 [Source:UniProtKB/Swiss-Prot;Acc:Q9NX57]	-	-	-	chrXVI	+	AR	M00481	7807029	7807043	cGCACAggcagtacg	YES	-	-	-	-	-	-	-	0.995	-
ENSGACG00000003527	RAB20	Ras-related protein Rab-20 [Source:UniProtKB/Swiss-Prot;Acc:Q9NX57]	-	-	-	chrXVI	+	AR	M00481	7807029	7807043	cgcacaggcAGTACg	YES	-	-	-	-	-	-	-	0.995	+
ENSGACG00000003527	RAB20	Ras-related protein Rab-20 [Source:UniProtKB/Swiss-Prot;Acc:Q9NX57]	-	-	-	chrXVI	+	AR	M00956	7807098	7807124	tgcctttggacctttTCTTCttctttg	YES	-	-	-	-	-	-	-	0.981	+
ENSGACG00000003527	RAB20	Ras-related protein Rab-20 [Source:UniProtKB/Swiss-Prot;Acc:Q9NX57]	-	-	-	chrXVI	+	AR	M00953	7807098	7807124	tgcctttggacctttTCTTCttctttg	YES	-	-	-	-	-	-	-	0.981	+
ENSGACG00000003527	RAB20	Ras-related protein Rab-20 [Source:UniProtKB/Swiss-Prot;Acc:Q9NX57]	-	-	-	chrXVI	+	AR	M00481	7807628	7807642	cgtaccattTGTCCa	YES	-	-	-	-	-	-	-	0.852	+
ENSGACG00000003527	RAB20	Ras-related protein Rab-20 [Source:UniProtKB/Swiss-Prot;Acc:Q9NX57]	-	-	-	chrXVI	+	AR	M00481	7807628	7807642	cGTACCatttgtcca	YES	-	-	-	-	-	-	-	0.852	-
ENSGACG00000003527	RAB20	Ras-related protein Rab-20 [Source:UniProtKB/Swiss-Prot;Acc:Q9NX57]	-	-	-	chrXVI	+	ER	M00191	7808417	7808435	gcaGGTCAaagggtagtga	YES	-	-	-	-	-	-	-	0.924	-
ENSGACG00000003527	RAB20	Ras-related protein Rab-20 [Source:UniProtKB/Swiss-Prot;Acc:Q9NX57]	-	-	-	chrXVI	+	AR	M00953	7811077	7811103	gagagaaGATCAccctgtccaccacat	YES	-	-	-	-	-	-	-	0.925	-
ENSGACG00000003527	RAB20	Ras-related protein Rab-20 [Source:UniProtKB/Swiss-Prot;Acc:Q9NX57]	-	-	-	chrXVI	+	AR	M00956	7811077	7811103	gagagaaGATCAccctgtccaccacat	YES	-	-	-	-	-	-	-	0.925	-
ENSGACG00000003527	RAB20	Ras-related protein Rab-20 [Source:UniProtKB/Swiss-Prot;Acc:Q9NX57]	-	-	-	chrXVI	+	AR	M00481	7811083	7811097	agatcacccTGTCCa	YES	-	-	-	-	-	-	-	0.909	+
ENSGACG00000003527	RAB20	Ras-related protein Rab-20 [Source:UniProtKB/Swiss-Prot;Acc:Q9NX57]	-	-	-	chrXVI	+	AR	M00956	7812551	7812577	acttacaGAACGggatggactatgagc	-	YES	-	-	-	-	-	-	0.981	-
ENSGACG00000003527	RAB20	Ras-related protein Rab-20 [Source:UniProtKB/Swiss-Prot;Acc:Q9NX57]	-	-	-	chrXVI	+	AR	M00447	7812557	7812571	AGAACgggatggact	-	YES	-	-	-	-	-	-	0.977	-
ENSGACG00000003527	RAB20	Ras-related protein Rab-20 [Source:UniProtKB/Swiss-Prot;Acc:Q9NX57]	-	-	-	chrXVI	+	AR	M00481	7812557	7812571	aGAACGggatggact	-	YES	-	-	-	-	-	-	0.977	-
ENSGACG00000003527	RAB20	Ras-related protein Rab-20 [Source:UniProtKB/Swiss-Prot;Acc:Q9NX57]	-	-	-	chrXVI	+	AR	M00481	7812948	7812962	cgtccatctTGTCCc	-	YES	-	-	-	-	-	-	0.983	+
ENSGACG00000003527	RAB20	Ras-related protein Rab-20 [Source:UniProtKB/Swiss-Prot;Acc:Q9NX57]	-	-	-	chrXVI	+	ER	M00191	7813534	7813552	tggagaacatcTGACCgag	-	YES	-	-	-	-	-	-	0.964	+
ENSGACG00000003527	RAB20	Ras-related protein Rab-20 [Source:UniProtKB/Swiss-Prot;Acc:Q9NX57]	-	-	-	chrXVI	+	AR	M00447	7814129	7814143	AGAACttacagatct	-	YES	-	-	-	-	-	-	0.980	-
ENSGACG00000003527	RAB20	Ras-related protein Rab-20 [Source:UniProtKB/Swiss-Prot;Acc:Q9NX57]	-	-	-	chrXVI	+	AR	M00481	7814129	7814143	aGAACTtacagatct	-	YES	-	-	-	-	-	-	0.980	-
ENSGACG00000003527	RAB20	Ras-related protein Rab-20 [Source:UniProtKB/Swiss-Prot;Acc:Q9NX57]	-	-	-	chrXVI	+	AR	M00447	7814138	7814152	agatcttgtgGTACT	-	YES	-	-	-	-	-	-	0.949	+
ENSGACG00000019814	LUM	Lumican Precursor (Keratan sulfate proteoglycan lumican)(KSPG lumican) [Source:UniProtKB/Swiss-Prot;Acc:P51884]	-	-	-	chrIV	+	AR	M00481	30568405	30568419	tggacctgtCGTTCa	-	-	-	-	-	-	-	YES	0.979	+
ENSGACG00000019814	LUM	Lumican Precursor (Keratan sulfate proteoglycan lumican)(KSPG lumican) [Source:UniProtKB/Swiss-Prot;Acc:P51884]	-	-	-	chrIV	+	AR	M00481	30568405	30568419	tGGACCtgtcgttca	-	-	-	-	-	-	-	YES	0.979	-
ENSGACG00000006919	-	-	-	-	-	chrXII	+	ER	M00191	8786786	8786804	tcaGGTCAgtggctttcat	YES	-	-	-	-	-	-	-	0.991	-
ENSGACG00000006919	-	-	-	-	-	chrXII	+	ER	M00191	8790656	8790674	ttgGGTCAgtctggaaaca	-	YES	-	-	-	-	-	-	0.941	-
ENSGACG00000014406	-	-	-	-	-	chrII	-	AR	M00481	3480581	3480595	ggagcagctCGTGCt	-	YES	-	-	-	-	-	-	0.937	+
ENSGACG00000014406	-	-	-	-	-	chrII	-	ER	M00191	3485435	3485453	tccgtagtgcaTGACCgag	YES	-	-	-	-	-	-	-	0.844	+
ENSGACG00000014420	-	-	-	-	-	chrII	+	ER	M00191	3494280	3494298	tccgtagtgcaTGACCgag	YES	-	-	-	-	-	-	-	0.924	+
ENSGACG00000014411	-	-	-	-	-	chrII	-	AR	M00481	3480581	3480595	ggagcagctCGTGCt	-	-	-	-	-	-	YES	-	0.937	+
ENSGACG00000014411	-	-	-	-	-	chrII	-	ER	M00191	3485435	3485453	tccgtagtgcaTGACCgag	-	YES	-	-	-	-	-	-	0.844	+
ENSGACG00000012641	-	-	YES	ARE prox	-	chrXX	-	AR	M00481	14284541	14284555	aGCACAcgatgatca	-	-	-	YES	-	-	-	-	0.968	-
ENSGACG00000018108	-	-	-	-	-	chrIX	-	ER	M00191	10021443	10021461	catGGTCAgttcatccaga	-	-	-	-	-	-	-	YES	0.921	-
ENSGACG00000018108	-	-	-	-	-	chrIX	-	AR	M00956	10029298	10029324	tctgacaGTACAaagggccccagagtg	YES	-	-	-	-	-	-	-	0.838	-
ENSGACG00000018108	-	-	-	-	-	chrIX	-	AR	M00481	10029304	10029318	aGTACAaagggcccc	YES	-	-	-	-	-	-	-	0.918	-
ENSGACG00000016630	SLC12A4	Solute carrier family 12 member 4 (Electroneutral potassium-chloride cotransporter 1)(Erythroid K-Cl cotransporter 1)(hKCC1) [Source:UniProtKB/Swiss-Prot;Acc:Q9UP95]	-	-	-	chrII	-	AR	M00481	16779271	16779285	gGCACAaatagatct	-	-	-	-	-	-	YES	-	0.941	-
ENSGACG00000016630	SLC12A4	Solute carrier family 12 member 4 (Electroneutral potassium-chloride cotransporter 1)(Erythroid K-Cl cotransporter 1)(hKCC1) [Source:UniProtKB/Swiss-Prot;Acc:Q9UP95]	-	-	-	chrII	-	ER	M00191	16787931	16787949	gtttgtggtttTGACCttt	YES	-	-	-	-	-	-	-	0.972	+
ENSGACG00000012631	LGALS2 (2 of 3)	Galectin-2 (Beta-galactoside-binding lectin L-14-II)(Lactose-binding lectin 2)(S-Lac lectin 2)(HL14) [Source:UniProtKB/Swiss-Prot;Acc:P05162]	YES	ARE prox	-	chrXI	-	AR	M00447	12086867	12086881	tgaaggacatGTTCT	-	-	-	-	YES	-	-	-	0.906	+
ENSGACG00000012631	LGALS2 (2 of 3)	Galectin-2 (Beta-galactoside-binding lectin L-14-II)(Lactose-binding lectin 2)(S-Lac lectin 2)(HL14) [Source:UniProtKB/Swiss-Prot;Acc:P05162]	YES	-	-	chrXI	-	ER	M00191	12092745	12092763	caaGGTCAtaaccttcatc	YES	-	-	-	-	-	-	-	0.914	-
ENSGACG00000012631	LGALS2 (2 of 3)	Galectin-2 (Beta-galactoside-binding lectin L-14-II)(Lactose-binding lectin 2)(S-Lac lectin 2)(HL14) [Source:UniProtKB/Swiss-Prot;Acc:P05162]	YES	-	-	chrXI	-	AR	M00953	12092786	12092812	acctcaaGACCAcagtgttcgggatga	YES	-	-	-	-	-	-	-	0.994	-
ENSGACG00000012631	LGALS2 (2 of 3)	Galectin-2 (Beta-galactoside-binding lectin L-14-II)(Lactose-binding lectin 2)(S-Lac lectin 2)(HL14) [Source:UniProtKB/Swiss-Prot;Acc:P05162]	YES	-	-	chrXI	-	AR	M00956	12092786	12092812	acctcaaGACCAcagtgttcgggatga	YES	-	-	-	-	-	-	-	0.994	-
ENSGACG00000012631	LGALS2 (2 of 3)	Galectin-2 (Beta-galactoside-binding lectin L-14-II)(Lactose-binding lectin 2)(S-Lac lectin 2)(HL14) [Source:UniProtKB/Swiss-Prot;Acc:P05162]	YES	-	-	chrXI	-	AR	M00956	12092786	12092812	acctcaagaccacagTGTTCgggatga	YES	-	-	-	-	-	-	-	0.994	+
ENSGACG00000012631	LGALS2 (2 of 3)	Galectin-2 (Beta-galactoside-binding lectin L-14-II)(Lactose-binding lectin 2)(S-Lac lectin 2)(HL14) [Source:UniProtKB/Swiss-Prot;Acc:P05162]	YES	-	-	chrXI	-	AR	M00953	12092786	12092812	acctcaagaccacagTGTTCgggatga	YES	-	-	-	-	-	-	-	0.994	+
ENSGACG00000012631	LGALS2 (2 of 3)	Galectin-2 (Beta-galactoside-binding lectin L-14-II)(Lactose-binding lectin 2)(S-Lac lectin 2)(HL14) [Source:UniProtKB/Swiss-Prot;Acc:P05162]	YES	-	-	chrXI	-	AR	M00481	12092792	12092806	agaccacagTGTTCg	YES	-	-	-	-	-	-	-	0.992	+
ENSGACG00000012631	LGALS2 (2 of 3)	Galectin-2 (Beta-galactoside-binding lectin L-14-II)(Lactose-binding lectin 2)(S-Lac lectin 2)(HL14) [Source:UniProtKB/Swiss-Prot;Acc:P05162]	YES	-	-	chrXI	-	ER	M00191	12092799	12092817	agtgttcgggaTGACCgga	YES	-	-	-	-	-	-	-	0.972	+
ENSGACG00000012631	LGALS2 (2 of 3)	Galectin-2 (Beta-galactoside-binding lectin L-14-II)(Lactose-binding lectin 2)(S-Lac lectin 2)(HL14) [Source:UniProtKB/Swiss-Prot;Acc:P05162]	YES	-	-	chrXI	-	AR	M00481	12093030	12093044	ggctctgaaTGTGCc	YES	-	-	-	-	-	-	-	0.985	+
ENSGACG00000012631	LGALS2 (2 of 3)	Galectin-2 (Beta-galactoside-binding lectin L-14-II)(Lactose-binding lectin 2)(S-Lac lectin 2)(HL14) [Source:UniProtKB/Swiss-Prot;Acc:P05162]	YES	-	-	chrXI	-	ER	M00191	12093048	12093066	gttcgtagtggTGACCaag	YES	-	-	-	-	-	-	-	0.986	+
ENSGACG00000012631	LGALS2 (2 of 3)	Galectin-2 (Beta-galactoside-binding lectin L-14-II)(Lactose-binding lectin 2)(S-Lac lectin 2)(HL14) [Source:UniProtKB/Swiss-Prot;Acc:P05162]	YES	-	-	chrXI	-	AR	M00956	12093270	12093296	tggtgcaGAACAaggacgacgtcatcg	YES	-	-	-	-	-	-	-	0.989	-
ENSGACG00000012631	LGALS2 (2 of 3)	Galectin-2 (Beta-galactoside-binding lectin L-14-II)(Lactose-binding lectin 2)(S-Lac lectin 2)(HL14) [Source:UniProtKB/Swiss-Prot;Acc:P05162]	YES	-	-	chrXI	-	AR	M00481	12093462	12093476	tgctcaagaTGTTCc	YES	-	-	-	-	-	-	-	0.995	+
ENSGACG00000012631	LGALS2 (2 of 3)	Galectin-2 (Beta-galactoside-binding lectin L-14-II)(Lactose-binding lectin 2)(S-Lac lectin 2)(HL14) [Source:UniProtKB/Swiss-Prot;Acc:P05162]	YES	-	-	chrXI	-	ER	M00191	12093768	12093786	cgcGGTCAaatccatccac	YES	-	-	-	-	-	-	-	0.989	-
ENSGACG00000012631	LGALS2 (2 of 3)	Galectin-2 (Beta-galactoside-binding lectin L-14-II)(Lactose-binding lectin 2)(S-Lac lectin 2)(HL14) [Source:UniProtKB/Swiss-Prot;Acc:P05162]	YES	-	-	chrXI	-	AR	M00447	12094324	12094338	agaggctggtGTTCA	YES	-	-	-	-	-	-	-	0.997	+
ENSGACG00000004965	RAB25 (2 of 2)	Ras-related protein Rab-25 (CATX-8) [Source:UniProtKB/Swiss-Prot;Acc:P57735]	-	-	-	chrX	+	ER	M00191	7469446	7469464	ataaagatggcTGACCaag	YES	-	-	-	-	-	-	-	0.986	+
ENSGACG00000004965	RAB25 (2 of 2)	Ras-related protein Rab-25 (CATX-8) [Source:UniProtKB/Swiss-Prot;Acc:P57735]	-	-	-	chrX	+	ER	M00191	7469526	7469544	taaGGTCAcagtaaaaacc	YES	-	-	-	-	-	-	-	0.984	-
ENSGACG00000004965	RAB25 (2 of 2)	Ras-related protein Rab-25 (CATX-8) [Source:UniProtKB/Swiss-Prot;Acc:P57735]	-	-	-	chrX	+	AR	M00481	7471063	7471077	ggaccagttGGTTCt	YES	-	-	-	-	-	-	-	0.998	+
ENSGACG00000004965	RAB25 (2 of 2)	Ras-related protein Rab-25 (CATX-8) [Source:UniProtKB/Swiss-Prot;Acc:P57735]	-	-	-	chrX	+	ER	M00191	7471153	7471171	cctGGTCAtaaagacagca	YES	-	-	-	-	-	-	-	0.964	-
ENSGACG00000004965	RAB25 (2 of 2)	Ras-related protein Rab-25 (CATX-8) [Source:UniProtKB/Swiss-Prot;Acc:P57735]	-	-	-	chrX	+	AR	M00956	7471649	7471675	tgtctcaGATCAtggagaacccgttgg	YES	-	-	-	-	-	-	-	0.961	-
ENSGACG00000004965	RAB25 (2 of 2)	Ras-related protein Rab-25 (CATX-8) [Source:UniProtKB/Swiss-Prot;Acc:P57735]	-	-	-	chrX	+	AR	M00956	7471673	7471699	tggtgcaGAACAtgatgtccaacccag	YES	-	-	-	-	-	-	-	0.985	-
ENSGACG00000004965	RAB25 (2 of 2)	Ras-related protein Rab-25 (CATX-8) [Source:UniProtKB/Swiss-Prot;Acc:P57735]	-	-	-	chrX	+	AR	M00953	7471673	7471699	tggtgcaGAACAtgatgtccaacccag	YES	-	-	-	-	-	-	-	0.985	-
ENSGACG00000004965	RAB25 (2 of 2)	Ras-related protein Rab-25 (CATX-8) [Source:UniProtKB/Swiss-Prot;Acc:P57735]	-	-	-	chrX	+	AR	M00481	7471679	7471693	aGAACAtgatgtcca	YES	-	-	-	-	-	-	-	0.996	-
ENSGACG00000004965	RAB25 (2 of 2)	Ras-related protein Rab-25 (CATX-8) [Source:UniProtKB/Swiss-Prot;Acc:P57735]	-	-	-	chrX	+	AR	M01201	7471679	7471693	aGAACAtgatgtcca	YES	-	-	-	-	-	-	-	0.996	-
ENSGACG00000004965	RAB25 (2 of 2)	Ras-related protein Rab-25 (CATX-8) [Source:UniProtKB/Swiss-Prot;Acc:P57735]	-	-	-	chrX	+	AR	M00481	7471679	7471693	agaacatgaTGTCCa	YES	-	-	-	-	-	-	-	0.996	+
ENSGACG00000004965	RAB25 (2 of 2)	Ras-related protein Rab-25 (CATX-8) [Source:UniProtKB/Swiss-Prot;Acc:P57735]	-	-	-	chrX	+	AR	M00447	7471679	7471693	AGAACatgatgtcca	YES	-	-	-	-	-	-	-	0.996	-
ENSGACG00000004965	RAB25 (2 of 2)	Ras-related protein Rab-25 (CATX-8) [Source:UniProtKB/Swiss-Prot;Acc:P57735]	-	ARE prox	-	chrX	+	AR	M00481	7475986	7476000	tgtgccttcTGTCCt	-	-	YES	-	-	-	-	-	0.970	+
ENSGACG00000004965	RAB25 (2 of 2)	Ras-related protein Rab-25 (CATX-8) [Source:UniProtKB/Swiss-Prot;Acc:P57735]	-	ARE prox	-	chrX	+	AR	M00447	7475986	7476000	tgtgccttctGTCCT	-	-	YES	-	-	-	-	-	0.970	+
ENSGACG00000004965	RAB25 (2 of 2)	Ras-related protein Rab-25 (CATX-8) [Source:UniProtKB/Swiss-Prot;Acc:P57735]	-	ARE prox	-	chrX	+	AR	M00481	7477231	7477245	ggttccaccTGTTCa	-	-	-	YES	-	-	-	-	0.827	+
ENSGACG00000004965	RAB25 (2 of 2)	Ras-related protein Rab-25 (CATX-8) [Source:UniProtKB/Swiss-Prot;Acc:P57735]	-	-	-	chrX	+	ER	M00191	7478833	7478851	catttgcgccgTGACCctc	-	-	-	-	-	-	-	YES	0.960	+
ENSGACG00000006153	-	-	-	-	-	chrXVII	-	ER	M00191	4909862	4909880	ggcGGTCAtgcttcccctc	-	YES	-	-	-	-	-	-	0.912	-
ENSGACG00000006153	-	-	-	-	-	chrXVII	-	AR	M00481	4914225	4914239	ggtccctcgAGTTCt	YES	-	-	-	-	-	-	-	0.932	+
ENSGACG00000006153	-	-	-	-	-	chrXVII	-	AR	M00447	4914225	4914239	ggtccctcgaGTTCT	YES	-	-	-	-	-	-	-	0.932	+
ENSGACG00000006153	-	-	-	-	-	chrXVII	-	ER	M00191	4914283	4914301	cggGGTCAgggagttcctc	YES	-	-	-	-	-	-	-	0.897	-
ENSGACG00000006153	-	-	-	-	-	chrXVII	-	AR	M00481	4914285	4914299	gggtcagggAGTTCc	YES	-	-	-	-	-	-	-	0.889	+
ENSGACG00000006153	-	-	-	-	-	chrXVII	-	AR	M00956	4914642	4914668	gcttgagcaaggtggTGTTCtccttca	YES	-	-	-	-	-	-	-	0.986	+
ENSGACG00000006153	-	-	-	-	-	chrXVII	-	ER	M00191	4914673	4914691	cttGGTCAtctccatctcc	YES	-	-	-	-	-	-	-	0.993	-
ENSGACG00000006153	-	-	-	-	-	chrXVII	-	ER	M00191	4914733	4914751	ctcGGTCAgcgtggagttg	YES	-	-	-	-	-	-	-	0.985	-
ENSGACG00000008940	SH3BGRL3	SH3 domain-binding glutamic acid-rich-like protein 3 (SH3 domain-binding protein 1)(SH3BP-1) [Source:UniProtKB/Swiss-Prot;Acc:Q9H299]	-	-	-	chrX	-	AR	M00956	13625099	13625125	tgcatagtaatagtgTGTTCtgggcga	-	YES	-	-	-	-	-	-	0.981	+
ENSGACG00000008940	SH3BGRL3	SH3 domain-binding glutamic acid-rich-like protein 3 (SH3 domain-binding protein 1)(SH3BP-1) [Source:UniProtKB/Swiss-Prot;Acc:Q9H299]	-	-	-	chrX	-	AR	M00953	13625099	13625125	tgcatagtaatagtgTGTTCtgggcga	-	YES	-	-	-	-	-	-	0.981	+
ENSGACG00000008940	SH3BGRL3	SH3 domain-binding glutamic acid-rich-like protein 3 (SH3 domain-binding protein 1)(SH3BP-1) [Source:UniProtKB/Swiss-Prot;Acc:Q9H299]	-	-	-	chrX	-	ER	M00191	13628739	13628757	ctgGGTCAacctgattatc	YES	-	-	-	-	-	-	-	0.969	-
ENSGACG00000020255	TMEM93	Transmembrane protein 93 [Source:UniProtKB/Swiss-Prot;Acc:Q9BV81]	-	-	-	chrVII	+	ER	M00191	14983182	14983200	gcaGGTCAcagaggaccat	-	YES	-	-	-	-	-	-	0.807	-
ENSGACG00000020255	TMEM93	Transmembrane protein 93 [Source:UniProtKB/Swiss-Prot;Acc:Q9BV81]	-	-	-	chrVII	+	ER	M00191	14983395	14983413	ccctggtcaggTGACCcag	-	YES	-	-	-	-	-	-	0.987	+
ENSGACG00000020255	TMEM93	Transmembrane protein 93 [Source:UniProtKB/Swiss-Prot;Acc:Q9BV81]	-	-	-	chrVII	+	ER	M00191	14983396	14983414	cctGGTCAggtgacccagg	-	YES	-	-	-	-	-	-	0.987	-
ENSGACG00000020255	TMEM93	Transmembrane protein 93 [Source:UniProtKB/Swiss-Prot;Acc:Q9BV81]	-	-	-	chrVII	+	AR	M00447	14984540	14984554	AGTACacagaacact	-	YES	-	-	-	-	-	-	0.943	-
ENSGACG00000005706	MAPK8 (1 of 2)	Mitogen-activated protein kinase 8 (EC 2.7.11.24)(Stress-activated protein kinase JNK1)(c-Jun N-terminal kinase 1)(JNK-46) [Source:UniProtKB/Swiss-Prot;Acc:P45983]	-	-	-	chrV	-	AR	M00481	7638544	7638558	tgctcagcaTGTGCg	-	YES	-	-	-	-	-	-	0.951	+
ENSGACG00000005706	MAPK8 (1 of 2)	Mitogen-activated protein kinase 8 (EC 2.7.11.24)(Stress-activated protein kinase JNK1)(c-Jun N-terminal kinase 1)(JNK-46) [Source:UniProtKB/Swiss-Prot;Acc:P45983]	-	-	-	chrV	-	AR	M00481	7638895	7638909	gGGACAgattgcaca	YES	-	-	-	-	-	-	-	0.910	-
ENSGACG00000015351	-	-	-	-	-	chrIII	+	ER	M00191	7602615	7602633	gtgGGTCAccttcacactt	YES	-	-	-	-	-	-	-	0.811	-
ENSGACG00000015351	-	-	-	ARE prox	-	chrIII	+	AR	M00481	7611483	7611497	tgaacggtcTGTCCa	-	-	-	YES	YES	-	-	-	0.889	+
ENSGACG00000015351	-	-	-	ARE prox	-	chrIII	+	AR	M00481	7611483	7611497	tGAACGgtctgtcca	-	-	-	YES	YES	-	-	-	0.889	-
ENSGACG00000015351	-	-	-	ARE prox	-	chrIII	+	AR	M00956	7611501	7611527	gagagctatgcggccTGTTCtgctgcc	-	-	-	-	YES	-	-	-	0.978	+
ENSGACG00000015351	-	-	-	-	-	chrIII	+	ER	M00191	7611910	7611928	tgatgtattccTGACCaga	-	-	-	-	-	-	YES	-	0.803	+
ENSGACG00000015351	-	-	-	-	-	chrIII	+	ER	M00191	7612274	7612292	ctgGGTCAgatgagcagct	-	-	-	-	-	-	YES	-	0.995	-
ENSGACG00000001113	ENO3	Beta-enolase (EC 4.2.1.11)(2-phospho-D-glycerate hydro-lyase)(Muscle-specific enolase)(MSE)(Skeletal muscle enolase)(Enolase 3) [Source:UniProtKB/Swiss-Prot;Acc:P13929]	-	-	-	chrUn	-	AR	M00953	28599195	28599221	atgatggtgacacctTCTTCtctggtg	YES	-	-	-	-	-	-	-	0.860	+
ENSGACG00000001113	ENO3	Beta-enolase (EC 4.2.1.11)(2-phospho-D-glycerate hydro-lyase)(Muscle-specific enolase)(MSE)(Skeletal muscle enolase)(Enolase 3) [Source:UniProtKB/Swiss-Prot;Acc:P13929]	-	-	-	chrUn	-	ER	M00191	28599665	28599683	accGGTCAtcttctcaaac	YES	-	-	-	-	-	-	-	0.826	-
ENSGACG00000011503	KDELR2 (2 of 2)	ER lumen protein retaining receptor 2 (KDEL endoplasmic reticulum protein retention receptor 2)(KDEL receptor 2)(ERD2-like protein 1)(ELP-1) [Source:UniProtKB/Swiss-Prot;Acc:P33947]	-	-	ERE prox	chrXI	-	ER	M00191	10374992	10375010	tcacctgcacaTGACCtgc	-	-	-	-	-	YES	-	-	0.924	+
ENSGACG00000011503	KDELR2 (2 of 2)	ER lumen protein retaining receptor 2 (KDEL endoplasmic reticulum protein retention receptor 2)(KDEL receptor 2)(ERD2-like protein 1)(ELP-1) [Source:UniProtKB/Swiss-Prot;Acc:P33947]	-	-	-	chrXI	-	AR	M00447	10379548	10379562	AGAACatgacactat	-	YES	-	-	-	-	-	-	0.821	-
ENSGACG00000016270	PPAP2A (1 of 2)	Lipid phosphate phosphohydrolase 1 (EC 3.1.3.4)(Phosphatidic acid phosphatase 2a)(PAP2-alpha)(PAP-2a)(PAP2a)(Phosphatidate phosphohydrolase type 2a) [Source:UniProtKB/Swiss-Prot;Acc:O14494]	YES	-	-	chrXIV	-	AR	M00481	3452540	3452554	ggagcttatTGTGCc	-	-	-	-	-	-	-	YES	0.989	+
ENSGACG00000016270	PPAP2A (1 of 2)	Lipid phosphate phosphohydrolase 1 (EC 3.1.3.4)(Phosphatidic acid phosphatase 2a)(PAP2-alpha)(PAP-2a)(PAP2a)(Phosphatidate phosphohydrolase type 2a) [Source:UniProtKB/Swiss-Prot;Acc:O14494]	YES	ARE prox	-	chrXIV	-	AR	M00447	3454477	3454491	AGGACaaaggcgact	-	-	-	-	YES	YES	-	-	0.904	-
ENSGACG00000015670	RPL5 (3 of 3)	60S ribosomal protein L5 [Source:UniProtKB/Swiss-Prot;Acc:P46777]	-	-	-	chrIII	-	AR	M00953	8858770	8858796	gcgccccGAACAccttgttccctgtgg	-	-	-	-	-	-	-	YES	0.963	-
ENSGACG00000015670	RPL5 (3 of 3)	60S ribosomal protein L5 [Source:UniProtKB/Swiss-Prot;Acc:P46777]	-	-	-	chrIII	-	AR	M00956	8858770	8858796	gcgccccGAACAccttgttccctgtgg	-	-	-	-	-	-	-	YES	0.963	-
ENSGACG00000015670	RPL5 (3 of 3)	60S ribosomal protein L5 [Source:UniProtKB/Swiss-Prot;Acc:P46777]	-	-	-	chrIII	-	AR	M00956	8858770	8858796	gcgccccgaacacctTGTTCcctgtgg	-	-	-	-	-	-	-	YES	0.963	+
ENSGACG00000015670	RPL5 (3 of 3)	60S ribosomal protein L5 [Source:UniProtKB/Swiss-Prot;Acc:P46777]	-	-	-	chrIII	-	AR	M00953	8858770	8858796	gcgccccgaacacctTGTTCcctgtgg	-	-	-	-	-	-	-	YES	0.963	+
ENSGACG00000015670	RPL5 (3 of 3)	60S ribosomal protein L5 [Source:UniProtKB/Swiss-Prot;Acc:P46777]	-	-	-	chrIII	-	AR	M01201	8858776	8858790	cGAACAccttgttcc	-	-	-	-	-	-	-	YES	0.993	-
ENSGACG00000015670	RPL5 (3 of 3)	60S ribosomal protein L5 [Source:UniProtKB/Swiss-Prot;Acc:P46777]	-	-	-	chrIII	-	AR	M00481	8858776	8858790	cGAACAccttgttcc	-	-	-	-	-	-	-	YES	0.993	-
ENSGACG00000015670	RPL5 (3 of 3)	60S ribosomal protein L5 [Source:UniProtKB/Swiss-Prot;Acc:P46777]	-	-	-	chrIII	-	AR	M00481	8858776	8858790	cgaacacctTGTTCc	-	-	-	-	-	-	-	YES	0.993	+
ENSGACG00000015670	RPL5 (3 of 3)	60S ribosomal protein L5 [Source:UniProtKB/Swiss-Prot;Acc:P46777]	-	-	-	chrIII	-	AR	M00481	8858899	8858913	cGTACAcctggtcca	-	-	-	-	-	-	-	YES	0.979	-
ENSGACG00000015670	RPL5 (3 of 3)	60S ribosomal protein L5 [Source:UniProtKB/Swiss-Prot;Acc:P46777]	-	-	-	chrIII	-	AR	M00481	8858899	8858913	cgtacacctGGTCCa	-	-	-	-	-	-	-	YES	0.979	+
ENSGACG00000015670	RPL5 (3 of 3)	60S ribosomal protein L5 [Source:UniProtKB/Swiss-Prot;Acc:P46777]	-	-	-	chrIII	-	AR	M00481	8859534	8859548	cgatcatgcGGTACt	-	-	-	-	-	-	YES	-	0.957	+
ENSGACG00000015670	RPL5 (3 of 3)	60S ribosomal protein L5 [Source:UniProtKB/Swiss-Prot;Acc:P46777]	-	-	-	chrIII	-	ER	M00191	8863041	8863059	gagacacacaaTGACCagg	-	YES	-	-	-	-	-	-	0.803	+
ENSGACG00000015670	RPL5 (3 of 3)	60S ribosomal protein L5 [Source:UniProtKB/Swiss-Prot;Acc:P46777]	-	-	-	chrIII	-	ER	M00191	8866087	8866105	ataGGTCAttatccatcac	YES	-	-	-	-	-	-	-	0.868	-
ENSGACG00000015670	RPL5 (3 of 3)	60S ribosomal protein L5 [Source:UniProtKB/Swiss-Prot;Acc:P46777]	-	-	-	chrIII	-	ER	M00191	8867103	8867121	ggcagcgcgtgTGACCgat	YES	-	-	-	-	-	-	-	0.810	+
ENSGACG00000015670	RPL5 (3 of 3)	60S ribosomal protein L5 [Source:UniProtKB/Swiss-Prot;Acc:P46777]	-	-	-	chrIII	-	ER	M00191	8869612	8869630	cctGGTCAaaaccaaatat	YES	-	-	-	-	-	-	-	0.935	-
ENSGACG00000009909	RD3	Protein RD3 [Source:UniProtKB/Swiss-Prot;Acc:Q7Z3Z2]	-	-	-	chrXVIII	-	AR	M00481	9549122	9549136	gGAACAggccggaca	-	-	-	-	-	-	-	YES	0.954	-
ENSGACG00000009909	RD3	Protein RD3 [Source:UniProtKB/Swiss-Prot;Acc:Q7Z3Z2]	-	-	-	chrXVIII	-	AR	M00481	9549131	9549145	cGGACAcctcgtgca	-	-	-	-	-	-	-	YES	0.973	-
ENSGACG00000009909	RD3	Protein RD3 [Source:UniProtKB/Swiss-Prot;Acc:Q7Z3Z2]	-	-	-	chrXVIII	-	AR	M00481	9549131	9549145	cggacacctCGTGCa	-	-	-	-	-	-	-	YES	0.973	+
ENSGACG00000009909	RD3	Protein RD3 [Source:UniProtKB/Swiss-Prot;Acc:Q7Z3Z2]	-	-	ERE prox	chrXVIII	-	ER	M00191	9550927	9550945	cagggtgtcggTGACCacg	-	-	-	-	YES	-	-	YES	0.893	+
ENSGACG00000015312	ATP1B1 (1 of 2)	Sodium/potassium-transporting ATPase subunit beta-1 (Sodium/potassium-dependent ATPase subunit beta-1) [Source:UniProtKB/Swiss-Prot;Acc:P05026]	-	-	-	chrI	+	ER	M00191	26944354	26944372	tcgGGTCAtctgaagcgtg	-	-	-	-	-	-	YES	-	0.832	-
ENSGACG00000006800	COL12A1 (1 of 2)	Collagen alpha-1(XII) chain Precursor [Source:UniProtKB/Swiss-Prot;Acc:Q99715]	-	-	-	chrXV	-	AR	M00956	3521923	3521949	cgttgatgaagccgtTGTTCtcgggat	YES	-	-	-	-	-	-	-	0.890	+
ENSGACG00000006800	COL12A1 (1 of 2)	Collagen alpha-1(XII) chain Precursor [Source:UniProtKB/Swiss-Prot;Acc:Q99715]	-	-	-	chrXV	-	AR	M00953	3521923	3521949	cgttgatgaagccgtTGTTCtcgggat	YES	-	-	-	-	-	-	-	0.890	+
ENSGACG00000006800	COL12A1 (1 of 2)	Collagen alpha-1(XII) chain Precursor [Source:UniProtKB/Swiss-Prot;Acc:Q99715]	-	-	-	chrXV	-	AR	M00447	3521929	3521943	tgaagccgttGTTCT	YES	-	-	-	-	-	-	-	0.926	+
ENSGACG00000006800	COL12A1 (1 of 2)	Collagen alpha-1(XII) chain Precursor [Source:UniProtKB/Swiss-Prot;Acc:Q99715]	-	-	-	chrXV	-	AR	M00481	3522137	3522151	tgaacttaaCGTGCt	YES	-	-	-	-	-	-	-	0.985	+
ENSGACG00000006800	COL12A1 (1 of 2)	Collagen alpha-1(XII) chain Precursor [Source:UniProtKB/Swiss-Prot;Acc:Q99715]	-	-	-	chrXV	-	AR	M00447	3522137	3522151	TGAACttaacgtgct	YES	-	-	-	-	-	-	-	0.985	-
ENSGACG00000006800	COL12A1 (1 of 2)	Collagen alpha-1(XII) chain Precursor [Source:UniProtKB/Swiss-Prot;Acc:Q99715]	-	-	-	chrXV	-	AR	M00481	3522137	3522151	tGAACTtaacgtgct	YES	-	-	-	-	-	-	-	0.985	-
ENSGACG00000006800	COL12A1 (1 of 2)	Collagen alpha-1(XII) chain Precursor [Source:UniProtKB/Swiss-Prot;Acc:Q99715]	-	-	-	chrXV	-	AR	M00481	3522730	3522744	gGCACAcacagaacc	YES	-	-	-	-	-	-	-	0.818	-
ENSGACG00000010219	GAPDH (1 of 2)	Glyceraldehyde-3-phosphate dehydrogenase (GAPDH)(EC 1.2.1.12) [Source:UniProtKB/Swiss-Prot;Acc:P04406]	-	-	ERE prox	chrXX	-	ER	M00191	11786240	11786258	aaaGGTCAgaccaagatta	-	-	-	YES	-	-	-	-	0.866	-
ENSGACG00000010219	GAPDH (1 of 2)	Glyceraldehyde-3-phosphate dehydrogenase (GAPDH)(EC 1.2.1.12) [Source:UniProtKB/Swiss-Prot;Acc:P04406]	-	-	-	chrXX	-	ER	M00191	11787947	11787965	cagGGTCAaaaggtcattg	-	YES	-	-	-	-	-	-	0.994	-
ENSGACG00000010219	GAPDH (1 of 2)	Glyceraldehyde-3-phosphate dehydrogenase (GAPDH)(EC 1.2.1.12) [Source:UniProtKB/Swiss-Prot;Acc:P04406]	-	-	-	chrXX	-	ER	M00191	11787955	11787973	aaaGGTCAttgtagcgttc	-	YES	-	-	-	-	-	-	0.947	-
ENSGACG00000010219	GAPDH (1 of 2)	Glyceraldehyde-3-phosphate dehydrogenase (GAPDH)(EC 1.2.1.12) [Source:UniProtKB/Swiss-Prot;Acc:P04406]	-	-	-	chrXX	-	ER	M00191	11793020	11793038	ccgGGTCAgacaggcggct	YES	-	-	-	-	-	-	-	0.884	-
ENSGACG00000010219	GAPDH (1 of 2)	Glyceraldehyde-3-phosphate dehydrogenase (GAPDH)(EC 1.2.1.12) [Source:UniProtKB/Swiss-Prot;Acc:P04406]	-	-	-	chrXX	-	AR	M00447	11793801	11793815	AGCACaaaagagact	YES	-	-	-	-	-	-	-	0.924	-
ENSGACG00000010219	GAPDH (1 of 2)	Glyceraldehyde-3-phosphate dehydrogenase (GAPDH)(EC 1.2.1.12) [Source:UniProtKB/Swiss-Prot;Acc:P04406]	-	-	-	chrXX	-	AR	M00956	11795075	11795101	acagggaGAGCAgagcgctccagcacg	YES	-	-	-	-	-	-	-	0.837	-
ENSGACG00000017383	AQP1 (1 of 2)	Aquaporin-1 (AQP-1)(Aquaporin-CHIP)(Water channel protein for red blood cells and kidney proximal tubule)(Urine water channel) [Source:UniProtKB/Swiss-Prot;Acc:P29972]	YES	ARE prox	-	chrIII	-	AR	M00481	13735654	13735668	gggccacgaCGTACa	-	-	-	-	-	YES	-	-	0.987	+
ENSGACG00000017383	AQP1 (1 of 2)	Aquaporin-1 (AQP-1)(Aquaporin-CHIP)(Water channel protein for red blood cells and kidney proximal tubule)(Urine water channel) [Source:UniProtKB/Swiss-Prot;Acc:P29972]	YES	ARE prox	-	chrIII	-	AR	M00956	13735672	13735698	ccgccttgaacaagcTGATCtggcagc	-	-	-	-	-	YES	-	-	0.826	+
ENSGACG00000017383	AQP1 (1 of 2)	Aquaporin-1 (AQP-1)(Aquaporin-CHIP)(Water channel protein for red blood cells and kidney proximal tubule)(Urine water channel) [Source:UniProtKB/Swiss-Prot;Acc:P29972]	YES	ARE prox	-	chrIII	-	AR	M00953	13735672	13735698	ccgccttgaacaagcTGATCtggcagc	-	-	-	-	-	YES	-	-	0.826	+
ENSGACG00000017383	AQP1 (1 of 2)	Aquaporin-1 (AQP-1)(Aquaporin-CHIP)(Water channel protein for red blood cells and kidney proximal tubule)(Urine water channel) [Source:UniProtKB/Swiss-Prot;Acc:P29972]	YES	ARE prox	-	chrIII	-	AR	M00481	13735678	13735692	tGAACAagctgatct	-	-	-	-	-	YES	-	-	0.852	-
ENSGACG00000017383	AQP1 (1 of 2)	Aquaporin-1 (AQP-1)(Aquaporin-CHIP)(Water channel protein for red blood cells and kidney proximal tubule)(Urine water channel) [Source:UniProtKB/Swiss-Prot;Acc:P29972]	YES	ARE prox	-	chrIII	-	AR	M00447	13735678	13735692	TGAACaagctgatct	-	-	-	-	-	YES	-	-	0.852	-
ENSGACG00000017383	AQP1 (1 of 2)	Aquaporin-1 (AQP-1)(Aquaporin-CHIP)(Water channel protein for red blood cells and kidney proximal tubule)(Urine water channel) [Source:UniProtKB/Swiss-Prot;Acc:P29972]	YES	-	ERE prox	chrIII	-	ER	M00191	13735738	13735756	ctccgctgatgTGACCcaa	-	-	-	-	-	YES	-	-	0.978	+
ENSGACG00000017383	AQP1 (1 of 2)	Aquaporin-1 (AQP-1)(Aquaporin-CHIP)(Water channel protein for red blood cells and kidney proximal tubule)(Urine water channel) [Source:UniProtKB/Swiss-Prot;Acc:P29972]	YES	-	ERE prox	chrIII	-	ER	M00191	13735787	13735805	gaaGGTCAgcgacaccttc	-	-	-	-	YES	-	-	-	0.972	-
ENSGACG00000017383	AQP1 (1 of 2)	Aquaporin-1 (AQP-1)(Aquaporin-CHIP)(Water channel protein for red blood cells and kidney proximal tubule)(Urine water channel) [Source:UniProtKB/Swiss-Prot;Acc:P29972]	YES	-	ERE prox	chrIII	-	ER	M00191	13735871	13735889	gagGGTCAttccgaccagt	-	-	-	-	YES	-	-	-	0.987	-
ENSGACG00000015137	PRSS23	Serine protease 23 Precursor (EC 3.4.21.-)(Putative secreted protein ZSIG13) [Source:UniProtKB/Swiss-Prot;Acc:O95084]	-	-	-	chrII	-	AR	M00956	6167853	6167879	gcccggaAAACAccccgatcaccttcc	-	-	-	-	-	-	-	YES	0.954	-
ENSGACG00000015137	PRSS23	Serine protease 23 Precursor (EC 3.4.21.-)(Putative secreted protein ZSIG13) [Source:UniProtKB/Swiss-Prot;Acc:O95084]	-	-	-	chrII	-	AR	M00953	6168386	6168412	ccatcgtGAACAcaatgtgcagctgtg	-	-	-	-	-	-	YES	-	0.967	-
ENSGACG00000015137	PRSS23	Serine protease 23 Precursor (EC 3.4.21.-)(Putative secreted protein ZSIG13) [Source:UniProtKB/Swiss-Prot;Acc:O95084]	-	-	-	chrII	-	AR	M00956	6168386	6168412	ccatcgtGAACAcaatgtgcagctgtg	-	-	-	-	-	-	YES	-	0.967	-
ENSGACG00000015137	PRSS23	Serine protease 23 Precursor (EC 3.4.21.-)(Putative secreted protein ZSIG13) [Source:UniProtKB/Swiss-Prot;Acc:O95084]	-	-	-	chrII	-	AR	M00481	6168392	6168406	tGAACAcaatgtgca	-	-	-	-	-	-	YES	-	0.962	-
ENSGACG00000015137	PRSS23	Serine protease 23 Precursor (EC 3.4.21.-)(Putative secreted protein ZSIG13) [Source:UniProtKB/Swiss-Prot;Acc:O95084]	-	-	-	chrII	-	AR	M00481	6168392	6168406	tgaacacaaTGTGCa	-	-	-	-	-	-	YES	-	0.962	+
ENSGACG00000015137	PRSS23	Serine protease 23 Precursor (EC 3.4.21.-)(Putative secreted protein ZSIG13) [Source:UniProtKB/Swiss-Prot;Acc:O95084]	-	-	-	chrII	-	AR	M00956	6168407	6168433	gctgtgaGAACAtgccggtcccccacc	-	-	-	-	-	-	YES	-	0.943	-
ENSGACG00000015137	PRSS23	Serine protease 23 Precursor (EC 3.4.21.-)(Putative secreted protein ZSIG13) [Source:UniProtKB/Swiss-Prot;Acc:O95084]	-	-	-	chrII	-	AR	M00953	6168407	6168433	gctgtgaGAACAtgccggtcccccacc	-	-	-	-	-	-	YES	-	0.943	-
ENSGACG00000015137	PRSS23	Serine protease 23 Precursor (EC 3.4.21.-)(Putative secreted protein ZSIG13) [Source:UniProtKB/Swiss-Prot;Acc:O95084]	-	-	-	chrII	-	AR	M01201	6168413	6168427	aGAACAtgccggtcc	-	-	-	-	-	-	YES	-	0.944	-
ENSGACG00000015137	PRSS23	Serine protease 23 Precursor (EC 3.4.21.-)(Putative secreted protein ZSIG13) [Source:UniProtKB/Swiss-Prot;Acc:O95084]	-	-	-	chrII	-	AR	M00481	6168413	6168427	aGAACAtgccggtcc	-	-	-	-	-	-	YES	-	0.944	-
ENSGACG00000015137	PRSS23	Serine protease 23 Precursor (EC 3.4.21.-)(Putative secreted protein ZSIG13) [Source:UniProtKB/Swiss-Prot;Acc:O95084]	-	-	-	chrII	-	AR	M00447	6168413	6168427	AGAACatgccggtcc	-	-	-	-	-	-	YES	-	0.944	-
ENSGACG00000008857	FKBP10 (2 of 2)	FK506-binding protein 10 Precursor (EC 5.2.1.8)(Peptidyl-prolyl cis-trans isomerase)(PPIase)(Rotamase)(Immunophilin FKBP65)(65 kDa FK506-binding protein)(FKBP65) [Source:UniProtKB/Swiss-Prot;Acc:Q96AY3]	-	-	-	chrXI	-	AR	M00481	6048731	6048745	tGGACTccacgtaca	-	YES	-	-	-	-	-	-	0.874	-
ENSGACG00000008857	FKBP10 (2 of 2)	FK506-binding protein 10 Precursor (EC 5.2.1.8)(Peptidyl-prolyl cis-trans isomerase)(PPIase)(Rotamase)(Immunophilin FKBP65)(65 kDa FK506-binding protein)(FKBP65) [Source:UniProtKB/Swiss-Prot;Acc:Q96AY3]	-	-	-	chrXI	-	AR	M00481	6048731	6048745	tggactccaCGTACa	-	YES	-	-	-	-	-	-	0.874	+
ENSGACG00000008857	FKBP10 (2 of 2)	FK506-binding protein 10 Precursor (EC 5.2.1.8)(Peptidyl-prolyl cis-trans isomerase)(PPIase)(Rotamase)(Immunophilin FKBP65)(65 kDa FK506-binding protein)(FKBP65) [Source:UniProtKB/Swiss-Prot;Acc:Q96AY3]	-	-	-	chrXI	-	AR	M00956	6050677	6050703	tgcagcaGAACAtagcgtactatcgct	YES	YES	-	-	-	-	-	-	0.880	-
ENSGACG00000008857	FKBP10 (2 of 2)	FK506-binding protein 10 Precursor (EC 5.2.1.8)(Peptidyl-prolyl cis-trans isomerase)(PPIase)(Rotamase)(Immunophilin FKBP65)(65 kDa FK506-binding protein)(FKBP65) [Source:UniProtKB/Swiss-Prot;Acc:Q96AY3]	-	-	-	chrXI	-	AR	M00953	6050677	6050703	tgcagcaGAACAtagcgtactatcgct	YES	YES	-	-	-	-	-	-	0.880	-
ENSGACG00000008857	FKBP10 (2 of 2)	FK506-binding protein 10 Precursor (EC 5.2.1.8)(Peptidyl-prolyl cis-trans isomerase)(PPIase)(Rotamase)(Immunophilin FKBP65)(65 kDa FK506-binding protein)(FKBP65) [Source:UniProtKB/Swiss-Prot;Acc:Q96AY3]	-	-	-	chrXI	-	AR	M00447	6050683	6050697	AGAACatagcgtact	YES	YES	-	-	-	-	-	-	0.906	-
ENSGACG00000008857	FKBP10 (2 of 2)	FK506-binding protein 10 Precursor (EC 5.2.1.8)(Peptidyl-prolyl cis-trans isomerase)(PPIase)(Rotamase)(Immunophilin FKBP65)(65 kDa FK506-binding protein)(FKBP65) [Source:UniProtKB/Swiss-Prot;Acc:Q96AY3]	-	-	-	chrXI	-	AR	M00481	6050683	6050697	aGAACAtagcgtact	YES	YES	-	-	-	-	-	-	0.906	-
ENSGACG00000008857	FKBP10 (2 of 2)	FK506-binding protein 10 Precursor (EC 5.2.1.8)(Peptidyl-prolyl cis-trans isomerase)(PPIase)(Rotamase)(Immunophilin FKBP65)(65 kDa FK506-binding protein)(FKBP65) [Source:UniProtKB/Swiss-Prot;Acc:Q96AY3]	-	-	-	chrXI	-	AR	M01201	6050683	6050697	aGAACAtagcgtact	YES	YES	-	-	-	-	-	-	0.906	-
ENSGACG00000008857	FKBP10 (2 of 2)	FK506-binding protein 10 Precursor (EC 5.2.1.8)(Peptidyl-prolyl cis-trans isomerase)(PPIase)(Rotamase)(Immunophilin FKBP65)(65 kDa FK506-binding protein)(FKBP65) [Source:UniProtKB/Swiss-Prot;Acc:Q96AY3]	-	-	-	chrXI	-	AR	M00481	6050683	6050697	agaacatagCGTACt	YES	YES	-	-	-	-	-	-	0.906	+
ENSGACG00000008857	FKBP10 (2 of 2)	FK506-binding protein 10 Precursor (EC 5.2.1.8)(Peptidyl-prolyl cis-trans isomerase)(PPIase)(Rotamase)(Immunophilin FKBP65)(65 kDa FK506-binding protein)(FKBP65) [Source:UniProtKB/Swiss-Prot;Acc:Q96AY3]	-	-	-	chrXI	-	AR	M00447	6050683	6050697	agaacatagcGTACT	YES	YES	-	-	-	-	-	-	0.906	+
ENSGACG00000001894	SERPINF1	Pigment epithelium-derived factor Precursor (PEDF)(Serpin-F1)(EPC-1) [Source:UniProtKB/Swiss-Prot;Acc:P36955]	YES	-	-	chrUn	-	AR	M00481	29486646	29486660	ggagctgagGGTCCt	-	-	-	-	-	-	YES	-	0.845	+
ENSGACG00000001894	SERPINF1	Pigment epithelium-derived factor Precursor (PEDF)(Serpin-F1)(EPC-1) [Source:UniProtKB/Swiss-Prot;Acc:P36955]	YES	ARE prox	-	chrUn	-	AR	M00481	29487244	29487258	gGAACAgattgtagc	-	-	-	-	-	YES	-	YES	0.994	-
ENSGACG00000001894	SERPINF1	Pigment epithelium-derived factor Precursor (PEDF)(Serpin-F1)(EPC-1) [Source:UniProtKB/Swiss-Prot;Acc:P36955]	YES	ARE prox	-	chrUn	-	AR	M00481	29488389	29488403	ggagctgagGGTCCt	-	-	-	YES	-	-	YES	-	0.990	+
ENSGACG00000001894	SERPINF1	Pigment epithelium-derived factor Precursor (PEDF)(Serpin-F1)(EPC-1) [Source:UniProtKB/Swiss-Prot;Acc:P36955]	YES	-	-	chrUn	-	AR	M00481	29496560	29496574	cgaccacccCGTACt	YES	-	-	-	-	-	-	-	0.939	+
ENSGACG00000001140	MFAP2	Microfibrillar-associated protein 2 Precursor (MFAP-2)(Microfibril-associated glycoprotein 1)(MAGP-1)(MAGP) [Source:UniProtKB/Swiss-Prot;Acc:P55001]	YES	-	-	chrUn	+	AR	M00956	3191163	3191189	tcctgtagaggccgtTGTTCtgcctcg	YES	-	-	-	-	-	-	-	0.912	+
ENSGACG00000001140	MFAP2	Microfibrillar-associated protein 2 Precursor (MFAP-2)(Microfibril-associated glycoprotein 1)(MAGP-1)(MAGP) [Source:UniProtKB/Swiss-Prot;Acc:P55001]	YES	-	-	chrUn	+	AR	M00447	3191169	3191183	agaggccgttGTTCT	YES	-	-	-	-	-	-	-	0.899	+
ENSGACG00000001140	MFAP2	Microfibrillar-associated protein 2 Precursor (MFAP-2)(Microfibril-associated glycoprotein 1)(MAGP-1)(MAGP) [Source:UniProtKB/Swiss-Prot;Acc:P55001]	YES	-	-	chrUn	+	ER	M00191	3191606	3191624	aagGGTCAgtcctgccacc	YES	-	-	-	-	-	-	-	0.816	-
ENSGACG00000001140	MFAP2	Microfibrillar-associated protein 2 Precursor (MFAP-2)(Microfibril-associated glycoprotein 1)(MAGP-1)(MAGP) [Source:UniProtKB/Swiss-Prot;Acc:P55001]	YES	-	-	chrUn	+	AR	M00481	3192424	3192438	tgcgcaggtTGTCCt	YES	-	-	-	-	-	-	-	0.906	+
ENSGACG00000001140	MFAP2	Microfibrillar-associated protein 2 Precursor (MFAP-2)(Microfibril-associated glycoprotein 1)(MAGP-1)(MAGP) [Source:UniProtKB/Swiss-Prot;Acc:P55001]	YES	-	-	chrUn	+	AR	M00481	3193844	3193858	tgctccattTGTCCt	YES	-	-	-	-	-	-	-	1.000	+
ENSGACG00000001140	MFAP2	Microfibrillar-associated protein 2 Precursor (MFAP-2)(Microfibril-associated glycoprotein 1)(MAGP-1)(MAGP) [Source:UniProtKB/Swiss-Prot;Acc:P55001]	YES	-	-	chrUn	+	ER	M00191	3198340	3198358	ggaccccactcTGACCttc	-	YES	-	-	-	-	-	-	0.880	+
ENSGACG00000001140	MFAP2	Microfibrillar-associated protein 2 Precursor (MFAP-2)(Microfibril-associated glycoprotein 1)(MAGP-1)(MAGP) [Source:UniProtKB/Swiss-Prot;Acc:P55001]	YES	ARE prox	-	chrUn	+	AR	M00447	3198995	3199009	AGGACatgagtaact	-	-	YES	-	-	-	-	-	0.986	-
ENSGACG00000001140	MFAP2	Microfibrillar-associated protein 2 Precursor (MFAP-2)(Microfibril-associated glycoprotein 1)(MAGP-1)(MAGP) [Source:UniProtKB/Swiss-Prot;Acc:P55001]	YES	ARE prox	-	chrUn	+	AR	M00481	3199200	3199214	aGGACGgtctgtacg	-	-	YES	-	-	-	-	-	0.989	-
ENSGACG00000001140	MFAP2	Microfibrillar-associated protein 2 Precursor (MFAP-2)(Microfibril-associated glycoprotein 1)(MAGP-1)(MAGP) [Source:UniProtKB/Swiss-Prot;Acc:P55001]	YES	ARE prox	-	chrUn	+	AR	M00481	3199200	3199214	aggacggtcTGTACg	-	-	YES	-	-	-	-	-	0.989	+
ENSGACG00000001140	MFAP2	Microfibrillar-associated protein 2 Precursor (MFAP-2)(Microfibril-associated glycoprotein 1)(MAGP-1)(MAGP) [Source:UniProtKB/Swiss-Prot;Acc:P55001]	YES	ARE prox	-	chrUn	+	AR	M00481	3199238	3199252	aGTACGagctgtcca	-	-	YES	-	-	-	-	-	0.998	-
ENSGACG00000001140	MFAP2	Microfibrillar-associated protein 2 Precursor (MFAP-2)(Microfibril-associated glycoprotein 1)(MAGP-1)(MAGP) [Source:UniProtKB/Swiss-Prot;Acc:P55001]	YES	ARE prox	-	chrUn	+	AR	M00481	3199238	3199252	agtacgagcTGTCCa	-	-	YES	-	-	-	-	-	0.998	+
ENSGACG00000001140	MFAP2	Microfibrillar-associated protein 2 Precursor (MFAP-2)(Microfibril-associated glycoprotein 1)(MAGP-1)(MAGP) [Source:UniProtKB/Swiss-Prot;Acc:P55001]	YES	ARE prox	-	chrUn	+	AR	M00481	3199282	3199296	cgggccagcTGTGCt	-	-	YES	-	-	-	-	-	0.893	+
ENSGACG00000014662	-	-	-	-	-	chrUn	-	AR	M00447	44432746	44432760	AGGACaccatccact	-	-	-	-	-	-	-	YES	0.809	-
ENSGACG00000014662	-	-	-	-	-	chrUn	-	ER	M00191	44433685	44433703	agaagatcagcTGACCcgt	-	-	-	-	-	-	YES	YES	0.902	+
ENSGACG00000014662	-	-	-	-	-	chrUn	-	AR	M00956	44433831	44433857	agttgaaGAACGtgtcgtgctgtctga	-	-	-	-	-	-	YES	-	0.800	-
ENSGACG00000014662	-	-	-	-	-	chrUn	-	AR	M00953	44433831	44433857	agttgaaGAACGtgtcgtgctgtctga	-	-	-	-	-	-	YES	-	0.800	-
ENSGACG00000014662	-	-	-	-	-	chrUn	-	AR	M00481	44433837	44433851	aGAACGtgtcgtgct	-	-	-	-	-	-	YES	-	0.940	-
ENSGACG00000014662	-	-	-	-	-	chrUn	-	AR	M00481	44433837	44433851	agaacgtgtCGTGCt	-	-	-	-	-	-	YES	-	0.940	+
ENSGACG00000014662	-	-	-	-	-	chrUn	-	AR	M00447	44433837	44433851	agaacgtgtcGTGCT	-	-	-	-	-	-	YES	-	0.940	+
ENSGACG00000014662	-	-	-	-	-	chrUn	-	AR	M00447	44433837	44433851	AGAACgtgtcgtgct	-	-	-	-	-	-	YES	-	0.940	-
ENSGACG00000014662	-	-	-	ARE prox	-	chrUn	-	AR	M00481	44435822	44435836	tgtaccgggAGTTCg	-	-	YES	-	-	-	-	-	0.887	+
ENSGACG00000020168	CKM (1 of 2)	Creatine kinase M-type (EC 2.7.3.2)(Creatine kinase M chain)(M-CK) [Source:UniProtKB/Swiss-Prot;Acc:P06732]	-	-	-	chrVII	+	ER	M00191	12659712	12659730	gatgagttcccTGACCtgt	-	-	-	-	-	-	-	YES	0.923	+
ENSGACG00000020168	CKM (1 of 2)	Creatine kinase M-type (EC 2.7.3.2)(Creatine kinase M chain)(M-CK) [Source:UniProtKB/Swiss-Prot;Acc:P06732]	-	-	-	chrVII	+	ER	M00191	12660006	12660024	tcaGGTCAccccttcatca	-	-	-	-	-	-	-	YES	0.951	-
ENSGACG00000020168	CKM (1 of 2)	Creatine kinase M-type (EC 2.7.3.2)(Creatine kinase M chain)(M-CK) [Source:UniProtKB/Swiss-Prot;Acc:P06732]	-	-	-	chrVII	+	AR	M00481	12660145	12660159	tGAACTtcgagaacc	-	-	-	-	-	-	-	YES	0.942	-
ENSGACG00000011267	TAX1BP3	Tax1-binding protein 3 (Tax interaction protein 1)(TIP-1)(Glutaminase-interacting protein 3) [Source:UniProtKB/Swiss-Prot;Acc:O14907]	-	-	-	chrVIII	-	AR	M00481	14331673	14331687	agtccaccaGGTCCt	-	YES	-	-	-	-	-	-	0.931	+
ENSGACG00000018620	MMGT1	Membrane magnesium transporter 1 Precursor (Transmembrane protein 32) [Source:UniProtKB/Swiss-Prot;Acc:Q8N4V1]	-	ARE prox	-	chrIV	+	AR	M00956	15928050	15928076	cctctttgacaatgtTGTTCtctgcca	-	-	-	YES	-	-	-	-	0.980	+
ENSGACG00000018620	MMGT1	Membrane magnesium transporter 1 Precursor (Transmembrane protein 32) [Source:UniProtKB/Swiss-Prot;Acc:Q8N4V1]	-	-	-	chrIV	+	ER	M00191	15929330	15929348	gtcctttgtgaTGACCtgt	-	-	-	-	-	-	YES	-	0.902	+
ENSGACG00000018620	MMGT1	Membrane magnesium transporter 1 Precursor (Transmembrane protein 32) [Source:UniProtKB/Swiss-Prot;Acc:Q8N4V1]	-	-	-	chrIV	+	AR	M00956	15929401	15929427	agctcaaGAACAagtaggttgtgcagc	-	-	-	-	-	-	YES	-	0.811	-
ENSGACG00000018620	MMGT1	Membrane magnesium transporter 1 Precursor (Transmembrane protein 32) [Source:UniProtKB/Swiss-Prot;Acc:Q8N4V1]	-	-	-	chrIV	+	AR	M00447	15930040	15930054	AGAACattcgatacg	-	-	-	-	-	-	-	YES	0.949	-
ENSGACG00000018620	MMGT1	Membrane magnesium transporter 1 Precursor (Transmembrane protein 32) [Source:UniProtKB/Swiss-Prot;Acc:Q8N4V1]	-	-	-	chrIV	+	AR	M01201	15930059	15930073	ggaaccaccCGTCCt	-	-	-	-	-	-	-	YES	0.983	+
ENSGACG00000018620	MMGT1	Membrane magnesium transporter 1 Precursor (Transmembrane protein 32) [Source:UniProtKB/Swiss-Prot;Acc:Q8N4V1]	-	-	-	chrIV	+	AR	M00481	15930059	15930073	ggaaccaccCGTCCt	-	-	-	-	-	-	-	YES	0.983	+
ENSGACG00000018620	MMGT1	Membrane magnesium transporter 1 Precursor (Transmembrane protein 32) [Source:UniProtKB/Swiss-Prot;Acc:Q8N4V1]	-	-	-	chrIV	+	AR	M00481	15930059	15930073	gGAACCacccgtcct	-	-	-	-	-	-	-	YES	0.983	-
ENSGACG00000016865	-	-	-	ARE prox	-	chrIII	-	AR	M00956	12188308	12188334	ttgtccgactcggacTGTTCtgccctg	-	-	-	-	YES	YES	-	-	0.867	+
ENSGACG00000016865	-	-	-	ARE prox	-	chrIII	-	AR	M00953	12188308	12188334	ttgtccgactcggacTGTTCtgccctg	-	-	-	-	YES	YES	-	-	0.867	+
ENSGACG00000016865	-	-	-	-	-	chrIII	-	ER	M00191	12193365	12193383	cgagcacttcaTGACCctc	-	YES	-	-	-	-	-	-	0.874	+
ENSGACG00000016865	-	-	-	-	-	chrIII	-	AR	M00481	12193367	12193381	aGCACTtcatgaccc	-	YES	-	-	-	-	-	-	0.909	-
ENSGACG00000016865	-	-	-	-	-	chrIII	-	ER	M00191	12194718	12194736	ccaGGTCAgtgccaacggc	YES	-	-	-	-	-	-	-	0.963	-
ENSGACG00000016865	-	-	-	-	-	chrIII	-	AR	M00956	12196726	12196752	tgccagaGAACAgcgagatcgtctggt	YES	-	-	-	-	-	-	-	0.988	-
ENSGACG00000016865	-	-	-	-	-	chrIII	-	AR	M00953	12196726	12196752	tgccagaGAACAgcgagatcgtctggt	YES	-	-	-	-	-	-	-	0.988	-
ENSGACG00000016865	-	-	-	-	-	chrIII	-	AR	M00481	12196732	12196746	aGAACAgcgagatcg	YES	-	-	-	-	-	-	-	0.994	-
ENSGACG00000016865	-	-	-	-	-	chrIII	-	ER	M00191	12196747	12196765	tctGGTCAatcaagtcctt	YES	-	-	-	-	-	-	-	0.996	-
ENSGACG00000003982	ASRGL1	L-asparaginase (EC 3.5.1.1)(L-asparagine amidohydrolase)(Asparaginase-like protein 1) [Source:UniProtKB/Swiss-Prot;Acc:Q7L266]	-	-	-	chrVI	-	AR	M00481	4251591	4251605	tgaacgaatCGTTCa	-	YES	-	-	-	-	-	-	0.959	+
ENSGACG00000003982	ASRGL1	L-asparaginase (EC 3.5.1.1)(L-asparagine amidohydrolase)(Asparaginase-like protein 1) [Source:UniProtKB/Swiss-Prot;Acc:Q7L266]	-	-	-	chrVI	-	AR	M00481	4251591	4251605	tGAACGaatcgttca	-	YES	-	-	-	-	-	-	0.959	-
ENSGACG00000003982	ASRGL1	L-asparaginase (EC 3.5.1.1)(L-asparagine amidohydrolase)(Asparaginase-like protein 1) [Source:UniProtKB/Swiss-Prot;Acc:Q7L266]	-	-	-	chrVI	-	AR	M00447	4255851	4255865	AGAACtagtaggcct	YES	-	-	-	-	-	-	-	0.816	-
ENSGACG00000006417	-	-	-	-	-	chrXVI	-	ER	M00191	12253547	12253565	gcgatctttgtTGACCtgg	YES	-	-	-	-	-	-	-	0.941	+
ENSGACG00000006417	-	-	-	-	-	chrXVI	-	ER	M00191	12254282	12254300	caactccatccTGACCacc	YES	-	-	-	-	-	-	-	0.999	+
ENSGACG00000006417	-	-	-	-	-	chrXVI	-	AR	M00481	12254407	12254421	tGAACAggctgatca	YES	-	-	-	-	-	-	-	0.979	-
ENSGACG00000006417	-	-	-	-	-	chrXVI	-	ER	M00191	12254466	12254484	gccctgaatgtTGACCtga	YES	-	-	-	-	-	-	-	0.991	+
ENSGACG00000006417	-	-	-	-	-	chrXVI	-	ER	M00191	12254901	12254919	gaccacaagttTGACCtca	YES	-	-	-	-	-	-	-	0.998	+
ENSGACG00000006417	-	-	-	-	-	chrXVI	-	AR	M00447	12254968	12254982	aggagggagaGTTCT	YES	-	-	-	-	-	-	-	0.995	+
ENSGACG00000015903	COL5A1	Collagen alpha-1(V) chain Precursor [Source:UniProtKB/Swiss-Prot;Acc:P20908]	-	-	-	chrXIV	+	AR	M00447	2008454	2008468	attactccttGTCCT	-	YES	-	-	-	-	-	-	0.989	+
ENSGACG00000015903	COL5A1	Collagen alpha-1(V) chain Precursor [Source:UniProtKB/Swiss-Prot;Acc:P20908]	-	-	-	chrXIV	+	ER	M00191	2008474	2008492	ccaGGTCAagcatgcgcct	-	YES	-	-	-	-	-	-	0.986	-
ENSGACG00000015903	COL5A1	Collagen alpha-1(V) chain Precursor [Source:UniProtKB/Swiss-Prot;Acc:P20908]	-	-	ERE prox	chrXIV	+	ER	M00191	2012161	2012179	gtgGGTCAaaccccatgtc	-	-	-	YES	-	-	-	-	0.803	-
ENSGACG00000015903	COL5A1	Collagen alpha-1(V) chain Precursor [Source:UniProtKB/Swiss-Prot;Acc:P20908]	-	-	ERE prox	chrXIV	+	ER	M00191	2012178	2012196	tcacatggttcTGACCcag	-	-	-	YES	-	-	-	-	0.977	+
ENSGACG00000008350	SMTN	Smoothelin [Source:UniProtKB/Swiss-Prot;Acc:P53814]	YES	-	ERE prox	chrXIII	+	ER	M00191	8374437	8374455	aatgtgaggaaTGACCtga	-	-	YES	-	-	-	-	-	0.821	+
ENSGACG00000008350	SMTN	Smoothelin [Source:UniProtKB/Swiss-Prot;Acc:P53814]	YES	ARE prox	-	chrXIII	+	AR	M00481	8375914	8375928	tGGACAagaggcgcc	-	-	-	-	YES	-	-	-	0.978	-
ENSGACG00000008350	SMTN	Smoothelin [Source:UniProtKB/Swiss-Prot;Acc:P53814]	YES	ARE prox	-	chrXIII	+	AR	M00956	8376025	8376051	agcaggaGGACAaggagaaccagcaca	-	-	-	-	YES	-	-	-	0.912	-
ENSGACG00000008350	SMTN	Smoothelin [Source:UniProtKB/Swiss-Prot;Acc:P53814]	YES	ARE prox	-	chrXIII	+	AR	M00481	8376031	8376045	aGGACAaggagaacc	-	-	-	-	YES	-	-	-	0.987	-
ENSGACG00000013389	NAGA (2 of 2)	Alpha-N-acetylgalactosaminidase Precursor (EC 3.2.1.49)(Alpha-galactosidase B) [Source:UniProtKB/Swiss-Prot;Acc:P17050]	-	-	-	chrXVIII	-	ER	M00191	15663722	15663740	gcaGGTCAttggacatgaa	-	-	-	-	-	-	-	YES	0.966	-
ENSGACG00000013389	NAGA (2 of 2)	Alpha-N-acetylgalactosaminidase Precursor (EC 3.2.1.49)(Alpha-galactosidase B) [Source:UniProtKB/Swiss-Prot;Acc:P17050]	-	-	-	chrXVIII	-	AR	M00447	15663979	15663993	agttaatgatGTTCA	-	-	-	-	-	-	-	YES	0.891	+
ENSGACG00000013389	NAGA (2 of 2)	Alpha-N-acetylgalactosaminidase Precursor (EC 3.2.1.49)(Alpha-galactosidase B) [Source:UniProtKB/Swiss-Prot;Acc:P17050]	-	-	-	chrXVIII	-	AR	M00481	15664244	15664258	ggcccgtagCGTTCa	-	-	-	-	-	-	-	YES	0.889	+
ENSGACG00000013389	NAGA (2 of 2)	Alpha-N-acetylgalactosaminidase Precursor (EC 3.2.1.49)(Alpha-galactosidase B) [Source:UniProtKB/Swiss-Prot;Acc:P17050]	-	-	-	chrXVIII	-	ER	M00191	15664952	15664970	gtcGGTCAgccatgtcgat	-	-	-	-	-	-	YES	-	0.829	-
ENSGACG00000013389	NAGA (2 of 2)	Alpha-N-acetylgalactosaminidase Precursor (EC 3.2.1.49)(Alpha-galactosidase B) [Source:UniProtKB/Swiss-Prot;Acc:P17050]	-	-	-	chrXVIII	-	AR	M00447	15670364	15670378	agtccgcggaGTACT	-	YES	-	-	-	-	-	-	0.812	+
ENSGACG00000013389	NAGA (2 of 2)	Alpha-N-acetylgalactosaminidase Precursor (EC 3.2.1.49)(Alpha-galactosidase B) [Source:UniProtKB/Swiss-Prot;Acc:P17050]	-	-	-	chrXVIII	-	AR	M00481	15670364	15670378	agtccgcggAGTACt	-	YES	-	-	-	-	-	-	0.812	+
ENSGACG00000013389	NAGA (2 of 2)	Alpha-N-acetylgalactosaminidase Precursor (EC 3.2.1.49)(Alpha-galactosidase B) [Source:UniProtKB/Swiss-Prot;Acc:P17050]	-	-	-	chrXVIII	-	AR	M00481	15670746	15670760	ggtgccgtaCGTCCt	YES	YES	-	-	-	-	-	-	0.829	+
ENSGACG00000013389	NAGA (2 of 2)	Alpha-N-acetylgalactosaminidase Precursor (EC 3.2.1.49)(Alpha-galactosidase B) [Source:UniProtKB/Swiss-Prot;Acc:P17050]	-	-	-	chrXVIII	-	AR	M00481	15671374	15671388	cGGACAggaagtaca	YES	-	-	-	-	-	-	-	0.992	-
ENSGACG00000013389	NAGA (2 of 2)	Alpha-N-acetylgalactosaminidase Precursor (EC 3.2.1.49)(Alpha-galactosidase B) [Source:UniProtKB/Swiss-Prot;Acc:P17050]	-	-	-	chrXVIII	-	AR	M00481	15671374	15671388	cggacaggaAGTACa	YES	-	-	-	-	-	-	-	0.992	+
ENSGACG00000013389	NAGA (2 of 2)	Alpha-N-acetylgalactosaminidase Precursor (EC 3.2.1.49)(Alpha-galactosidase B) [Source:UniProtKB/Swiss-Prot;Acc:P17050]	-	-	-	chrXVIII	-	AR	M00447	15671383	15671397	AGTACaggacggcct	YES	-	-	-	-	-	-	-	0.988	-
ENSGACG00000013389	NAGA (2 of 2)	Alpha-N-acetylgalactosaminidase Precursor (EC 3.2.1.49)(Alpha-galactosidase B) [Source:UniProtKB/Swiss-Prot;Acc:P17050]	-	-	-	chrXVIII	-	AR	M00481	15671383	15671397	aGTACAggacggcct	YES	-	-	-	-	-	-	-	0.988	-
ENSGACG00000013389	NAGA (2 of 2)	Alpha-N-acetylgalactosaminidase Precursor (EC 3.2.1.49)(Alpha-galactosidase B) [Source:UniProtKB/Swiss-Prot;Acc:P17050]	-	-	-	chrXVIII	-	AR	M00481	15673296	15673310	aGGACAgtctgcacg	YES	-	-	-	-	-	-	-	0.975	-
ENSGACG00000013389	NAGA (2 of 2)	Alpha-N-acetylgalactosaminidase Precursor (EC 3.2.1.49)(Alpha-galactosidase B) [Source:UniProtKB/Swiss-Prot;Acc:P17050]	-	-	-	chrXVIII	-	AR	M00481	15674690	15674704	cGCACGcggtgggcc	YES	-	-	-	-	-	-	-	0.852	-
ENSGACG00000013389	NAGA (2 of 2)	Alpha-N-acetylgalactosaminidase Precursor (EC 3.2.1.49)(Alpha-galactosidase B) [Source:UniProtKB/Swiss-Prot;Acc:P17050]	-	-	-	chrXVIII	-	AR	M00481	15675386	15675400	gggcctcatGGTGCt	YES	-	-	-	-	-	-	-	0.899	+
ENSGACG00000013389	NAGA (2 of 2)	Alpha-N-acetylgalactosaminidase Precursor (EC 3.2.1.49)(Alpha-galactosidase B) [Source:UniProtKB/Swiss-Prot;Acc:P17050]	-	-	-	chrXVIII	-	ER	M00191	15675621	15675639	caagtacctgaTGACCgtg	YES	-	-	-	-	-	-	-	0.870	+
ENSGACG00000013389	NAGA (2 of 2)	Alpha-N-acetylgalactosaminidase Precursor (EC 3.2.1.49)(Alpha-galactosidase B) [Source:UniProtKB/Swiss-Prot;Acc:P17050]	-	-	-	chrXVIII	-	AR	M00481	15675623	15675637	aGTACCtgatgaccg	YES	-	-	-	-	-	-	-	0.896	-
ENSGACG00000014899	-	-	-	-	-	chrUn	-	AR	M00953	18487889	18487915	cggtgcaGAACAtcttggcgaaggcca	-	-	-	-	-	-	-	YES	0.821	-
ENSGACG00000014899	-	-	-	-	-	chrUn	-	AR	M00956	18487889	18487915	cggtgcaGAACAtcttggcgaaggcca	-	-	-	-	-	-	-	YES	0.821	-
ENSGACG00000014899	-	-	-	-	-	chrUn	-	AR	M00956	18488353	18488379	tttcgcaGAACTtctcgtccgccacct	-	-	-	-	-	-	-	YES	0.898	-
ENSGACG00000014899	-	-	-	-	-	chrUn	-	AR	M00953	18488353	18488379	tttcgcaGAACTtctcgtccgccacct	-	-	-	-	-	-	-	YES	0.898	-
ENSGACG00000014899	-	-	-	-	-	chrUn	-	AR	M00481	18488359	18488373	aGAACTtctcgtccg	-	-	-	-	-	-	-	YES	0.845	-
ENSGACG00000014899	-	-	-	-	-	chrUn	-	AR	M00481	18488359	18488373	agaacttctCGTCCg	-	-	-	-	-	-	-	YES	0.845	+
ENSGACG00000014899	-	-	-	-	-	chrUn	-	AR	M00447	18489017	18489031	ggtatttgacGTTCT	-	-	-	-	-	-	YES	-	0.904	+
ENSGACG00000014899	-	-	-	-	-	chrUn	-	ER	M00191	18495190	18495208	ggacctctttgTGACCatc	YES	-	-	-	-	-	-	-	0.827	+
ENSGACG00000014899	-	-	-	-	-	chrUn	-	AR	M00481	18495228	18495242	aGGACCgcatggtcc	YES	-	-	-	-	-	-	-	0.977	-
ENSGACG00000014899	-	-	-	-	-	chrUn	-	ER	M00191	18496371	18496389	accagacacttTGACCgag	YES	-	-	-	-	-	-	-	0.838	+
ENSGACG00000000229	-	-	-	-	-	chrUn	+	ER	M00191	48538646	48538664	gatGGTCAgagcgtggtgc	YES	-	-	-	-	-	-	-	0.943	-
ENSGACG00000000229	-	-	-	-	-	chrUn	+	ER	M00191	48540400	48540418	gatGGTCAgagcgtggtgc	YES	-	-	-	-	-	-	-	0.936	-
ENSGACG00000000229	-	-	-	-	-	chrUn	+	ER	M00191	48541276	48541294	gatGGTCAgagcgtggtgc	YES	-	-	-	-	-	-	-	0.962	-
ENSGACG00000000229	-	-	-	-	-	chrUn	+	ER	M00191	48542150	48542168	gatGGTCAgagcgtggtgc	-	YES	-	-	-	-	-	-	0.959	-
ENSGACG00000000229	-	-	-	-	-	chrUn	+	ER	M00191	48543026	48543044	gatGGTCAgagcgtggtgc	-	YES	-	-	-	-	-	-	0.893	-
ENSGACG00000000229	-	-	-	-	-	chrUn	+	ER	M00191	48543903	48543921	gatGGTCAgagcgtggtgc	-	YES	-	-	-	-	-	-	0.960	-
ENSGACG00000000229	-	-	-	-	-	chrUn	+	AR	M00447	48548177	48548191	aggagatcctGTTCC	-	-	-	-	-	-	-	YES	0.833	+
ENSGACG00000002364	-	-	-	ARE prox	-	chrX	+	AR	M00481	2005555	2005569	ggagcgcagCGTGCt	-	-	-	-	-	YES	-	YES	0.952	+
ENSGACG00000002364	-	-	-	ARE prox	-	chrX	+	AR	M00956	2005569	2005595	tgatgaaGAACAtcaagcatcccttcc	-	-	-	-	-	YES	YES	YES	0.990	-
ENSGACG00000002364	-	-	-	ARE prox	-	chrX	+	AR	M00953	2005569	2005595	tgatgaaGAACAtcaagcatcccttcc	-	-	-	-	-	YES	YES	YES	0.990	-
ENSGACG00000002364	-	-	-	ARE prox	-	chrX	+	AR	M00447	2005575	2005589	AGAACatcaagcatc	-	-	-	-	-	YES	YES	YES	0.994	-
ENSGACG00000002364	-	-	-	-	-	chrX	+	AR	M00481	2005863	2005877	tGCACAttgtgtaca	-	-	-	-	-	-	YES	-	0.980	-
ENSGACG00000002364	-	-	-	-	-	chrX	+	AR	M00481	2005863	2005877	tgcacattgTGTACa	-	-	-	-	-	-	YES	-	0.980	+
ENSGACG00000002364	-	-	-	-	-	chrX	+	AR	M00953	2006024	2006050	ctcatcgggacatatTGTCCtcacaga	-	-	-	-	-	-	YES	-	0.962	+
ENSGACG00000002364	-	-	-	-	-	chrX	+	AR	M00956	2006024	2006050	ctcatcgggacatatTGTCCtcacaga	-	-	-	-	-	-	YES	-	0.962	+
ENSGACG00000002364	-	-	-	-	-	chrX	+	AR	M01201	2006030	2006044	gggacatatTGTCCt	-	-	-	-	-	-	YES	-	0.950	+
ENSGACG00000002364	-	-	-	-	-	chrX	+	AR	M00481	2006030	2006044	gggacatatTGTCCt	-	-	-	-	-	-	YES	-	0.950	+
ENSGACG00000002364	-	-	-	-	-	chrX	+	AR	M00481	2006030	2006044	gGGACAtattgtcct	-	-	-	-	-	-	YES	-	0.950	-
ENSGACG00000002364	-	-	-	-	-	chrX	+	AR	M00447	2006030	2006044	gggacatattGTCCT	-	-	-	-	-	-	YES	-	0.950	+
ENSGACG00000002364	-	-	-	-	-	chrX	+	AR	M00481	2006231	2006245	ggcccccgaGGTTCt	-	-	-	-	-	-	-	YES	0.851	+
ENSGACG00000002364	-	-	-	-	-	chrX	+	AR	M00481	2006488	2006502	agcccaacgTGTCCa	-	-	-	-	-	-	-	YES	0.990	+
ENSGACG00000002364	-	-	-	-	-	chrX	+	ER	M00191	2006558	2006576	gggGGTCAaggatgacttt	-	-	-	-	-	-	-	YES	0.938	-
ENSGACG00000002364	-	-	-	-	-	chrX	+	AR	M00481	2006725	2006739	aGGACCtgatgtcca	-	-	-	-	-	-	-	YES	0.966	-
ENSGACG00000002364	-	-	-	-	-	chrX	+	AR	M00481	2006725	2006739	aggacctgaTGTCCa	-	-	-	-	-	-	-	YES	0.966	+
ENSGACG00000017461	UBE2A	Ubiquitin-conjugating enzyme E2 A (EC 6.3.2.19)(Ubiquitin-protein ligase A)(Ubiquitin carrier protein A)(HR6A)(hHR6A) [Source:UniProtKB/Swiss-Prot;Acc:P49459]	-	-	-	chrIV	-	AR	M00447	6711297	6711311	agatggcaatGTTCT	-	YES	-	-	-	-	-	-	0.806	+
ENSGACG00000017461	UBE2A	Ubiquitin-conjugating enzyme E2 A (EC 6.3.2.19)(Ubiquitin-protein ligase A)(Ubiquitin carrier protein A)(HR6A)(hHR6A) [Source:UniProtKB/Swiss-Prot;Acc:P49459]	-	-	-	chrIV	-	ER	M00191	6714241	6714259	tggatcaatgcTGACCtcc	YES	-	-	-	-	-	-	-	0.803	+
ENSGACG00000005172	ANXA13 (1 of 2)	Annexin A13 (Annexin-13)(Annexin XIII)(Annexin, intestine-specific)(ISA) [Source:UniProtKB/Swiss-Prot;Acc:P27216]	-	-	-	chrXXI	-	ER	M00191	11058894	11058912	tatcttgaaggTGACCtgc	-	-	-	-	-	-	-	YES	0.845	+
ENSGACG00000005172	ANXA13 (1 of 2)	Annexin A13 (Annexin-13)(Annexin XIII)(Annexin, intestine-specific)(ISA) [Source:UniProtKB/Swiss-Prot;Acc:P27216]	-	-	-	chrXXI	-	AR	M00956	11065752	11065778	ccaaccaGATCAtcctggaccgcatcc	YES	YES	-	-	-	-	-	-	0.825	-
ENSGACG00000005172	ANXA13 (1 of 2)	Annexin A13 (Annexin-13)(Annexin XIII)(Annexin, intestine-specific)(ISA) [Source:UniProtKB/Swiss-Prot;Acc:P27216]	-	-	-	chrXXI	-	AR	M00481	11070990	11071004	gGCACAtacagtaca	YES	-	-	-	-	-	-	-	0.908	-
ENSGACG00000005172	ANXA13 (1 of 2)	Annexin A13 (Annexin-13)(Annexin XIII)(Annexin, intestine-specific)(ISA) [Source:UniProtKB/Swiss-Prot;Acc:P27216]	-	-	-	chrXXI	-	AR	M00481	11070990	11071004	ggcacatacAGTACa	YES	-	-	-	-	-	-	-	0.908	+
ENSGACG00000007280	CLIC4	Chloride intracellular channel protein 4 (Intracellular chloride ion channel protein p64H1) [Source:UniProtKB/Swiss-Prot;Acc:Q9Y696]	YES	-	-	chrXV	+	ER	M00191	4162837	4162855	ttaggtggacaTGACCaaa	YES	-	-	-	-	-	-	-	0.899	+
ENSGACG00000007280	CLIC4	Chloride intracellular channel protein 4 (Intracellular chloride ion channel protein p64H1) [Source:UniProtKB/Swiss-Prot;Acc:Q9Y696]	YES	-	-	chrXV	+	AR	M00956	4165876	4165902	cccaggaGAACAttgccggcatcccgt	YES	-	-	-	-	-	-	-	0.969	-
ENSGACG00000007280	CLIC4	Chloride intracellular channel protein 4 (Intracellular chloride ion channel protein p64H1) [Source:UniProtKB/Swiss-Prot;Acc:Q9Y696]	YES	ARE prox	-	chrXV	+	AR	M00481	4170278	4170292	aGCACAagaagcaca	-	-	YES	-	-	-	-	-	0.995	-
ENSGACG00000007280	CLIC4	Chloride intracellular channel protein 4 (Intracellular chloride ion channel protein p64H1) [Source:UniProtKB/Swiss-Prot;Acc:Q9Y696]	YES	ARE prox	-	chrXV	+	AR	M00447	4170278	4170292	AGCACaagaagcaca	-	-	YES	-	-	-	-	-	0.995	-
ENSGACG00000012427	CKM (2 of 2)	Creatine kinase M-type (EC 2.7.3.2)(Creatine kinase M chain)(M-CK) [Source:UniProtKB/Swiss-Prot;Acc:P06732]	-	-	-	chrI	+	AR	M00447	15914276	15914290	acaagatgaaGTTCT	-	-	-	-	-	-	YES	YES	0.861	+
ENSGACG00000012427	CKM (2 of 2)	Creatine kinase M-type (EC 2.7.3.2)(Creatine kinase M chain)(M-CK) [Source:UniProtKB/Swiss-Prot;Acc:P06732]	-	-	-	chrI	+	ER	M00191	15915202	15915220	aaaGGTCAccccttcatca	-	-	-	-	-	-	-	YES	0.922	-
ENSGACG00000012427	CKM (2 of 2)	Creatine kinase M-type (EC 2.7.3.2)(Creatine kinase M chain)(M-CK) [Source:UniProtKB/Swiss-Prot;Acc:P06732]	-	-	-	chrI	+	ER	M00191	15915210	15915228	ccccttcatcaTGACCgtg	-	-	-	-	-	-	-	YES	0.985	+
ENSGACG00000012427	CKM (2 of 2)	Creatine kinase M-type (EC 2.7.3.2)(Creatine kinase M chain)(M-CK) [Source:UniProtKB/Swiss-Prot;Acc:P06732]	-	-	-	chrI	+	AR	M00481	15915341	15915355	tGAACTtcgagaacc	-	-	-	-	-	-	-	YES	0.847	-
ENSGACG00000013716	CKB (2 of 2)	Creatine kinase B-type (EC 2.7.3.2)(Creatine kinase B chain)(B-CK) [Source:UniProtKB/Swiss-Prot;Acc:P12277]	-	-	-	chrXVIII	+	AR	M00481	16111873	16111887	cGGACAcgccgggcc	YES	-	-	-	-	-	-	-	0.813	-
ENSGACG00000013716	CKB (2 of 2)	Creatine kinase B-type (EC 2.7.3.2)(Creatine kinase B chain)(B-CK) [Source:UniProtKB/Swiss-Prot;Acc:P12277]	-	-	-	chrXVIII	+	AR	M00447	16113263	16113277	AGAACatggggaagt	-	YES	-	-	-	-	-	-	0.880	-
ENSGACG00000007695	POR	NADPH--cytochrome P450 reductase (CPR)(P450R)(EC 1.6.2.4) [Source:UniProtKB/Swiss-Prot;Acc:P16435]	-	-	-	chrI	+	AR	M00447	5939288	5939302	agtgtctgcaGTGCT	-	YES	-	-	-	-	-	-	0.934	+
ENSGACG00000007695	POR	NADPH--cytochrome P450 reductase (CPR)(P450R)(EC 1.6.2.4) [Source:UniProtKB/Swiss-Prot;Acc:P16435]	-	-	-	chrI	+	ER	M00191	5939352	5939370	caacatggaccTGACCgtg	-	YES	-	-	-	-	-	-	0.966	+
ENSGACG00000007695	POR	NADPH--cytochrome P450 reductase (CPR)(P450R)(EC 1.6.2.4) [Source:UniProtKB/Swiss-Prot;Acc:P16435]	-	-	-	chrI	+	AR	M00956	5939578	5939604	gtggaaagggctgacTTTTCtgttgcc	-	YES	-	-	-	-	-	-	0.947	+
ENSGACG00000007695	POR	NADPH--cytochrome P450 reductase (CPR)(P450R)(EC 1.6.2.4) [Source:UniProtKB/Swiss-Prot;Acc:P16435]	-	-	-	chrI	+	AR	M00956	5939595	5939621	ttctgttgcccttccTGTTCtttggtc	-	YES	-	-	-	-	-	-	0.931	+
ENSGACG00000007695	POR	NADPH--cytochrome P450 reductase (CPR)(P450R)(EC 1.6.2.4) [Source:UniProtKB/Swiss-Prot;Acc:P16435]	-	-	-	chrI	+	AR	M00953	5939595	5939621	ttctgttgcccttccTGTTCtttggtc	-	YES	-	-	-	-	-	-	0.931	+
ENSGACG00000007695	POR	NADPH--cytochrome P450 reductase (CPR)(P450R)(EC 1.6.2.4) [Source:UniProtKB/Swiss-Prot;Acc:P16435]	-	-	-	chrI	+	AR	M00481	5939601	5939615	tgcccttccTGTTCt	-	YES	-	-	-	-	-	-	0.912	+
ENSGACG00000012518	COL6A2 (2 of 2)	Collagen alpha-2(VI) chain Precursor [Source:UniProtKB/Swiss-Prot;Acc:P12110]	-	-	-	chrIII	-	ER	M00191	99830	99848	cccGGTCAggagttcctca	-	YES	-	-	-	-	-	-	0.962	-
ENSGACG00000012518	COL6A2 (2 of 2)	Collagen alpha-2(VI) chain Precursor [Source:UniProtKB/Swiss-Prot;Acc:P12110]	-	-	-	chrIII	-	AR	M00956	100480	100506	gtgtccaGAACAtgcggcctcagatca	YES	-	-	-	-	-	-	-	0.921	-
ENSGACG00000003648	FSTL1 (1 of 2)	Follistatin-related protein 1 Precursor (Follistatin-like 1) [Source:UniProtKB/Swiss-Prot;Acc:Q12841]	-	-	-	chrXVI	-	ER	M00191	8232385	8232403	ctgccgcacacTGACCtct	-	-	-	-	-	-	-	YES	0.997	+
ENSGACG00000003648	FSTL1 (1 of 2)	Follistatin-related protein 1 Precursor (Follistatin-like 1) [Source:UniProtKB/Swiss-Prot;Acc:Q12841]	-	-	-	chrXVI	-	AR	M00953	8232590	8232616	ccccacaGAACAcgttggcgcacactt	-	-	-	-	-	-	-	YES	0.991	-
ENSGACG00000003648	FSTL1 (1 of 2)	Follistatin-related protein 1 Precursor (Follistatin-like 1) [Source:UniProtKB/Swiss-Prot;Acc:Q12841]	-	-	-	chrXVI	-	AR	M00956	8232590	8232616	ccccacaGAACAcgttggcgcacactt	-	-	-	-	-	-	-	YES	0.991	-
ENSGACG00000003648	FSTL1 (1 of 2)	Follistatin-related protein 1 Precursor (Follistatin-like 1) [Source:UniProtKB/Swiss-Prot;Acc:Q12841]	-	-	-	chrXVI	-	AR	M00953	8232602	8232628	cgttggcgcacacttTGCTCttgctct	-	-	-	-	-	-	-	YES	0.938	+
ENSGACG00000003648	FSTL1 (1 of 2)	Follistatin-related protein 1 Precursor (Follistatin-like 1) [Source:UniProtKB/Swiss-Prot;Acc:Q12841]	-	-	-	chrXVI	-	AR	M00956	8232602	8232628	cgttggcgcacacttTGCTCttgctct	-	-	-	-	-	-	-	YES	0.938	+
ENSGACG00000003648	FSTL1 (1 of 2)	Follistatin-related protein 1 Precursor (Follistatin-like 1) [Source:UniProtKB/Swiss-Prot;Acc:Q12841]	-	-	-	chrXVI	-	AR	M00481	8232608	8232622	cGCACActttgctct	-	-	-	-	-	-	-	YES	0.988	-
ENSGACG00000003648	FSTL1 (1 of 2)	Follistatin-related protein 1 Precursor (Follistatin-like 1) [Source:UniProtKB/Swiss-Prot;Acc:Q12841]	-	-	-	chrXVI	-	AR	M01201	8239972	8239986	aGGACGccgcgtccc	YES	-	-	-	-	-	-	-	0.903	-
ENSGACG00000003648	FSTL1 (1 of 2)	Follistatin-related protein 1 Precursor (Follistatin-like 1) [Source:UniProtKB/Swiss-Prot;Acc:Q12841]	-	-	-	chrXVI	-	AR	M00481	8239972	8239986	aGGACGccgcgtccc	YES	-	-	-	-	-	-	-	0.903	-
ENSGACG00000003648	FSTL1 (1 of 2)	Follistatin-related protein 1 Precursor (Follistatin-like 1) [Source:UniProtKB/Swiss-Prot;Acc:Q12841]	-	-	-	chrXVI	-	AR	M00481	8239972	8239986	aggacgccgCGTCCc	YES	-	-	-	-	-	-	-	0.903	+
ENSGACG00000007316	RCC1	Regulator of chromosome condensation (Chromosome condensation protein 1)(Cell cycle regulatory protein) [Source:UniProtKB/Swiss-Prot;Acc:P18754]	-	-	-	chrXX	-	AR	M00481	8228367	8228381	cGCACAccgtgtgca	-	-	-	-	-	-	-	YES	0.954	-
ENSGACG00000007316	RCC1	Regulator of chromosome condensation (Chromosome condensation protein 1)(Cell cycle regulatory protein) [Source:UniProtKB/Swiss-Prot;Acc:P18754]	-	-	-	chrXX	-	AR	M00481	8228367	8228381	cgcacaccgTGTGCa	-	-	-	-	-	-	-	YES	0.954	+
ENSGACG00000007316	RCC1	Regulator of chromosome condensation (Chromosome condensation protein 1)(Cell cycle regulatory protein) [Source:UniProtKB/Swiss-Prot;Acc:P18754]	-	-	-	chrXX	-	ER	M00191	8233263	8233281	cctGGTCAgcctcctcttg	-	YES	-	-	-	-	-	-	0.914	-
ENSGACG00000007316	RCC1	Regulator of chromosome condensation (Chromosome condensation protein 1)(Cell cycle regulatory protein) [Source:UniProtKB/Swiss-Prot;Acc:P18754]	-	-	-	chrXX	-	AR	M00953	8234081	8234107	gcttcagggccaaggTGTCCttcctct	-	YES	-	-	-	-	-	-	0.931	+
ENSGACG00000007316	RCC1	Regulator of chromosome condensation (Chromosome condensation protein 1)(Cell cycle regulatory protein) [Source:UniProtKB/Swiss-Prot;Acc:P18754]	-	-	-	chrXX	-	AR	M00956	8234081	8234107	gcttcagggccaaggTGTCCttcctct	-	YES	-	-	-	-	-	-	0.931	+
ENSGACG00000007316	RCC1	Regulator of chromosome condensation (Chromosome condensation protein 1)(Cell cycle regulatory protein) [Source:UniProtKB/Swiss-Prot;Acc:P18754]	-	-	-	chrXX	-	AR	M01201	8234087	8234101	gggccaaggTGTCCt	-	YES	-	-	-	-	-	-	0.926	+
ENSGACG00000007316	RCC1	Regulator of chromosome condensation (Chromosome condensation protein 1)(Cell cycle regulatory protein) [Source:UniProtKB/Swiss-Prot;Acc:P18754]	-	-	-	chrXX	-	AR	M00481	8234087	8234101	gggccaaggTGTCCt	-	YES	-	-	-	-	-	-	0.926	+
ENSGACG00000007316	RCC1	Regulator of chromosome condensation (Chromosome condensation protein 1)(Cell cycle regulatory protein) [Source:UniProtKB/Swiss-Prot;Acc:P18754]	-	-	-	chrXX	-	ER	M00191	8234097	8234115	gtccttcctctTGACCctg	-	YES	-	-	-	-	-	-	0.996	+
ENSGACG00000007316	RCC1	Regulator of chromosome condensation (Chromosome condensation protein 1)(Cell cycle regulatory protein) [Source:UniProtKB/Swiss-Prot;Acc:P18754]	-	-	-	chrXX	-	AR	M00953	8234982	8235008	tttcaaaGAGCAgtgtgtgcgcacgct	YES	-	-	-	-	-	-	-	0.836	-
ENSGACG00000007316	RCC1	Regulator of chromosome condensation (Chromosome condensation protein 1)(Cell cycle regulatory protein) [Source:UniProtKB/Swiss-Prot;Acc:P18754]	-	-	-	chrXX	-	AR	M00956	8234982	8235008	tttcaaaGAGCAgtgtgtgcgcacgct	YES	-	-	-	-	-	-	-	0.836	-
ENSGACG00000007316	RCC1	Regulator of chromosome condensation (Chromosome condensation protein 1)(Cell cycle regulatory protein) [Source:UniProtKB/Swiss-Prot;Acc:P18754]	-	-	-	chrXX	-	AR	M00481	8234988	8235002	agagcagtgTGTGCg	YES	-	-	-	-	-	-	-	0.870	+
ENSGACG00000009913	SLC30A1	Zinc transporter 1 (ZnT-1)(Solute carrier family 30 member 1) [Source:UniProtKB/Swiss-Prot;Acc:Q9Y6M5]	YES	ARE prox	-	chrXVIII	-	AR	M00481	9566868	9566882	gGAACAggcagagcc	-	-	-	-	-	YES	-	-	0.990	-
ENSGACG00000009913	SLC30A1	Zinc transporter 1 (ZnT-1)(Solute carrier family 30 member 1) [Source:UniProtKB/Swiss-Prot;Acc:Q9Y6M5]	YES	-	-	chrXVIII	-	ER	M00191	9570339	9570357	aaacatcccagTGACCaga	-	YES	-	-	-	-	-	-	0.912	+
ENSGACG00000009913	SLC30A1	Zinc transporter 1 (ZnT-1)(Solute carrier family 30 member 1) [Source:UniProtKB/Swiss-Prot;Acc:Q9Y6M5]	YES	-	-	chrXVIII	-	AR	M00447	9570612	9570626	cgagcttgacGTTCT	-	YES	-	-	-	-	-	-	0.965	+
ENSGACG00000009913	SLC30A1	Zinc transporter 1 (ZnT-1)(Solute carrier family 30 member 1) [Source:UniProtKB/Swiss-Prot;Acc:Q9Y6M5]	YES	-	-	chrXVIII	-	AR	M00956	9570737	9570763	acgcgcaGGACAaactgctcctctaaa	-	YES	-	-	-	-	-	-	0.887	-
ENSGACG00000009913	SLC30A1	Zinc transporter 1 (ZnT-1)(Solute carrier family 30 member 1) [Source:UniProtKB/Swiss-Prot;Acc:Q9Y6M5]	YES	-	-	chrXVIII	-	AR	M01201	9570743	9570757	aGGACAaactgctcc	-	YES	-	-	-	-	-	-	0.838	-
ENSGACG00000009913	SLC30A1	Zinc transporter 1 (ZnT-1)(Solute carrier family 30 member 1) [Source:UniProtKB/Swiss-Prot;Acc:Q9Y6M5]	YES	-	-	chrXVIII	-	AR	M00481	9570743	9570757	aGGACAaactgctcc	-	YES	-	-	-	-	-	-	0.838	-
ENSGACG00000009093	PPM2C	[Pyruvate dehydrogenase [acetyl-transferring]]-phosphatase 1, mitochondrial Precursor (PDP 1)(EC 3.1.3.43)(Pyruvate dehydrogenase phosphatase, catalytic subunit 1)(PDPC 1)(Protein phosphatase 2C) [Source:UniProtKB/Swiss-Prot;Acc:Q9P0J1]	-	-	-	chrXX	+	AR	M00447	10672548	10672562	TGAACatgcactcct	YES	-	-	-	-	-	-	-	0.876	-
ENSGACG00000009093	PPM2C	[Pyruvate dehydrogenase [acetyl-transferring]]-phosphatase 1, mitochondrial Precursor (PDP 1)(EC 3.1.3.43)(Pyruvate dehydrogenase phosphatase, catalytic subunit 1)(PDPC 1)(Protein phosphatase 2C) [Source:UniProtKB/Swiss-Prot;Acc:Q9P0J1]	-	-	-	chrXX	+	ER	M00191	10677130	10677148	tgtGGTCAgagaggtctac	-	YES	-	-	-	-	-	-	0.928	-
ENSGACG00000009093	PPM2C	[Pyruvate dehydrogenase [acetyl-transferring]]-phosphatase 1, mitochondrial Precursor (PDP 1)(EC 3.1.3.43)(Pyruvate dehydrogenase phosphatase, catalytic subunit 1)(PDPC 1)(Protein phosphatase 2C) [Source:UniProtKB/Swiss-Prot;Acc:Q9P0J1]	-	-	-	chrXX	+	AR	M00953	10677843	10677869	tgatctttgacacttTGTTCttctgtg	-	YES	-	-	-	-	-	-	0.882	+
ENSGACG00000009093	PPM2C	[Pyruvate dehydrogenase [acetyl-transferring]]-phosphatase 1, mitochondrial Precursor (PDP 1)(EC 3.1.3.43)(Pyruvate dehydrogenase phosphatase, catalytic subunit 1)(PDPC 1)(Protein phosphatase 2C) [Source:UniProtKB/Swiss-Prot;Acc:Q9P0J1]	-	-	-	chrXX	+	AR	M00956	10677843	10677869	tgatctttgacacttTGTTCttctgtg	-	YES	-	-	-	-	-	-	0.882	+
ENSGACG00000017169	CD151	CD151 antigen (Platelet-endothelial tetraspan antigen 3)(PETA-3)(GP27)(Membrane glycoprotein SFA-1)(Tetraspanin-24)(Tspan-24)(CD151 antigen) [Source:UniProtKB/Swiss-Prot;Acc:P48509]	YES	ARE prox	-	chrII	-	AR	M00447	21237724	21237738	TGAACagcaggtatt	-	-	-	-	YES	-	-	-	0.920	-
ENSGACG00000017169	CD151	CD151 antigen (Platelet-endothelial tetraspan antigen 3)(PETA-3)(GP27)(Membrane glycoprotein SFA-1)(Tetraspanin-24)(Tspan-24)(CD151 antigen) [Source:UniProtKB/Swiss-Prot;Acc:P48509]	YES	-	-	chrII	-	AR	M00481	21244512	21244526	ggtccagctGGTGCt	YES	YES	-	-	-	-	-	-	0.898	+
ENSGACG00000017169	CD151	CD151 antigen (Platelet-endothelial tetraspan antigen 3)(PETA-3)(GP27)(Membrane glycoprotein SFA-1)(Tetraspanin-24)(Tspan-24)(CD151 antigen) [Source:UniProtKB/Swiss-Prot;Acc:P48509]	YES	-	-	chrII	-	ER	M00191	21244842	21244860	tgctctctattTGACCttc	YES	YES	-	-	-	-	-	-	0.977	+
ENSGACG00000009124	SYNCRIP (1 of 2)	Heterogeneous nuclear ribonucleoprotein Q (hnRNP Q)(hnRNP-Q)(Synaptotagmin-binding, cytoplasmic RNA-interacting protein)(Glycine- and tyrosine-rich RNA-binding protein)(GRY-RBP)(NS1-associated protein 1) [Source:UniProtKB/Swiss-Prot;Acc:O60506]	-	-	-	chrXV	-	AR	M00956	6919592	6919618	aaagaaaggcactttTGTTCtggaaaa	-	-	-	-	-	-	-	YES	0.850	+
ENSGACG00000009124	SYNCRIP (1 of 2)	Heterogeneous nuclear ribonucleoprotein Q (hnRNP Q)(hnRNP-Q)(Synaptotagmin-binding, cytoplasmic RNA-interacting protein)(Glycine- and tyrosine-rich RNA-binding protein)(GRY-RBP)(NS1-associated protein 1) [Source:UniProtKB/Swiss-Prot;Acc:O60506]	-	-	-	chrXV	-	AR	M00447	6919598	6919612	aggcacttttGTTCT	-	-	-	-	-	-	-	YES	0.998	+
ENSGACG00000009124	SYNCRIP (1 of 2)	Heterogeneous nuclear ribonucleoprotein Q (hnRNP Q)(hnRNP-Q)(Synaptotagmin-binding, cytoplasmic RNA-interacting protein)(Glycine- and tyrosine-rich RNA-binding protein)(GRY-RBP)(NS1-associated protein 1) [Source:UniProtKB/Swiss-Prot;Acc:O60506]	-	-	-	chrXV	-	AR	M00447	6919854	6919868	agaggtcgctGTCCT	-	-	-	-	-	-	-	YES	0.998	+
[truncated: 233 more rows]
